# Supplementary material for: TOPK Drives IL19-Mediated Crosstalk Between Cancer Cells and Fibroblasts to Promote Solar UV-Induced Skin Damage and Carcinogenesis
Source: Cancers (Basel). 2025 Jun 20;17(13):2067. doi: 10.3390/cancers17132067 (PMC12248498; doi:10.3390/cancers17132067)
Supplement: Supplementary file 1 [file cancers-17-02067-s001.zip]

Archive with 5 entries (5 files):
- Supplementary data for Figure 1.xlsx
- Supplementary data for Figure 2.xlsx
- Supplementary Figure Legends.pdf
- Supplementary Figures.pdf
- SupplemetaryMethods.pdf
