# Supplementary material for: TOPK Drives IL19-Mediated Crosstalk Between Cancer Cells and Fibroblasts to Promote Solar UV-Induced Skin Damage and Carcinogenesis
Source: Cancers (Basel). 2025 Jun 20;17(13):2067. doi: 10.3390/cancers17132067 (PMC12248498; doi:10.3390/cancers17132067)
Supplement: Supplementary file 1 [file cancers-17-02067-s001.zip › Supplementary data for Figure 1.xlsx]

## Sheet: Fig.1B TOPKKO SSL vs WT SSL
Tag	logFC	P.Value
Gm11597	-6.72794	7.26e-05
Tmprss11b	-6.6484	1.82e-05
Gm6093	-6.5495	2.87e-05
Stfa1	-6.4242	1.63e-05
Npy	-6.40255	2.22e-06
Wfdc12	-6.38959	1.85e-07
Ggt1	-6.31526	3.09e-06
Il19	-6.1681	0.0116496
BC018473	-6.10003	1.78e-06
Krt6b	-6.09748	9.31e-05
Pbk	-6.01593	6.88e-08
Pla2g4d	-5.98339	9.85e-07
Klk13	-5.98309	3.93e-08
Slc5a5	-5.9737	2.07e-06
2610528A11Rik	-5.90441	0.000429777
Stfa2	-5.8693	0.000535624
Cstdc5	-5.81641	0.000111253
Krt16	-5.79248	2.83e-06
Gm44958	-5.77602	6.83e-06
Gm33497	-5.73688	0.000666749
Sprr2a2	-5.70253	5.65e-05
Cstdc6	-5.68981	9.34e-05
S100a8	-5.65458	5.94e-05
Tcf23	-5.64481	0.000169803
Sprr2a1	-5.63341	5.29e-05
Mmp12	-5.63285	0.000120137
Klk6	-5.5817	1.43e-06
Padi4	-5.52813	1.15e-06
Stfa3	-5.43684	3.67e-07
Aox4	-5.42549	3.19e-08
Olah	-5.41298	3.13e-06
Lrat	-5.36867	5.85e-08
Gm42031	-5.35347	3.76e-05
Umodl1	-5.34856	0.00236443
Gm45104	-5.34413	0.00469124
Cdhr1	-5.33624	0.000311358
Scgb2b27	-5.2973	1.31e-05
Rptn	-5.28124	1.31e-05
Gm43305	-5.26534	1.76e-08
Gm49428	-5.25881	7.26e-06
Sh2d5	-5.21374	0.00116703
Ngp	-5.16395	0.0203625
Serpinb6d	-5.12111	0.000771956
Tubb3	-5.11422	5.47e-08
Chil1	-5.05845	6.65e-07
Gsdmc	-5.0027	5.12e-05
Sprr2a3	-5.00212	0.000110019
Csta3	-4.97612	0.00607747
Styk1	-4.95787	2.66e-06
Foxj1	-4.90428	0.000376191
Serpinb3a	-4.89977	1.97e-07
Defb3	-4.88713	0.00209599
Tdh	-4.86408	9.03e-07
Gm30074	-4.86351	0.000291956
Cemip	-4.82212	2.28e-05
Car2	-4.75488	8.12e-09
Gm47128	-4.73889	0.000166211
Gjb2	-4.60838	5.26e-06
Gm5478	-4.58596	5.5e-06
Serpinb6c	-4.57097	1.57e-06
Spink12	-4.56698	9.35e-05
Pinlyp	-4.56203	3.86e-08
Gm47316	-4.55942	4.83e-07
Gm8080	-4.53687	0.00019671
Lrrc15	-4.5367	9.62e-06
Gm12892	-4.53609	7.27e-05
Sprr1b	-4.53112	5.29e-06
Gm13583	-4.53068	1.79e-07
Padi3	-4.48696	4.61e-07
Clec2e	-4.45849	1.53e-06
2310034O05Rik	-4.45799	0.000456026
Lrrc75b	-4.45747	0.000134076
Pcdhgb1	-4.41821	0.0170741
Gm25301	-4.39232	0.0372546
Gm15845	-4.38157	5.87e-05
Zfp979	-4.36485	0.00129253
Il20	-4.36099	0.0242524
Gm45518	-4.34423	9.1e-05
Gm11567	-4.32487	0.000132967
Gm12917	-4.32193	0.0379446
Sgpp2	-4.30546	4.27e-06
Acot5	-4.29138	8.71e-07
Krt6a	-4.28935	5.7e-07
Gm11663	-4.28185	0.000800861
Tmprss11d	-4.26558	6.01e-07
Saa3	-4.26195	0.00408189
S100a9	-4.25392	0.000612083
Col10a1	-4.24295	0.00486824
Slco1a5	-4.22581	7.4e-05
Cdkn2a	-4.2086	2.29e-06
Lce3e	-4.20328	0.000134631
Dnmt3l	-4.19952	1.77e-06
Gm8666	-4.1832	2.17e-05
Tnn	-4.18125	9.37e-05
Rps26-ps1	-4.17804	2.99e-07
Pla2g4b	-4.14075	0.00834153
Klk12	-4.10116	0.00724941
Tas1r2	-4.09546	0.00200439
Krtap1-3	-4.05449	0.000369901
Gm25465	-4.05209	9.19e-05
Cntn2	-4.04342	9.17e-06
Nrg1	-3.99161	5.06e-06
Gm10142	-3.98782	0.00721402
Lce3f	-3.97763	0.000328515
Phgdh-ps1	-3.9724	0.0248485
Mpo	-3.96781	0.00226612
Gm26807	-3.95148	0.000649395
Otud7a	-3.91889	5.63e-05
Gm41555	-3.90689	0.0425521
Krt73	-3.90226	0.000266966
Fhl2	-3.87992	1.78e-09
Flg	-3.87597	2.26e-06
Gjb6	-3.85755	2.35e-05
Artn	-3.83872	0.00770863
Podnl1	-3.83246	0.000189783
Bricd5	-3.82205	0.00136654
Rbp2	-3.81444	1.3e-06
Lcn2	-3.80761	0.000297961
Krtap4-9	-3.7955	0.00168582
1700101I11Rik	-3.7898	1.48e-07
Krt42	-3.781	7.51e-05
Sprr2e	-3.77991	0.000329047
Krt34	-3.77959	0.00105823
Prss35	-3.74797	0.000183392
Spink7	-3.74385	0.00898142
Robo3	-3.73782	0.00846711
Has3	-3.71849	0.000474937
Gm29328	-3.70044	0.0452543
Fxyd4	-3.69968	3.62e-07
Teddm3	-3.6903	1.6e-07
Degs2	-3.68824	1.64e-05
F7	-3.66308	0.00033623
Gm11562	-3.65167	0.00914816
Atp6v0d2	-3.65048	0.0035782
Gm7114	-3.64512	0.000446131
Eya2	-3.64388	3.3e-08
Mtarc1	-3.63498	0.00308983
Tmprss11e	-3.62927	2.69e-06
Lce3d	-3.6283	0.00107034
Mir10a	-3.62396	0.0371888
Gm49330	-3.61632	0.00789478
Slpi	-3.59856	0.000134098
Sprr2d	-3.57886	1.68e-05
Krt26	-3.55355	0.00104768
Sprr2f	-3.54867	0.00394958
Rpl30	-3.54077	4.9e-08
Gm49328	-3.53426	5.16e-05
Tmprss2	-3.5303	0.000715524
Mup18	-3.51918	0.0382006
Gm37113	-3.50804	0.00607002
Myrf	-3.50257	0.000145517
Krt86	-3.49353	0.00160753
Krtap13-1	-3.49258	0.00176921
Slco4c1	-3.48968	0.00485167
Sprr2h	-3.48663	2.48e-05
Sult4a1	-3.48537	0.000112722
Serpinb3c	-3.48427	0.000155546
Krtap7-1	-3.47259	0.00164799
Gm9507	-3.46731	0.0220904
Gpnmb	-3.46436	0.000829233
Slc7a11	-3.46369	0.0153983
Slc7a8	-3.46006	0.000103205
Tnc	-3.45772	2.54e-06
Grm8	-3.44431	0.00118069
Krtap4-7	-3.43816	0.000652074
Gsdmc2	-3.4281	0.000327947
Sprr2i	-3.4271	0.000162498
Fscn1	-3.42043	1.49e-06
Gm11595	-3.41886	0.0304758
Krt81	-3.41242	0.00193477
Gpr35	-3.4102	0.000293566
Saa1	-3.40912	0.000345595
Cd163l1	-3.40347	0.00216297
Krtap4-13	-3.40248	0.00250865
Krt25	-3.40016	0.00578291
Mir7236	-3.39232	0.0499383
Gm27048	-3.39123	0.00704646
Slc23a4	-3.38476	2.34e-05
Icos	-3.38281	0.000202338
Lgals1-ps2	-3.38092	0.00426663
Serpina11	-3.37527	0.011434
Fam83a	-3.37193	2.52e-05
Krtap4-1	-3.37162	0.0037093
Gm8730	-3.3583	7.57e-08
Pdcd1	-3.34869	0.0103189
Elane	-3.3365	0.0294675
Krt71	-3.3258	0.00368037
Lce3a	-3.31826	0.0165762
Gm49329	-3.31772	7.93e-05
Gm10043	-3.30735	0.0299954
Gm3233	-3.30618	0.0194618
Phlda2	-3.29852	2.23e-05
Krt27	-3.28717	0.00318723
Tm4sf19	-3.28246	0.00780342
Gm28809	-3.27285	0.00239095
Endou	-3.26088	1.25e-07
Gm32846	-3.26024	0.00316087
Cyp7b1	-3.25262	0.00820965
Krt33a	-3.25049	0.000832558
Msi1	-3.24173	4.34e-05
Gm11545	-3.24151	0.00555946
Itgax	-3.22996	0.000400794
Gm6217	-3.22207	0.0402353
Fetub	-3.2215	4.75e-06
Gm7541	-3.22098	0.0134225
Cpsf4l	-3.22094	5.29e-05
Stra6l	-3.18966	0.00336311
Cpn1	-3.18621	0.00143945
Atp1a3	-3.18548	0.00253469
Foxe1	-3.18055	1.5e-05
Gm18445	-3.17529	0.0280312
E030018B13Rik	-3.16993	0.00377792
Erdr1	-3.16555	0.00101264
Kcnj9	-3.16028	0.00285429
AC139579	-3.15993	0.0170438
Gm11457	-3.15638	0.00445282
Gm15856	-3.15528	0.0136627
Krtap4-16	-3.15144	0.000826617
Gm43825	-3.1427	0.0403408
Timd2	-3.13406	0.0254815
Krt72	-3.12708	0.00241417
Gprc5d	-3.12637	0.0197645
0610040F04Rik	-3.11842	0.000162173
Krtap1-4	-3.1117	0.000490764
Gm11460	-3.09984	0.014231
Serpinb3b	-3.09604	2.38e-05
Rpsa-ps10	-3.0922	0.0127436
Matk	-3.08673	0.000613038
Areg	-3.08461	5.36e-05
Serpina9	-3.07674	5.48e-05
Gm7897	-3.07523	0.00245727
Gpr179	-3.0563	0.000137624
Gm40055	-3.05049	0.000247101
Krtap11-1	-3.0504	0.0104726
Calhm4	-3.04648	0.00269269
Gm4610	-3.0437	0.00281757
Rbp1	-3.04196	9.23e-08
Snhg9	-3.03393	0.0151503
Dio3	-3.0315	0.00152613
Krtap3-1	-3.0295	0.00204054
Krt33b	-3.0189	0.00524469
Krt87	-3.01676	0.00346785
Gm43108	-3.01588	0.000354257
Krt35	-3.01516	0.00249947
Krtap6-2	-3.01018	0.00106388
A030003K21Rik	-3.00681	0.00745068
Prss12	-3.00377	3.85e-06
Cntfr	-3.00061	4.69e-05
Lncenc1	-2.99432	0.0243618
Adamts18	-2.99181	0.000262992
Pglyrp3	-2.98643	0.000124683
Gm11938	-2.98294	0.0116978
Gm48780	-2.98082	0.0213656
Zfp985	-2.97294	0.000200086
Gm50041	-2.96248	0.0349107
Gm49964	-2.96142	0.00872829
Prr9	-2.9509	0.00176855
AU018091	-2.9497	0.000304921
Gm14328	-2.94681	1.36e-06
Pcyt1b	-2.93609	0.0005969
Slfn10-ps	-2.93575	0.0014211
Slc39a2	-2.933	3.51e-05
Gm42429	-2.92936	3.54e-06
Gm16096	-2.92205	0.000667444
Lce3c	-2.91422	0.000792385
Gm6166	-2.91163	9.49e-07
Gm13657	-2.91039	0.00428703
Crnn	-2.9087	0.0075196
2810429I04Rik	-2.90734	0.00206897
Krtap8-1	-2.90093	0.00169792
Wincr1	-2.89816	0.00401865
2610307P16Rik	-2.89181	0.00126821
Hmx1	-2.88922	0.0116593
Fabp5	-2.88469	9.4e-07
Halr1	-2.88238	7.06e-05
Mc1r	-2.88129	0.00483851
AC106834	-2.87296	0.0205673
Gm19945	-2.86553	0.0138624
Gm13717	-2.85919	0.0270717
Cyp17a1	-2.84749	7.86e-05
Tnfrsf9	-2.84497	0.000192268
Padi1	-2.82903	5.59e-05
Hist1h2ap	-2.8253	0.00943363
Gm15243	-2.823	0.0172822
Rnu3b1	-2.81944	0.010619
Ehf	-2.81854	9.63e-06
Draxin	-2.81386	0.0149818
Gm9347	-2.81192	0.00267738
Alx1	-2.80735	0.00488877
Gm8615	-2.80063	0.00216406
Gm8556	-2.79522	0.0012699
Pi15	-2.78001	1.76e-05
4833415N18Rik	-2.77755	0.00020568
Gpr171	-2.77554	0.0115284
Sprr2g	-2.77364	0.00271907
Il17b	-2.77303	0.0041363
Camp	-2.77085	0.0287527
Cyp3a57	-2.76545	0.0327433
Rgs1	-2.76134	0.00122337
E130008D07Rik	-2.76131	0.000605446
Stac2	-2.76122	8.88e-05
Cryba4	-2.7608	0.0011985
Galnt6	-2.76055	2.5e-07
Marco	-2.75882	0.0414592
Pla2g4e	-2.75679	1.05e-05
Tdgf1	-2.74991	0.0269211
Rflna	-2.7439	0.000101372
F10	-2.7403	0.0109264
Myh7	-2.73176	0.0209216
Ahsg	-2.72895	0.00392547
Krtap4-8	-2.72785	0.00377132
Krt83	-2.72612	0.000404042
Antxrl	-2.72594	0.000128256
Ass1	-2.72263	1.07e-07
Gm47040	-2.72201	0.020953
Gm3336	-2.72	0.00327153
Kif17	-2.71984	0.0057779
Ccn4	-2.71244	0.00248163
Cxcl1	-2.70568	0.0169466
Hbegf	-2.70224	5.85e-06
Crabp2	-2.69949	1.22e-05
Trem2	-2.69933	0.00868067
Smim3	-2.69777	4.28e-06
Krtap28-10	-2.69405	0.0498292
Ccl8	-2.69401	0.00707841
Elovl3	-2.68517	1.54e-05
Bcl3	-2.68494	0.000183906
Gdap1l1	-2.68316	0.000107677
Mboat4	-2.68128	0.00125313
Gm37261	-2.67116	0.0144879
Gm38414	-2.66993	0.0459874
Tmem178	-2.66922	0.00564681
Pitpnm3	-2.66915	3.17e-08
Gm32983	-2.66726	0.00283545
Dcstamp	-2.66248	0.000280377
Tgif2-ps2	-2.65625	0.000372649
Bfsp1	-2.65573	0.000186592
Lce1g	-2.65336	6.79e-06
Il1f6	-2.64662	1.38e-06
Gm47305	-2.64166	0.0050037
Cdk18	-2.64108	9.65e-05
Gm47399	-2.63946	0.0199482
Gm38416	-2.63878	0.00456742
Gm15833	-2.62591	0.019237
Oit3	-2.62546	0.0453528
Rmrp	-2.61661	0.0237503
Gm47287	-2.6163	0.00612556
Krtap2-4	-2.61547	0.0488715
Rnu3b2	-2.61487	0.020195
Gm49425	-2.61475	0.0184902
Gm6226	-2.61441	0.0202504
Col6a4	-2.61132	4.02e-06
Lyg2	-2.61092	0.0144778
Gm11724	-2.60962	0.00675962
Krtap5-1	-2.59808	0.0230979
Car12	-2.59146	1.96e-06
Dpys	-2.58496	0.0178625
Faddos	-2.58152	0.0210863
Gm23078	-2.58127	0.00767202
Epgn	-2.57757	0.000842524
Gm10228	-2.57095	0.00222163
Krt17	-2.56352	6.04e-07
Tnfrsf26	-2.56326	0.0233199
Gm19345	-2.56257	0.0105374
Gm6278	-2.55668	1.63e-07
Lrrc4	-2.55489	0.000430179
Gm11559	-2.55343	0.0175753
Krtap21-1	-2.55181	0.0218386
Mdfi	-2.54838	3.32e-07
Rnu3b3	-2.54658	0.0147088
Ocstamp	-2.54585	0.0143121
Gm31717	-2.54479	0.0398648
Clcf1	-2.54422	0.000983151
Cxcr2	-2.54312	0.0214705
Gm50371	-2.53841	0.0306013
Adm2	-2.53629	0.000108581
Cftr	-2.53351	0.00809254
H2ac13	-2.53227	0.00637348
Gm42798	-2.52832	0.0120672
Gm10451	-2.52582	0.00187758
Gm8655	-2.52513	0.00132192
2700068H02Rik	-2.52398	0.00170178
Gm47583	-2.52187	0.00505304
Mirt1	-2.52184	0.0093474
E230014E18Rik	-2.52143	0.0108516
Il1f8	-2.52	1.8e-06
Gm11563	-2.51433	0.00310914
H3c10	-2.51422	0.01437
Ngf	-2.514	3.74e-06
Eif3s6-ps1	-2.50996	0.00254382
Atp13a4	-2.48986	1.2e-05
Zfp784	-2.4889	0.0394543
Krt8	-2.48493	0.00521843
Crmp1	-2.4737	0.0372642
Krt31	-2.4644	0.0118287
Krt18	-2.46122	0.000944113
AL645861	-2.45862	0.000538971
Mos	-2.45794	0.0285864
Aadacl4fm5	-2.45607	0.00775935
E230020D15Rik	-2.45345	5.85e-05
Gstp3	-2.45298	4.77e-07
Kcnt1	-2.45184	0.000977162
Gjb1	-2.4506	0.00033164
Gm42428	-2.45001	0.0454078
AU022793	-2.44662	0.00856162
Krtap1-5	-2.44565	0.0116544
Gm7889	-2.44138	0.00290902
Creg2	-2.43872	0.00207493
Snord87	-2.43267	0.00483572
Fcer1a	-2.43177	0.00404013
Mmp11	-2.43126	0.000893496
AI427809	-2.42919	0.0136801
Ephb2	-2.42397	0.000730172
Gm42427	-2.41423	1.99e-05
Syn2	-2.41194	0.000874078
Prss27	-2.41042	8.37e-07
Xkr9	-2.40901	0.0105577
Ofcc1	-2.40631	0.00846718
Psd2	-2.40368	0.0395481
C330022C24Rik	-2.40259	3.69e-06
Gm4598	-2.4019	0.000814131
Drd4	-2.3996	0.00288668
Hist1h2bp	-2.39955	0.00259927
Elf3	-2.39335	0.000963704
Gm45337	-2.39094	0.00799664
Gm33782	-2.39064	0.000605086
Cmah	-2.37995	0.000530731
Gm23201	-2.37814	0.000228445
H4c11	-2.37722	0.00742269
Elfn1	-2.37183	0.013632
Gbx1	-2.37111	0.00529535
Cdcp3	-2.36861	0.000133529
Mmp1b	-2.36749	0.0017209
Gm9993	-2.36728	0.000767016
Casp14	-2.36688	1.83e-06
Cd300c2	-2.36653	0.0192728
Aldh1a3	-2.36556	0.000304694
Gm11937	-2.36465	0.0317742
Gm4553	-2.36358	0.00982634
Gm43437	-2.36201	0.00319588
H3c2	-2.35842	0.01055
Kcnh1	-2.35342	0.000279817
Steap1	-2.35028	0.00198255
Gm45714	-2.34094	0.000283691
Cxcr6	-2.33785	0.0103396
Chst2	-2.33414	0.00066756
D630023F18Rik	-2.33348	0.00203653
Nckap5l	-2.32523	2.9e-06
Tmem95	-2.32196	0.000674125
Gm16316	-2.32193	0.00730428
Gm49319	-2.32193	0.00730428
Klk10	-2.32151	0.000170723
Cybb	-2.32124	0.00731566
Pram1	-2.32072	0.0209933
Vsig8	-2.31812	0.000107895
Gm7392	-2.31658	1.37e-05
Klk8	-2.31601	3.68e-06
Gm8162	-2.31576	8.63e-06
Hgfac	-2.31325	0.0154485
H2ac10	-2.31057	0.0161736
Gm38157	-2.30997	0.00411469
Gm49786	-2.30946	0.0118839
Gm12551	-2.30793	0.000274323
Gm47697	-2.30367	0.0255026
Igsf3	-2.30259	4.23e-07
Tchh	-2.30164	0.009525
Gm5414	-2.29607	0.00468415
Erich3	-2.29363	0.00636168
Btbd18	-2.29248	0.0265032
Ly9	-2.29228	0.0200955
Kifc5c-ps	-2.2874	0.00524901
Ccnb1ip1	-2.28004	0.000323711
Upk1b	-2.27895	5.35e-05
Edn2	-2.27723	0.000661832
Gm49083	-2.27398	0.0137362
Cxcl9	-2.27335	0.00264216
Hpse2	-2.26912	0.0146539
Hvcn1	-2.26136	0.00447466
Urah	-2.25832	1.64e-06
Plpp4	-2.25107	0.0137617
Cstb	-2.25084	8.65e-08
Sprr4	-2.2498	0.00947374
Ces2e	-2.24975	0.00799218
Gk	-2.24777	3.54e-06
Slc9b2	-2.24704	0.0111054
Serpina10	-2.24593	0.0236357
Gm10229	-2.24591	0.0098509
Igfbp2	-2.24361	0.000842957
Nppc	-2.24164	0.000924082
Gm8378	-2.24051	0.00202296
Pmepa1	-2.23977	7.57e-06
Tgm3	-2.23869	1.34e-05
Clec4n	-2.23818	0.0439837
Pla2g2d	-2.23738	2.34e-05
Adam12	-2.23593	0.022599
Gm33103	-2.23239	2.5e-05
Hsd17b2	-2.23108	1.9e-05
Chn2	-2.22765	0.00567443
Susd4	-2.22672	0.00624236
Mrto4-ps2	-2.22338	0.00128242
Snora78	-2.22175	0.00185472
Gm11568	-2.21965	0.039615
Tmem266	-2.21775	0.000190705
Gm32914	-2.21462	0.0398541
Trgc1	-2.21051	0.00112335
Krt28	-2.20978	0.0305334
Adgrl3	-2.20826	0.00272309
Gm38312	-2.20511	0.000164115
Psrc1	-2.20259	9.94e-06
Gm26737	-2.20225	0.00114364
Gm25131	-2.20173	0.00895563
Gm4353	-2.20122	0.030701
Prss22	-2.19706	2.85e-07
Qrfp	-2.19624	0.00125508
Gm29326	-2.19616	0.0210581
Lyz2	-2.19531	0.00724858
Gm38336	-2.19431	0.03153
Snord58b	-2.19396	0.00283134
Sorcs2	-2.18934	3.11e-05
Tslp	-2.18764	0.00324793
Aldh3b3	-2.18601	9.7e-06
H3c3	-2.18586	0.00705484
Slc26a10	-2.18013	9.91e-05
Gm19283	-2.17534	2.51e-05
Aass	-2.17525	0.0263272
Ada	-2.17458	7.15e-05
Olr1	-2.16914	0.00264756
Gm29994	-2.16893	0.00913528
Bdh1	-2.16576	7.55e-07
C920021L13Rik	-2.16365	0.00446118
1700007K13Rik	-2.16326	0.000185893
Gm39326	-2.16096	0.00134893
Gm5149	-2.16096	0.00883795
Gm42544	-2.16096	0.0149617
Cd80	-2.16046	0.000259255
Ccl17	-2.15958	0.00881426
D5Ertd605e	-2.15956	0.0134597
Gm29125	-2.15932	0.000905758
Hist1h2ao	-2.15196	0.00749252
Lurap1l	-2.14747	6.66e-06
Ttc22	-2.14643	4.75e-06
Rnu3b4	-2.14624	0.0398733
Snord65	-2.1441	0.00430725
Gm23639	-2.1441	0.00576789
Nkx2-9	-2.14121	0.0364695
Gpr85	-2.13974	0.0141395
Bdkrb2	-2.13634	9.98e-06
Galnt9	-2.13584	0.0077745
Gm45853	-2.13563	0.005507
Lzts1	-2.13449	8.31e-05
Gm8514	-2.13152	0.0131769
Rln3	-2.12704	0.0261853
Gm44249	-2.12584	0.0155285
Gm17833	-2.12396	0.0127751
Mmp9	-2.12356	0.0350861
Capn12	-2.12322	0.00627586
A630023A22Rik	-2.12102	0.000187832
Gm44206	-2.12073	0.00958979
Plet1	-2.11977	2.97e-05
Fgfbp3	-2.11831	3.85e-06
Gm47794	-2.11229	0.0294585
Ttll9	-2.1112	0.0121504
Arfgef3	-2.10937	0.00431062
Sprr1a	-2.10934	0.000408132
Gm37696	-2.10731	0.000319351
Gm45737	-2.10731	0.0244642
Smpdl3b	-2.10656	9.81e-05
H2ac14	-2.1054	0.00771645
Gm47283	-2.10242	0.000636137
Ces2g	-2.09995	1.24e-05
Prr7	-2.09815	6.17e-05
Nt5dc2	-2.09204	9.82e-06
Wnt7a	-2.09135	0.000620073
Mir6989	-2.09011	0.0445675
Cald1	-2.08976	0.000283666
Tnfsf8	-2.08813	0.0059025
2210406O10Rik	-2.08614	0.00343753
Gm47026	-2.0859	0.0247781
Gm13697	-2.08496	0.000558573
Gzmb	-2.0795	0.026419
Slc5a8	-2.0751	9.37e-07
Rn7s1	-2.0742	0.0036644
Blk	-2.07062	0.0144094
Gm13694	-2.06464	0.000226618
Pdpn	-2.06052	0.000706561
2210406H18Rik	-2.05926	0.0196194
Gm3912	-2.05799	0.0109932
Kif26b	-2.05757	0.000503286
Lingo1	-2.05113	0.000929629
Gsap	-2.05009	0.00440081
Mmp25	-2.04997	0.00913893
Dact2	-2.04921	0.00200345
Gpr55	-2.04914	0.00256891
Itgb2	-2.04516	0.0411353
Kcnf1	-2.04438	0.0114905
Parm1	-2.04378	0.000318826
Ankrd66	-2.03371	0.0257409
Igfl3	-2.03363	0.0216797
Rn7s2	-2.02995	0.00467707
C1qtnf3	-2.02745	0.00659494
Sptbn4	-2.02635	0.000791168
Slc35f2	-2.0212	2.76e-05
Gm26448	-2.01597	0.0187991
Gm50037	-2.0159	0.0196323
Lgi2	-2.01561	5.09e-05
Myo1b	-2.01093	6.11e-05
Dsc2	-2.00679	1.09e-05
Arl11	-2.00443	0.0338491
4732465J04Rik	-2.00293	0.0307372
Ptger2	-2.00075	0.0262942
Gm48536	-2	0.00999973
Slc39a12	-2	0.00999973
Syt8	-1.99861	2.62e-05
Krtap14	-1.998	0.0277247
Gpr50	-1.99432	0.00267466
Kcnn4	-1.99205	0.00315906
Timp1	-1.99183	0.00732667
Fyb2	-1.99127	0.00711038
Pspn	-1.99113	0.000343383
Pla2g7	-1.98968	0.00659021
Elovl7	-1.98923	1.98e-05
Selenok-ps6	-1.98859	0.035338
Nppb	-1.98588	0.000485526
Gm38103	-1.97977	0.019469
Klk9	-1.97923	8.1e-05
Tdrd9	-1.97672	3.02e-05
Gm3793	-1.97564	0.0473171
Trdc	-1.97456	0.00788542
Inhba	-1.96821	0.000750376
Klk7	-1.9658	3.21e-05
2900064F13Rik	-1.9637	0.00833819
Arhgap27os1	-1.96361	0.000848686
Gm4755	-1.96301	0.00230444
Raet1d	-1.96245	0.00457344
Gm8675	-1.96027	0.0311055
Slc37a2	-1.96004	0.000443901
Tigit	-1.95858	0.00834672
Vnn3	-1.94362	0.00752405
Irx4	-1.94311	0.000102384
Gm49528	-1.94186	0.031148
Gm13691	-1.93872	0.000549878
Cx3cr1	-1.93782	0.0325876
Gm38699	-1.936	0.0156276
B3galt5	-1.936	0.0364396
Casp1	-1.93316	0.0012939
Hspb9	-1.93301	0.0248696
Gm6567	-1.93089	9.08e-05
Ctsl	-1.93031	5.75e-05
Krt14	-1.92716	1.18e-06
2810047C21Rik1	-1.92709	0.0148926
Ccdc88b	-1.92702	0.000298321
Gch1	-1.92536	0.00547653
Tnfsf11	-1.92458	0.0196768
Gpx2	-1.92398	5.92e-06
Ctsc	-1.92322	0.000428903
Rpsa-ps9	-1.9226	0.0070203
Lif	-1.92137	0.00862916
Gm48496	-1.91942	0.0288495
Gm34093	-1.91658	0.0128991
Gm8934	-1.916	0.0144365
Gm14165	-1.91298	0.00352905
Hnf1aos1	-1.91292	0.00148532
Hist1h2an	-1.91085	0.00983899
Caskin1	-1.90734	0.00485333
Ano4	-1.90528	0.000779112
Gm7344	-1.90368	0.0435746
Gm47078	-1.90368	0.0350949
Smox	-1.90353	5.85e-06
Basp1	-1.90319	0.00739765
Mir1291	-1.90183	0.0257197
A030014E15Rik	-1.89127	0.0373462
Gm10648	-1.89078	0.000325228
Krtap4-2	-1.89075	0.0106606
Gm50103	-1.89056	0.0328684
Gm49313	-1.8888	0.0153232
Mir100hg	-1.88769	0.000433656
Phlda1	-1.88728	0.000289244
A730061H03Rik	-1.88608	0.0105454
Gm35611	-1.88414	0.00347049
Gapdhs	-1.88038	9.21e-05
G930009F23Rik	-1.87864	0.0240895
Gm8401	-1.87744	0.0396209
2010110K18Rik	-1.87729	0.021424
Snord83b	-1.87473	0.024327
Dnm3os	-1.87296	0.00176329
Disp2	-1.87296	0.0167296
Dnajb13	-1.87053	0.00147977
Gm17377	-1.86959	0.00515712
Gm14206	-1.86951	0.00887162
Galnt14	-1.86728	0.00530654
Mgat5b	-1.86674	0.00268967
AI506816	-1.86453	0.000261747
Gm32486	-1.8628	0.0109295
Gm26685	-1.86123	0.0402651
Gm43430	-1.85894	0.0358539
Akr1b8	-1.85205	5.39e-05
Hgf	-1.84969	0.0075871
Slc26a9	-1.84883	9.59e-05
F730043M19Rik	-1.84808	0.00431283
Gp5	-1.83894	0.00682357
Lpo	-1.8385	0.0494151
Gm25679	-1.83632	0.00695437
Gm47173	-1.8359	0.00523407
Gm47445	-1.83542	0.0233339
Gsto1	-1.83502	9.63e-07
Mkrn2os	-1.83366	0.00225261
Srms	-1.83257	0.000527563
Gm13693	-1.83048	0.0208654
Krtap16-1	-1.82781	0.0293476
Gm43375	-1.82763	0.00936557
Tspan10	-1.82679	0.0315511
Atp12a	-1.82293	0.00235253
Gm47955	-1.82103	0.0407092
Carmil2	-1.82034	0.0421683
Lime1	-1.81754	0.00141969
Atp10d	-1.81345	1.44e-05
Gm4316	-1.81277	0.000484562
Eif4a3l2	-1.81247	0.00837916
Elf5	-1.81123	1.08e-05
Fosl1	-1.81056	0.00581388
Icosl	-1.80987	0.000177241
Samd12	-1.80774	0.0258854
2210017I01Rik	-1.80644	0.00206341
Il4ra	-1.80587	0.00210592
Ccdc68	-1.80572	0.00038589
Glipr1	-1.80401	0.0288858
Rab31	-1.80154	4.12e-05
A730085K08Rik	-1.80033	0.000189198
Tac4	-1.79983	0.00763311
Qsox1	-1.79974	1.57e-05
Ankle1	-1.79956	1.7e-05
4930447K03Rik	-1.7991	0.0127463
Evl	-1.79697	0.00263708
Ier5l	-1.79565	1.36e-05
Marcksl1	-1.79272	0.000441108
Kcnv2	-1.79248	0.000463661
Gm28578	-1.79248	0.00346366
Gm37137	-1.79248	0.0282463
Gm39327	-1.79248	0.0282463
Gm5936	-1.79248	0.0282463
Sp7	-1.79248	0.0282463
Gm17120	-1.79209	0.0355954
Inhbb	-1.78962	0.00124177
Ctss	-1.78927	0.0372779
Gm4887	-1.7887	0.00624356
AV039307	-1.78564	0.0207724
Pmaip1	-1.78315	5.87e-06
Gpr68	-1.78303	0.00305012
Gm5424	-1.78209	9.16e-06
Glrx	-1.78044	4.43e-06
Dnah2os	-1.78023	0.00999507
Nfe2l3	-1.77944	0.000215613
Celf5	-1.77919	7.88e-05
Qrich2	-1.77398	0.00425422
Gm49037	-1.77366	0.000110946
Slc10a6	-1.77352	4.36e-05
Gsdma	-1.77165	7.08e-05
Gm50203	-1.7676	0.0398589
B4galnt4	-1.76729	0.000424953
Slc5a1	-1.76694	3.98e-05
Gm45351	-1.76218	0.008615
Rdh16	-1.7611	0.00502444
Hilpda	-1.76051	0.000179056
Ptges	-1.75894	9.75e-06
Gm26642	-1.75682	0.00452021
Snn	-1.75618	3.97e-05
Gm5532	-1.75555	0.00047663
Gm15764	-1.75288	0.0368177
Shf	-1.75146	5.22e-07
Acox2	-1.74873	0.000830312
Fras1	-1.74859	0.000345083
Ifitm10	-1.748	2.67e-06
Bnc1	-1.74668	6.08e-06
Catsperz	-1.74608	0.0069321
Hk1os	-1.74476	0.000154215
Fblim1	-1.74416	0.000890044
Lilra5	-1.74305	0.0453573
Gm4419	-1.74283	3.66e-05
Slamf7	-1.73547	0.021218
Gm3076	-1.73521	0.00181715
Cst6	-1.73142	0.00034403
Gm5865	-1.73076	0.0100345
Plac1	-1.72972	0.0217495
Mafb	-1.72783	1.38e-06
2310034G01Rik	-1.72649	0.00423333
Ndp	-1.72644	0.000613329
Tmem269	-1.72351	0.00172686
Gm24727	-1.71716	0.0192258
Mir692-2	-1.71696	0.0162069
Gm28386	-1.71165	0.00441498
Gm41662	-1.70976	0.0498149
Aqp3	-1.70906	2.66e-06
Bcl2l15	-1.7046	9.25e-05
Krt79	-1.70415	0.00562417
9430085M18Rik	-1.70082	0.0464261
Bend4	-1.698	0.00324193
Gm11714	-1.69773	0.00195082
Gm13935	-1.69732	0.0187586
Cfap299	-1.69616	0.0191469
Gm15873	-1.69365	0.0092629
Cotl1	-1.69071	0.000221104
Mir6991	-1.69045	0.00213369
Pdcd1lg2	-1.69027	0.0151227
Itgb8	-1.69026	8.18e-06
Chrna2	-1.68872	0.0359143
Gm43558	-1.68778	0.0460584
Gm5855	-1.68766	0.000348893
Serinc2	-1.68717	6.04e-05
Gm26595	-1.68708	0.000441218
Sox7	-1.68496	0.000223609
Gngt2	-1.68312	0.00366323
Mapk6	-1.68033	2.68e-06
Tnfsf9	-1.67739	0.0131985
Mtcl1	-1.673	0.000591599
Dusp9	-1.67071	8.8e-05
Krtap9-3	-1.6686	0.0295127
Ammecr1	-1.66804	2.84e-06
Zmynd15	-1.66735	0.00118853
Cpne4	-1.66667	0.0369828
Gm15964	-1.66601	0.000645692
Rpl38-ps1	-1.66534	0.0462569
Porcn	-1.66187	5.94e-05
E230025N22Rik	-1.66096	0.0178079
Gm8670	-1.66096	0.0310944
Gpr135	-1.65633	0.00876972
Rnasel	-1.65505	0.00227251
Gm16372	-1.65391	0.000233572
Bgn	-1.65249	0.00817163
Gm7850	-1.64914	1.59e-06
Piwil2	-1.64832	0.000320167
Fam43a	-1.64807	4.02e-05
Gm48275	-1.64682	0.0254849
2010204K13Rik	-1.6466	0.0132249
Fam184a	-1.64624	0.0295722
Gm6551	-1.64409	0.000229789
Snora73a	-1.6427	0.0110737
Lyz1	-1.64225	0.012497
Avpi1	-1.64101	8.3e-05
Gm49774	-1.64056	0.0186124
Mgst2	-1.64017	0.000481018
Dcdc2b	-1.63901	0.0461296
Kctd11	-1.6366	0.000161849
Gm49442	-1.63599	0.012667
Slc9a5	-1.63479	0.0129864
H2ac12	-1.63464	0.029309
Mfsd2a	-1.63415	3.02e-05
Cenpa	-1.63123	3.09e-05
Serpinb12	-1.62733	0.000753775
Bcl2a1a	-1.62733	0.0269181
Gm4972	-1.62662	0.0134566
Serpina3m	-1.62553	0.00935327
Pcdhgb7	-1.62326	0.0313413
Trex2	-1.62026	3.84e-05
Gm13032	-1.61989	0.019823
Gm26558	-1.61934	0.0265369
Apol8	-1.61796	0.00504609
1700092M07Rik	-1.61346	0.0256264
Gm26714	-1.61192	0.00545204
Tmigd1	-1.61123	2.33e-05
Gm9432	-1.61031	0.026811
Mir6939	-1.60968	0.0233439
A530010L16Rik	-1.60859	0.00551432
Prkg2	-1.60702	0.0108664
Krtap6-5	-1.6055	0.00849068
Ptk6	-1.59938	0.00262001
Krt1	-1.59821	0.000202537
Gm8587	-1.59778	0.000632338
Gm6158	-1.59739	0.00201665
Slc4a7	-1.59693	4.2e-06
Evi2b	-1.59526	0.0281869
Rskr	-1.59464	0.013836
Ctsk	-1.59426	0.0128033
Snora73b	-1.59417	0.0175864
AU020206	-1.59377	0.000128536
Ppp1r3b	-1.59277	0.000171395
Cdc20	-1.59153	8.36e-06
Gm17907	-1.59075	0.0245125
Cacna1g	-1.58965	0.0350325
9930017N22Rik	-1.58856	0.0406967
Gm50282	-1.5881	0.0491161
Eme1	-1.58519	0.00886193
Gm47749	-1.58496	0.0023671
Snora61	-1.58496	0.0023671
Ceacam18	-1.58496	0.0023671
BC106179	-1.58496	0.0162496
Gm44414	-1.58496	0.0162496
Tbx10	-1.58496	0.0162496
Gm47127	-1.58496	0.0162496
Gm15991	-1.58496	0.0162496
Gm45399	-1.58496	0.0162496
Skor1	-1.58496	0.0162496
Runx1	-1.58491	0.000155264
Trpv1	-1.58336	0.00155377
Slc5a10	-1.58173	0.00359479
Axdnd1	-1.58048	0.00523718
Gm15601	-1.58048	0.0241545
Sfn	-1.57495	3.8e-06
5430437J10Rik	-1.57422	0.0499428
Polr2k	-1.57192	0.000348319
Gm26315	-1.57098	0.00218955
Ccr10	-1.57016	0.0116818
Zfp941	-1.56979	0.0021971
Gm25777	-1.5682	0.0487264
Tomm6	-1.56702	0.00459031
Slc38a5	-1.5667	0.00989632
Gm11496	-1.56644	0.0232091
Wfdc2	-1.56333	0.0457646
Dyrk3	-1.56254	0.000799816
4930556C24Rik	-1.56158	0.00478572
Gm9944	-1.5606	0.00695672
Corin	-1.55749	0.000292825
Bnip5	-1.5572	0.0053709
Gm48704	-1.55654	0.00283658
Gm47079	-1.55423	0.00654595
Gm9696	-1.55304	8.4e-06
Gm11520	-1.55101	0.000257399
Gm45397	-1.54933	0.0163679
Rpl30-ps1	-1.54674	0.000158876
Krtap15	-1.54646	0.0338552
Dgat2l6	-1.54577	0.0139598
Gm19610	-1.54528	0.013284
Pld1	-1.54417	7.04e-05
Gm25911	-1.54304	0.00824831
Gm5640	-1.54248	0.00292246
Gm13698	-1.54248	0.0273052
Alpl	-1.54197	0.0035773
Snord73a	-1.54071	0.0314991
Btbd19	-1.54049	2.38e-05
Lpcat4	-1.53977	3.8e-05
Gm12248	-1.53944	0.0011739
Stom	-1.53919	5.05e-05
B4galnt1	-1.53884	1.3e-06
Mab21l3	-1.53729	0.000825556
Depdc1b	-1.53713	0.000601832
Gm24187	-1.53501	0.0106465
Trbj2-3	-1.52881	0.00020602
Tmprss7	-1.52869	0.0170858
Lrrc66	-1.52832	0.00231717
9530056E24Rik	-1.52832	0.0101044
Dcbld1	-1.52789	3.55e-05
Spire2	-1.5252	3.15e-05
Llph-ps1	-1.52186	0.000221482
Gm20056	-1.52145	0.0370664
Pdss1	-1.51922	0.000461845
4930578I06Rik	-1.51748	0.0185906
Gm13695	-1.51475	0.0197844
Entpd7	-1.51125	1.57e-05
Adgrg1	-1.51125	0.000114804
Col5a3	-1.51039	0.00739173
Arc	-1.5103	0.00748269
Gtse1	-1.50996	6.06e-05
Heyl	-1.50911	0.0271801
Duoxa1	-1.50674	9.22e-06
Gm266	-1.50603	0.0439896
Masp2	-1.50549	0.0240887
Ctsd	-1.50438	7.05e-06
Pif1	-1.50377	0.00014038
Il1f5	-1.50169	0.000262923
Fam131b	-1.50111	0.0339076
Gm44851	-1.5	0.0106369
Fn1	-1.49978	0.0186758
Tubb2a	-1.49969	7.11e-06
Parp9	-1.49963	0.00932254
Trdv4	-1.49945	0.00491146
Col12a1	-1.49867	0.00291077
Gm35363	-1.49783	0.000213199
Gm44291	-1.49728	0.0191469
Samd5	-1.49457	2.38e-05
Junb	-1.49423	0.000580296
Clec2f	-1.49373	7.11e-06
Gng5-ps	-1.49323	0.0401029
Pmel	-1.49245	0.0409612
Slc20a1	-1.4911	4.1e-05
Etv4	-1.48499	0.000691846
Rnf207	-1.48495	0.00126171
Ero1l	-1.48373	0.000380233
Tspear	-1.48278	0.0179703
Sult2b1	-1.4821	6.06e-05
Gm29362	-1.48174	0.0300845
Pxdc1	-1.47816	0.000124985
Igsf9b	-1.47805	0.000966412
Gm11989	-1.47672	0.0101408
A430057M04Rik	-1.47672	0.024717
Gm36961	-1.47382	0.0470787
Gm24447	-1.47283	0.00941478
Duox1	-1.47229	0.000182044
Gm24270	-1.47006	0.00817073
Glis1	-1.46916	0.00262527
Slc25a13	-1.4687	1.13e-05
Gm16353	-1.4666	0.0170384
Gm44751	-1.46516	2.16e-05
H4f16	-1.46311	0.0446678
Gm9736	-1.4628	0.039327
Tmem121	-1.46227	0.0114085
Cdh3	-1.46188	8.04e-07
Slc6a20a	-1.45982	4.51e-05
Ret	-1.45981	0.0485455
Gm12525	-1.45943	0.0192741
Ccl22	-1.45907	0.00126164
Chst5	-1.45835	0.0116352
Gm4735	-1.45798	1.81e-05
Erfe	-1.4576	4.63e-05
Gm26316	-1.45569	0.0492097
Gm17194	-1.45345	0.028996
H3c11	-1.4532	0.0300494
Mex3a	-1.45034	0.00360906
Nkpd1	-1.44999	0.000224182
Map3k6	-1.44978	2.19e-05
Gm13193	-1.44968	0.0458732
Gm15420	-1.44883	0.0151437
Eno1b	-1.44671	1.16e-06
Dpysl4	-1.44534	0.00131664
Dnase1l2	-1.44487	0.000569346
Snord35a	-1.44473	0.0287208
Gm46379	-1.44422	0.0380725
Gm47991	-1.44387	0.0256179
Gm10561	-1.44338	0.0402076
Snora41	-1.44329	0.0231199
Zfp385b	-1.44299	0.0412612
6030440G07Rik	-1.44278	0.0390797
Fxyd2	-1.44122	0.0107802
E2f7	-1.44009	0.000351807
Scpep1os	-1.43975	0.0315737
Gm20482	-1.43975	0.0228516
Tnnc1	-1.43896	0.00553115
Gm15759	-1.43872	0.00948003
1700069B07Rik	-1.4379	0.0269668
Fam20a	-1.43779	2.23e-05
Syce1l	-1.43723	0.0212549
Epop	-1.43446	0.0001037
Snora57	-1.4334	0.0106015
Dancr	-1.43296	1.31e-05
Gm17300	-1.43046	0.000819336
Dnah7c	-1.42856	0.0181083
S100a3	-1.42715	0.0172831
Tlr2	-1.42378	0.00627369
Traf4	-1.4209	0.000196161
Bcl2a1b	-1.42012	0.0311363
Cnbd2	-1.4194	0.000481993
Gm6593	-1.41699	0.0436935
Gm43006	-1.41504	0.0021572
mt-Tf	-1.41167	0.0157152
Nos1ap	-1.41096	0.0210966
Plk2	-1.41059	4.35e-05
Tmem51	-1.4098	2.28e-05
Gm37490	-1.40642	0.0102682
Ahcy	-1.40543	0.00111072
Prss30	-1.40368	0.026717
Proser2	-1.40088	0.000223397
Gm22634	-1.39979	0.00455063
Gm24888	-1.39902	0.00581186
Ston2	-1.39791	7.39e-07
Plk1	-1.39703	2.55e-05
Gm30042	-1.39685	0.032817
Kcnq2	-1.39624	0.00862515
Gm14719	-1.39584	0.000297596
Vangl1	-1.39354	7.94e-05
9130230L23Rik	-1.39322	0.0150989
Slc15a2	-1.39101	0.018504
Eno1	-1.39031	2e-06
Gm44949	-1.39011	0.0114641
Idi1	-1.38933	0.000395567
Gm24616	-1.38917	0.0024018
2010016I18Rik	-1.38887	0.0091575
1110008P14Rik	-1.38838	2.96e-06
Mybl2	-1.38639	7.36e-05
Csta1	-1.38503	0.000917509
Wasf1	-1.38385	0.00286858
Dbf4	-1.38301	0.000570163
Gm41293	-1.3826	0.046586
Mir5136	-1.37801	0.0233488
Gm15789	-1.37744	0.0477925
AA914427	-1.37704	0.00133831
Gm11942	-1.37677	0.000545937
Uqcrh-ps1	-1.37645	0.0362805
Rnf128	-1.37508	0.000460667
Fabp7	-1.37331	0.0425016
Slc25a48	-1.37302	1.25e-05
Ptgr1	-1.37243	0.00012251
Gm10434	-1.37229	0.0219279
Gm13767	-1.37054	0.0125393
Nradd	-1.37032	2.05e-05
Cenpe	-1.37021	0.000268259
Gm33432	-1.36975	0.000926547
Lca5l	-1.36965	0.00499954
Ppard	-1.36851	9.19e-07
Gm36638	-1.36848	0.0117141
Gm5686	-1.36848	0.0360035
4933421A08Rik	-1.36661	0.00395523
Snord49a	-1.36496	0.0254014
Gm15452	-1.36414	0.01551
H2ac11	-1.36297	0.00918696
Orai2	-1.36269	3.52e-05
Xdh	-1.36215	0.000850764
Gm33699	-1.36213	0.0228589
Pde12	-1.3617	6.71e-05
Gm11166	-1.35978	0.00182457
Gm28071	-1.35949	0.035604
Snord34	-1.35945	0.013009
Has1	-1.35883	0.00830935
Rpsa-ps7	-1.35832	0.0220512
Gm13082	-1.3568	0.038482
Slc15a3	-1.35625	0.029902
Igsf8	-1.35501	9.41e-06
Kif2c	-1.35455	4.94e-05
Slc35f6	-1.35397	1.62e-05
Gm43566	-1.35281	0.00218168
Bub1	-1.3517	0.00161133
CT010467	-1.35089	0.00990179
Dnah2	-1.35013	0.0476825
Gsg1l	-1.34998	0.0390577
Pgf	-1.34992	0.0321185
Dusp6	-1.34851	0.000105396
Zc3h12a	-1.3462	0.00028952
Trim62	-1.34472	0.0010949
Gm11706	-1.34425	0.0288094
Hmgcr	-1.34384	0.000634666
Fam171a2	-1.34322	0.000212607
Scrg1	-1.33955	0.0365124
Scd2	-1.33945	0.000581125
Snord43	-1.33904	0.0267658
Gm44957	-1.33873	0.0136084
Pik3r5	-1.33596	0.0359399
Snord17	-1.33308	0.0499551
1110025L11Rik	-1.33109	0.0480727
Cd5	-1.33005	0.00112201
Abhd12b	-1.32907	0.00117516
Tfpi2	-1.32457	0.0372854
Tarm1	-1.32386	0.0280616
Gm26397	-1.3231	0.0178015
Gpr150	-1.32193	0.0236201
Zbtb8b	-1.32068	0.0230991
5930409G06Rik	-1.31871	0.00377957
Pcdh1	-1.3185	0.00106636
Mir6913	-1.31648	0.0053513
Cd33	-1.31281	0.0449784
Ccnb1	-1.31052	0.000214347
Npl	-1.30914	0.000380002
Gm49888	-1.30827	0.0170022
Lypd3	-1.30687	3.75e-05
Dhrs7	-1.30569	0.000525215
Birc5	-1.30398	0.00142094
Mlkl	-1.3033	0.0433663
Gm3788	-1.3025	0.00706808
Gm15795	-1.29847	0.0422168
Reep2	-1.29836	0.00406479
Cdhr5	-1.29744	0.0221656
Myl2	-1.29637	0.0374821
Slc9a3r1	-1.29458	0.000312454
A2m	-1.29248	0.00384151
Gm48678	-1.29248	0.0169888
Unc13c	-1.29248	0.0169888
Gm10340	-1.29248	0.0493293
Gpr132	-1.28903	0.0375831
Mxd1	-1.2881	0.000956248
Dhcr24	-1.2873	0.00189283
BC037039	-1.28718	0.00243187
Gm17826	-1.28661	0.00690015
Vsnl1	-1.28626	0.000612604
Gm13624	-1.28524	0.011563
Zfp92	-1.28466	0.0265177
Gm13398	-1.28368	0.005416
Itga2b	-1.28331	5.44e-05
Aaas	-1.28328	2.25e-05
Socs5	-1.28293	2.75e-05
Gm12352	-1.28253	0.00123108
Gm43062	-1.28136	0.00369166
Gm4811	-1.27997	0.0302309
H2bc11	-1.2793	0.00151502
Gm50184	-1.27925	0.00277668
Depdc1a	-1.27471	0.00329418
Slc7a1	-1.27453	9.26e-05
Wnt11	-1.2745	0.000395404
Elk3	-1.27409	0.000573235
Gm11222	-1.27368	0.0430541
Cbr3	-1.27367	1.08e-05
Nod2	-1.27179	0.00384082
Slc5a9	-1.27178	0.00886373
Cplane2	-1.26912	0.0238549
Gm12704	-1.26912	0.0498818
Wdr62	-1.26754	4.92e-05
Aqp9	-1.26442	0.00343217
Adam8	-1.26374	0.0105206
Tmem132a	-1.26101	0.000108849
Fam83c	-1.26089	0.000150004
Ttyh3	-1.2597	0.0038556
Dusp5	-1.25921	0.00135593
Nme1	-1.25839	6.94e-05
Il1f9	-1.25739	0.000418021
Zfp365	-1.25559	0.00259066
Trpv3	-1.25491	5.41e-05
Gm23935	-1.25439	0.025829
Lars2	-1.25436	0.0191479
Bco2	-1.25186	0.00540588
1500009L16Rik	-1.25047	0.0122719
Mir27b	-1.25	0.0348556
Rgs20	-1.24895	0.00135658
Fmnl2	-1.24814	0.00192909
Mir5620	-1.24767	0.0110996
St6gal1	-1.24668	0.0079389
Procr	-1.24652	0.00144957
Cyp4f16	-1.24581	0.000196599
Grid2ip	-1.24535	0.0450125
Gm13226	-1.24519	0.0335378
Gm12349	-1.24311	0.0202208
Gm45644	-1.24166	0.0157918
Ucp2	-1.24112	6.29e-05
Gm22478	-1.24082	0.029486
Mmp3	-1.23967	0.0145436
Tcim	-1.23958	6.45e-05
Osgin1	-1.23951	5.55e-05
Hmga1b	-1.2386	0.000371397
Itgae	-1.23795	0.0273133
Rdh12	-1.23721	0.000383154
Socs1	-1.23679	0.00816069
Stab1	-1.236	0.0315642
Rrm2	-1.23496	1.41e-05
Bglap3	-1.23468	0.00113923
Gm11110	-1.23455	0.00058136
Awat1	-1.23422	0.00369694
Cep55	-1.23352	0.0010307
Il2ra	-1.23214	0.0101968
Lce1h	-1.23187	0.00138385
Grasp	-1.23077	7.75e-05
Tgfa	-1.23044	2.59e-05
Gm37795	-1.22983	0.020787
Gm48146	-1.22965	0.00316235
Rhof	-1.22955	0.00225851
Ube2c	-1.22874	0.00556187
Cdc25c	-1.22628	0.000255001
Ggh	-1.22474	0.00013102
Specc1	-1.22355	0.00344982
2700029L08Rik	-1.22239	0.0277078
Capg	-1.22118	3.91e-05
Gjb4	-1.22105	0.00204465
Gm50223	-1.21919	0.0261332
Parpbp	-1.2187	0.00212082
Manba	-1.2185	7.96e-05
Kir3dl2	-1.21761	0.0466856
Gm6375	-1.21746	0.0307715
Gm26394	-1.21696	0.00318112
Tle6	-1.21533	0.000271411
Sema6a	-1.21467	0.00163803
Pla2g4f	-1.21399	2.54e-05
4632411P08Rik	-1.21324	0.000215213
Rnpep	-1.21296	5.08e-05
Gm46649	-1.21186	0.0234178
Slc34a2	-1.21099	0.00194338
Dtnb	-1.21058	0.000118442
Scpep1	-1.20869	0.00216361
Trim15	-1.20651	0.0143512
Ovol1	-1.20637	5.32e-05
Adamts15	-1.20534	0.0327499
Lgi3	-1.20508	0.0441647
Ska1	-1.19761	0.00847614
Blmh	-1.19638	0.000138696
Gm44570	-1.19499	0.00757477
Gm48137	-1.19499	0.0412373
Atp1a1	-1.19247	4.53e-05
Gm10259	-1.19225	8.23e-05
Gm5436	-1.19163	0.0194769
Lamc2	-1.19004	0.000319412
Mir7058	-1.18872	0.0130879
Arntl2	-1.18802	0.000281929
Gm36079	-1.18744	0.00448698
Lce1k	-1.18727	0.0127762
C1qtnf5	-1.18558	0.0423133
Lamb1	-1.18549	0.0246707
Gm3699	-1.18519	0.0229461
Gm6967	-1.18509	0.0449977
Lrrc8c	-1.18505	0.00932879
Gpr183	-1.18452	0.0359323
Dcxr	-1.18425	0.000200211
Fbln1	-1.18385	0.00601881
Ckb	-1.18165	0.00642682
Tuba1c	-1.18111	4.89e-06
Dlgap5	-1.17954	0.000598591
Kcnmb4	-1.17792	0.0495408
Il12rb1	-1.17657	0.0220554
Gm19557	-1.17621	0.0286212
Ddhd1	-1.17456	0.000254601
Gm49739	-1.17411	0.0104689
Ier5	-1.17394	0.000587794
Kif21b	-1.17281	0.0223857
2810408I11Rik	-1.17229	0.00903511
Zwilch	-1.17055	0.000322781
Gm2164	-1.16993	0.030284
Gm37192	-1.16993	0.030284
Gpx1	-1.16971	1.34e-05
Gm50373	-1.16935	0.0167362
Mpv17l	-1.16934	0.00332982
Chsy1	-1.16925	0.0183051
Pcdhga7	-1.16907	0.0231974
Ly6g6d	-1.16833	0.0157299
Slc43a2	-1.16728	0.00473653
Tgm1	-1.16537	0.000543579
Tmem45b	-1.16406	0.00382593
Rcn1	-1.16399	0.000134681
Gja1	-1.16385	2.63e-05
Oacyl	-1.16384	0.0208822
Pcdhb6	-1.16286	0.0143133
Kif18b	-1.16244	6.65e-05
Fam162a	-1.16243	8.4e-05
Tmem229b	-1.1624	0.00229547
Cnfn	-1.16239	0.00182589
Trim11	-1.16225	2.83e-05
Eva1a	-1.1616	7.08e-05
Prickle2	-1.16107	0.00696975
Pm20d1	-1.16073	0.00519648
Gm20554	-1.1557	0.00167615
A330009N23Rik	-1.15533	0.00227081
Slc27a4	-1.15385	0.000119149
Gm31363	-1.15371	0.0136262
Fbp1	-1.15262	0.0108797
Ddias	-1.15241	1.8e-05
Egr2	-1.15217	0.00129686
Ncf1	-1.15187	0.0165018
K230015D01Rik	-1.14987	0.0224296
Rab24	-1.1477	0.00028554
Maoa	-1.14712	0.000441383
Kirrel	-1.1468	0.0329941
Gm11946	-1.14624	0.00310648
Rassf9	-1.14529	0.00101991
Tcirg1	-1.14456	0.00024507
Cpt1c	-1.14376	0.00105222
Rn7sk	-1.14356	0.0121233
Gm47232	-1.14321	0.0462088
Gm38021	-1.1419	0.0155234
Gas5	-1.14176	0.00637014
Chga	-1.14144	0.00385976
Bub1b	-1.14111	0.000655576
Bora	-1.13874	0.000378163
Ighg2c	-1.13835	0.0250132
Apon	-1.13608	0.0426185
Atp6v1b2	-1.13585	4.2e-05
Troap	-1.13544	0.000726508
Pdzd4	-1.13484	0.000300792
Spc24	-1.13442	0.000153941
Clstn3	-1.13317	0.0135163
Ttc36	-1.13152	0.0477853
Snord32a	-1.1305	0.00272132
Twf1	-1.12985	0.000150077
Lgals7	-1.12717	1.11e-05
Tubb2b	-1.12683	2.32e-05
A730020E08Rik	-1.12584	0.0143136
Gm10184	-1.12563	7.95e-05
Smtn	-1.12368	1.45e-05
2610035D17Rik	-1.12322	0.000135591
Mcm10	-1.12299	0.000449237
Mark1	-1.12137	0.00228024
Ckap4	-1.12111	3.57e-05
Kpna2	-1.11829	1.2e-05
Coq8b	-1.11806	0.000183463
Gm46620	-1.11651	0.00409843
Slc16a1	-1.11631	9.9e-05
Gm13204	-1.116	0.0132854
Ckap2	-1.11571	0.000422531
Tpx2	-1.11557	0.000384645
Kif14	-1.11527	0.00285574
Ces4a	-1.11362	0.00615222
Ccdc116	-1.1103	0.0171156
Col18a1	-1.11003	0.000302374
Alcam	-1.10993	0.0102975
Cdk5r1	-1.10992	0.00311631
Degs1	-1.10902	4.19e-05
Epha2	-1.1077	7.1e-05
Kif1a	-1.10756	0.0065456
Pigf	-1.10617	5.95e-05
Ccnb2	-1.10542	0.00086125
Cdk17	-1.10538	0.000235638
Mal2	-1.10515	0.000387003
Nfkbiz	-1.10455	0.00330211
Pmm1	-1.1042	5.1e-05
Oaf	-1.10332	0.00132747
Gpr176	-1.10277	0.0279004
Slc2a1	-1.09921	0.00045852
Nudt10	-1.09895	0.0199525
Tax1bp3	-1.09879	0.000159552
Lce1f	-1.09826	0.00233193
Ttpa	-1.09804	2.14e-06
Comtd1	-1.09803	0.000308778
Snora31	-1.09761	0.0413333
D130058E05Rik	-1.09749	0.0221869
Marcks	-1.09449	0.000200216
Tmem40	-1.09382	0.000149645
Sec14l2	-1.09357	1.76e-05
Ripk3	-1.09303	7.61e-05
Gm11605	-1.093	0.000493109
Reep4	-1.09265	4.76e-05
Atp6v1a	-1.09185	0.000192669
Cit	-1.09181	0.0120593
Map4k4	-1.09088	7.9e-05
Mpp7	-1.09066	0.000163294
Cebpb	-1.08958	1.06e-05
Ier2	-1.08879	0.000111854
Myd88	-1.08841	0.00121154
Gm9826	-1.08734	0.0465016
Spred3	-1.08616	0.007336
Prr11	-1.08598	0.00555394
Gm49131	-1.08546	0.000774237
Tssk4	-1.08237	0.000203857
Hmcn1	-1.08215	0.0424778
Gm2420	-1.08198	0.0359597
Cers4	-1.08106	0.00220968
Ephx3	-1.08104	0.00164056
Atg9b	-1.07833	0.00485679
Klk11	-1.07738	0.000115886
Gm37116	-1.0768	0.00783981
Txn1	-1.07669	0.000234824
Aprt	-1.07601	0.000184394
Gtf3c1	-1.07566	2.06e-05
Trim46	-1.07541	0.0408493
Gchfr	-1.07212	0.000666116
Slc22a23	-1.07082	0.00181139
Psph	-1.07041	0.000475704
Dubr	-1.07035	0.000350504
Homer3	-1.0673	1.75e-05
2700038G22Rik	-1.06702	0.041517
Ccne1	-1.06637	0.000357943
Msn	-1.0659	0.00144323
A930001C03Rik	-1.06546	0.0194152
5033430I15Rik	-1.06544	0.0209665
Tpcn2	-1.06467	8.83e-05
Gm16069	-1.06338	0.0135395
Aldh3b2	-1.06315	0.000693721
Slc25a45	-1.0626	0.0358697
Mfge8	-1.06208	0.00388836
Plac9a	-1.06163	0.0168961
Bmp1	-1.0592	0.00403274
Esd	-1.05899	0.00022442
Gm12774	-1.05889	0.0370047
Gm13597	-1.05883	0.0203929
Atp6v0c-ps2	-1.05825	5.09e-05
Trpv2	-1.05819	0.0334479
CT868690	-1.05664	0.0217838
Epha7	-1.05664	0.0296126
Impdh1	-1.05558	0.000178837
Acat2	-1.05414	0.000426355
Sbno2	-1.05398	0.00113018
Itpk1	-1.05295	0.000487631
1110038B12Rik	-1.05072	6.11e-06
Gm44867	-1.05052	0.047133
Slc16a11	-1.04994	0.0247391
Gm9974	-1.04868	0.033792
Gm29156	-1.04805	0.0443639
1700012P22Rik	-1.04787	0.0262767
Atp6v1c2	-1.04779	0.00488283
Bin2	-1.04742	0.0164152
Ctsa	-1.04724	0.000130078
Hoxc13	-1.04561	0.00617685
Gm37277	-1.04552	0.00298893
Shb	-1.04546	0.00017116
Sdc1	-1.045	0.000118473
Traip	-1.04446	0.000119873
Cd101	-1.044	0.00673572
Hist1h4m	-1.04313	0.0013255
C4a	-1.04278	0.0196566
Gm13502	-1.04277	0.0138111
Fbxw9	-1.04201	7.83e-05
Aldh18a1	-1.04129	0.00551865
Dsg1b	-1.04103	0.0281126
Trim13	-1.03954	0.000331775
Gm6599	-1.03841	0.00978057
5430403N17Rik	-1.0384	0.00655695
Lamc3	-1.03732	0.0385295
Gm45110	-1.03632	0.0483413
Cd44	-1.03581	9.23e-05
Hyal1	-1.03554	0.000470684
Gm50322	-1.03541	0.0106986
Slc39a4	-1.03516	0.00926707
Prag1	-1.03091	0.000901504
Defb14	-1.03083	0.00245353
Tmsb10	-1.03042	0.00221924
Fasl	-1.02945	0.031725
2310008N11Rik	-1.02751	0.0285295
Qtrt1	-1.02679	0.000440989
Gm12496	-1.02603	0.0353127
Pimreg	-1.02603	0.0055296
Pcyox1l	-1.02521	0.0066783
Morrbid	-1.02488	0.0238806
Gm5824	-1.02459	0.0306997
Snora43	-1.02449	0.0449542
Ska3	-1.02447	0.00230903
1700023B13Rik	-1.02443	0.0113312
Acp7	-1.02354	0.00199779
Tstd1	-1.02305	0.0454973
Tlcd2	-1.02212	0.0057265
Trib3	-1.02189	0.000144839
Gpr153	-1.02176	0.0347935
Rab26os	-1.02145	0.0389193
Aadac	-1.0183	0.00483294
Il3ra	-1.0177	0.0431725
Tfap2a	-1.01725	1.87e-05
Pttg1	-1.01708	0.000486483
Ebp	-1.01662	6.67e-05
Gm6043	-1.01467	0.0168195
Acot4	-1.01466	5.43e-05
Gm47071	-1.01341	0.0039306
Dbn1	-1.0131	0.0150753
Tnfrsf10b	-1.0127	0.000278342
Plcd1	-1.01211	6.12e-05
Tagln2	-1.01022	2.62e-05
Mdk	-1.00798	0.0106052
Atp6v0c	-1.00765	5.06e-06
Gm16087	-1.007	0.0352847
Tmem139	-1.00625	0.00174761
Fa2h	-1.00387	0.00926352
Nbeal2	-1.00265	0.000171027
Rnf122	-1.00244	0.000161987
Large2	-1.00232	6.98e-05
Pgam1-ps2	-1.00218	0.000879709
Gen1	-1.00044	0.00269679
Pptc7	1.00012	2.83e-05
Fahd1	1.00062	4.84e-05
Pik3ip1	1.00063	0.000113319
Per3	1.00117	0.000802771
Emx2	1.00168	0.0181002
Plcb4	1.00208	0.00317403
Lpl	1.00291	0.00590114
Gm50439	1.00296	0.0105658
Gm20186	1.00408	0.042398
H60c	1.00419	0.0060758
Gm49518	1.00461	0.00953144
Lims2	1.0051	0.0114686
Gm33280	1.00559	0.0480841
H2-M5	1.00575	0.0490268
Slc41a3	1.00614	0.00932737
Thra	1.00657	5.66e-06
Airn	1.00662	0.00760202
Crybg3	1.00731	0.000804001
Fam227a	1.00744	0.014785
Ganc	1.00872	0.000531714
H2-Q7	1.00883	0.000542478
Acsl1	1.0089	0.000486559
Nphp1	1.00893	0.00108577
Gm31024	1.00913	0.000868818
Foxred2	1.00935	0.0186323
Dip2c	1.0105	0.00242377
Cfap300	1.01052	0.00034893
Espn	1.01092	0.0448512
Ermap	1.01162	0.00301387
Adra1b	1.01177	0.0437111
2010300C02Rik	1.01206	0.000550189
Tmem100	1.01222	0.00752174
2310015A10Rik	1.01366	0.00560665
Sccpdh	1.01388	0.000820054
Heph	1.01449	0.0444053
Hivep3	1.01471	0.0209814
Zfp318	1.01474	0.00034545
Lhx6	1.0148	0.0125131
Mycl	1.01503	0.0211181
Gm39090	1.01524	0.00178173
Lyplal1	1.01581	0.00318455
Cbr2	1.01613	0.0135715
Mettl15	1.01618	0.00706264
Ifngr1	1.0178	9.96e-05
Mkrn3	1.01844	0.00558222
Krt80	1.01855	0.00569079
Pde6d	1.01881	0.000407668
Vmn2r85	1.0192	0.0100308
Letm2	1.0202	0.00236529
Art4	1.02022	0.000756837
Arl4c	1.02092	0.0038675
Anxa6	1.02108	0.000326797
Aldoa	1.0215	0.0437494
Zfhx4	1.02187	0.0061907
Gm15675	1.02244	0.0336091
Ndrg1	1.02268	0.00287793
Vezf1	1.0229	3.82e-06
Lrp3	1.02319	0.000377352
AA467197	1.02518	0.030065
Lpin1	1.02553	0.00117189
Clasp2	1.026	5.24e-06
Armcx1	1.026	0.00713562
Kctd21	1.02607	0.0183622
AW011738	1.02647	0.000325841
Gm11827	1.02689	0.01254
Prkag2	1.02693	6.4e-05
Paip2b	1.02757	1.85e-05
Ulk2	1.02794	0.000432263
Zfp367	1.02811	5.39e-05
Ccdc57	1.02824	0.00476658
Xpnpep2	1.02839	0.020881
Nedd4l	1.02892	0.000212719
Gm48350	1.02905	0.00692035
Tfeb	1.02961	0.00104519
Mrvi1	1.0299	0.00684804
Jpx	1.02995	0.00789987
Gpr19	1.03013	0.00869529
Hmgb1	1.03087	0.00352863
2810029C07Rik	1.03131	0.03013
Gpd1l	1.0316	9.82e-05
Stxbp6	1.03184	0.0377441
Gm5276	1.03268	0.0408151
Zc3h6	1.03278	0.00218454
Pfkfb1	1.03298	0.0106294
Synpo	1.03321	0.00733751
Jam2	1.03376	0.0344732
Gm10638	1.03408	0.0191048
Arl4a	1.03463	7.38e-05
Cdkal1	1.03468	0.000657966
Slc1a5	1.03525	0.0352373
Inpp5a	1.03561	0.000101782
Plpp7	1.03562	0.0299291
Tjap1	1.03671	3.43e-05
Pigp	1.03679	0.00155064
Ankrd29	1.03812	0.0131816
5830418P13Rik	1.03814	0.0140358
Dnajb5	1.03896	0.00670105
Egfl8	1.03908	0.000909435
Daglb	1.03947	0.0368478
Cdk15	1.03961	0.00621705
Plb1	1.03997	0.00162296
Mras	1.04008	0.000231933
Gm6123	1.04031	0.0228176
Sec22c	1.04046	0.000241331
Shisa2	1.04065	0.00032503
Dynll2	1.04116	5.9e-05
Npr2	1.04116	0.00209758
Zfp975	1.04158	0.00212577
Zfp820	1.04218	0.0399617
Ahnak2	1.04433	0.00151982
Sema5a	1.04477	0.00770838
Ybx2	1.04493	0.0104295
Ankrd55	1.04509	0.0420341
Dnajb4	1.04586	0.000609524
Stim1	1.04618	2.56e-05
Map2k6	1.04677	0.000375884
Ndrg2	1.04736	0.0336809
Zrsr1	1.0477	0.000420409
Tead1	1.04786	0.00114266
Orm1	1.04821	0.00371286
Ust	1.04825	0.00649889
Mboat2	1.04895	0.00939909
Jade2	1.04941	0.0150247
Lrrc20	1.04949	0.0297637
Gm2436	1.04957	0.0461101
Ebf3	1.05225	0.0297913
Tmem38b	1.05247	0.00427287
Gm15417	1.05361	0.0490094
Pdgfd	1.05392	0.0443008
Rpl31-ps15	1.05428	0.041
2700046G09Rik	1.05432	0.00471501
Socs2	1.05482	0.0468459
Ccdc187	1.05514	0.015431
Mllt11	1.05537	0.0208515
Gm43720	1.05563	0.0441044
Six5	1.05584	0.000448917
Ushbp1	1.05596	0.00307307
Sbf2	1.05603	0.0199295
Fam110b	1.05608	0.0219987
Gm44321	1.05664	0.0237156
Zfp831	1.05664	0.0296126
Itpkb	1.05856	0.0160455
Scel	1.05939	0.0227089
Mtmr11	1.05944	0.00168216
Dcaf6	1.0602	0.00576183
Vamp2	1.06119	6.75e-05
Pappa	1.06119	0.00784062
Arhgap18	1.06229	0.00928705
Slc22a5	1.06235	2.58e-05
Clstn1	1.0626	0.00017171
C1qtnf9	1.06317	0.0322806
Hoxc6	1.0639	0.000164419
Gm17057	1.06404	0.0405673
Cavin2	1.06613	0.00930795
Cyfip2	1.06616	0.0125147
Phtf2	1.06643	0.00503016
Kcnn1	1.06735	0.00168413
Zfp467	1.06735	0.000300199
Zfp943	1.06858	1.46e-05
Tjp3	1.0699	0.00537056
Sugct	1.07041	0.00260131
Zfp455	1.07071	0.0343033
Ctf1	1.0712	0.000274106
Gm45428	1.07135	0.0241067
Slc7a6	1.0715	0.000431052
Gm4575	1.07233	0.0368994
Ramp3	1.07237	0.00111763
Klhl7	1.07394	1.44e-05
Rmnd1	1.07417	0.000902536
Ivns1abp	1.07484	3.7e-05
Nudt16	1.07513	0.00651923
Smyd4	1.0758	2.73e-05
Txndc16	1.07606	0.00162187
Tbc1d19	1.07613	0.000114655
Sema6c	1.07702	0.0278832
Car8	1.07797	0.0291214
Calm2	1.07841	0.000252762
Rgs6	1.07855	0.00362819
Gca	1.0787	0.00173438
Pthlh	1.07884	0.000145233
Eif5a2	1.07896	0.00587274
Camk1	1.07962	0.000578611
Cryl1	1.07975	0.00040302
Dagla	1.08005	0.00110988
Dpf3	1.08108	0.0185279
A330041J22Rik	1.08113	0.0244569
Cacna1a	1.08158	0.00415223
Tmem159	1.08159	0.00112826
Zfp229	1.0821	0.00120896
Pwwp3b	1.08333	0.0383128
Rag1	1.08333	0.0273021
4430402I18Rik	1.08336	0.00238935
Cd109	1.08342	0.000379069
Ccdc50	1.08467	0.00120249
Gm46404	1.08478	0.00256239
Gm47879	1.08496	0.0422541
Gm8750	1.08496	0.0411284
Csrnp2	1.08539	0.00478277
E330013P04Rik	1.08607	0.0169401
Lynx1	1.08644	0.0226058
Ophn1	1.08705	0.00479194
Strip2	1.08724	0.00478287
En2	1.08792	0.0497269
Crebl2	1.08833	0.0012597
Parvb	1.08866	0.0146478
Eif3s6-ps2	1.0894	0.000425219
Amd-ps4	1.08987	0.0226697
Fyco1	1.09069	0.000282452
Tent5c	1.09106	0.0157592
Gm25789	1.09145	0.0149436
Tex19	1.09158	0.0157305
Ptprd	1.09158	0.0212014
Kansl1l	1.09411	0.00218116
Rhbdl3	1.09415	0.00117147
Six4	1.09422	0.00284373
Pfkfb3	1.09489	0.0149618
Sox8	1.09632	0.000394586
Gm20443	1.09632	0.0433354
Zkscan4	1.09726	0.0281953
BC035947	1.09749	0.0221869
Esrrg	1.09813	0.0442211
Rnls	1.09893	0.00326935
Fstl3	1.09902	0.00194494
Zfp202	1.09923	0.00502728
Gm10222	1.09974	8.79e-05
mt-Nd4l	1.10004	9.51e-05
Cd59a	1.10064	0.000135091
Bdh2	1.10137	0.0438916
Ar	1.10144	0.0080944
Gpam	1.10159	6.02e-05
Rrm2b	1.10236	0.000162072
Sgms2	1.10262	0.00475971
Rac3	1.10315	0.000119259
Bche	1.10321	0.0101142
Gm31583	1.10359	1.1e-05
Ntrk3	1.10376	0.0483788
Sema5b	1.10539	0.010992
Trim34a	1.10649	0.0402597
Gm8990	1.10812	0.00115844
Tspyl5	1.10824	0.00603238
Megf6	1.10828	0.000255873
Entpd2	1.1083	0.00295965
Camta1	1.10845	2.16e-05
E030030I06Rik	1.10871	0.0393932
Igfbp5	1.10875	0.0112191
Car11	1.10878	0.000455946
Ano5	1.10882	0.0314874
F630042J09Rik	1.10889	0.0425115
Ccdc88c	1.1091	0.000171693
Sat2	1.10942	0.00209225
Dzip1	1.10944	0.00193729
Gm47599	1.1112	0.045025
Nfic	1.11255	2.05e-05
Gm11127	1.11261	0.0372146
Mertk	1.11288	0.0223475
Ppp1r3d	1.1138	0.00683916
Efemp1	1.11449	0.0418536
Actl6b	1.11507	0.0290794
Zfp3	1.11602	0.00267651
Fnip1	1.11607	0.000201998
Gucy1a1	1.11648	0.0162023
Serpinb6a	1.11767	0.0158377
Zfp667	1.11813	0.000702358
Zfp704	1.11866	0.00450392
9330102E08Rik	1.12075	2.76e-05
Platr6	1.12121	0.0138563
Cd207	1.12275	0.0202383
Scn4b	1.12342	0.042505
Alox12	1.12393	0.0104629
Gm3252	1.12432	0.0247659
Gm5113	1.12437	0.000398663
Gm31545	1.12462	0.0349896
Phldb1	1.1257	0.00198637
Ankrd44	1.12699	0.0147874
Gnpda1	1.12747	0.00224617
Gm7308	1.12817	0.0136869
Crim1	1.12826	0.000370709
Phf20	1.12897	5.11e-05
Fam189a2	1.12924	2.66e-05
Camk2g	1.12942	0.000260248
Atp2a1	1.12984	0.0442761
Pcolce2	1.13052	0.0463491
Cyp2j9	1.13131	0.0359069
Gm9484	1.13156	0.0170232
Rgmb	1.13193	0.000836738
Mybpc2	1.13196	0.0382175
Ccdc73	1.13246	0.0186164
5730455P16Rik	1.13259	7.26e-05
H2bc6	1.13293	0.00620364
Gm11613	1.13401	0.0011315
6230400D17Rik	1.13445	0.0021214
Fry	1.13456	8.5e-06
Ric8b	1.13473	6.36e-06
Gm5144	1.13518	0.0119777
Gm42903	1.13529	0.0153529
Samd11	1.13579	0.000917115
Pik3r1	1.13581	0.00176063
Enpp1	1.13678	0.00631474
Gm28557	1.13701	0.0057451
Gsto2	1.13722	0.00926588
Nnt	1.13737	0.00111023
Gm14383	1.1375	0.0320517
Gm8234	1.1375	0.0320517
Cul9	1.13901	0.000110545
Zfp40	1.13953	0.0274945
Gjc1	1.13958	0.0226955
Hexdc	1.1402	0.000108175
Ttc3	1.14035	4.6e-05
Micu2	1.14081	3.33e-05
H2bc21	1.14358	0.000476469
Pcgf5	1.14402	8.58e-06
Agl	1.14441	0.0123479
Nadk2	1.14488	0.000106834
Adgra3	1.14513	0.00462495
Camk2n1	1.14533	0.00215212
Sult1a1	1.1457	0.0083292
Plcl2	1.14572	0.00486829
Slc16a10	1.14612	0.000205275
Sox2ot	1.14624	0.0207202
D230049E03Rik	1.14624	0.0497335
1500026H17Rik	1.14669	0.0348329
Zfp931	1.14676	0.00192418
Tdrd7	1.14758	0.0133072
Pigg	1.15015	0.00327005
Bsn	1.15023	0.0174495
Zfp108	1.15035	0.000353809
Gm14419	1.15068	0.00918385
Prss23	1.15104	6.18e-05
Cytl1	1.15162	0.0354251
Asph	1.15309	0.000483214
Ryr1	1.15385	0.0498537
Armcx4	1.15416	0.0177577
Aqp7	1.15512	0.0220543
Morn2	1.15534	0.000306349
4932441J04Rik	1.1564	0.0309191
Agpat4	1.15654	0.00242799
H2-M3	1.15668	0.00897809
Gm28609	1.15703	0.0439281
A930037H05Rik	1.15734	0.0182055
Apbb1	1.15796	9.33e-05
Lzts3	1.15831	0.00256891
Serpinb2	1.15944	0.00277503
Pgm1	1.15961	0.0203324
Prodh	1.16017	6.41e-05
Slc25a4	1.16076	0.0455973
Tdrp	1.16131	0.0102468
Cnnm1	1.16164	0.0064182
Mbp	1.16192	0.000732613
Mlxipl	1.1626	0.0134299
Acadm	1.1653	0.000219551
Clca2	1.16705	0.00111738
Stau2	1.16738	0.000281651
Dgcr6	1.16749	1.18e-05
Gm17399	1.16776	0.033533
Arhgef10	1.16862	0.00647324
Thpo	1.16907	0.0303681
Srcin1	1.1694	0.00449442
Gm43590	1.16964	0.037544
Spry1	1.16966	0.000786585
A430018G15Rik	1.16967	0.0186859
Akap12	1.16981	0.0340986
4930506C21Rik	1.17016	0.0239121
Net1	1.17056	0.0004253
Map9	1.17134	0.00427569
P2rx6	1.17191	0.0269665
Acer3	1.17191	0.0021646
Gm17597	1.17201	0.0162935
A930024E05Rik	1.17209	0.000738368
P4htm	1.17267	0.0249983
Igdcc4	1.17272	0.00722742
Ldah	1.17274	0.0118886
Abcc8	1.17345	0.0236199
Hsdl1	1.17416	0.000339932
Ptgfr	1.17581	0.0114334
Pgm2l1	1.17586	2.13e-05
Rapgef2	1.17601	0.00149227
mt-Tl1	1.17635	0.00210167
Klhdc2	1.17645	0.000229998
Sik1	1.17671	0.000832703
Aamdc	1.17741	0.0256338
Tmcc2	1.17753	0.000339139
D6Ertd527e	1.17782	0.000194526
Gfra1	1.17834	0.00688875
Phf19	1.17883	0.00436143
Brsk1	1.17999	0.0312645
Gm16897	1.18079	0.0433796
Sdc2	1.18151	0.00336251
Mturn	1.18181	0.000951662
Tmsb15l	1.18183	0.00866674
Sfxn4	1.18316	0.0495219
Cilp2	1.18356	0.0092078
Ccdc69	1.18497	0.000779032
Rps6ka2	1.18513	0.00848257
Lysmd1	1.18518	3.9e-05
Ccdc136	1.18541	0.00184761
Per1	1.18541	0.0230572
Sema3c	1.18638	0.000148895
Chpt1	1.1867	0.000612881
Fbxo27	1.18717	0.0356945
Gm10814	1.18749	0.0043719
4930599N23Rik	1.18753	0.0280456
Chit1	1.18779	0.000143334
Fut8	1.18878	0.000277373
Gm4938	1.19061	0.0307644
Shox2	1.19096	0.0374672
Lrrc29	1.19099	0.00822955
AC132288	1.19126	0.0127607
Plpp3	1.1922	0.00525011
Vash1	1.19315	0.010267
Scai	1.19343	0.00102355
Gm12430	1.19453	0.0084018
Syt14	1.19499	0.0412373
Mettl22	1.1953	0.0137389
Atp2b4	1.19593	0.00109899
Prrg1	1.19645	0.00321017
Morn1	1.19764	0.0109827
Hoxd4	1.19884	0.0243401
Sgcg	1.19925	0.0435316
Tmem220	1.20026	0.000133373
Slc1a6	1.20027	0.0319237
Ypel2	1.20074	0.00308729
Ptp4a3	1.20196	0.0172343
Slc36a2	1.20304	0.039283
Opcml	1.20413	0.0492738
Mpp2	1.20422	0.000567372
Fam81a	1.20459	1.39e-05
Zfp106	1.20463	0.00498318
Gpat3	1.20514	0.00253276
St6galnac2	1.20516	7.88e-06
Gm4076	1.20576	0.036504
1700025G04Rik	1.20588	5.6e-06
Podxl2	1.20614	0.014462
Cyp2j6	1.20695	0.00409252
Klf11	1.20715	0.000278422
Tspan12	1.21008	0.0180162
Gm15541	1.2103	0.0227238
Aif1l	1.21033	0.00259698
Camkv	1.21116	0.00862145
Pfkm	1.21126	0.0340144
Gyg	1.21305	0.032844
Bbs2	1.21412	0.000401547
Dhdh	1.21444	0.000560846
Mob3b	1.21492	0.00816534
Eci1	1.21657	0.000420871
Fxr1	1.21664	0.000986303
Sorbs2	1.21722	0.00156494
Rida	1.21731	0.000530914
Cdon	1.21749	0.00123988
6330403L08Rik	1.21804	0.000223993
Unc79	1.21862	0.0105721
Rian	1.22052	0.00565144
Pink1	1.22186	0.00392886
St6galnac5	1.22208	0.0195414
Trim38	1.22239	0.0277078
Eepd1	1.22273	0.00357939
Gstt2	1.22312	0.000264269
A530016L24Rik	1.22318	0.038937
Fn3k	1.22323	0.0212849
Slc44a3	1.22361	0.0115096
Gm43848	1.22387	0.00520546
Gm38300	1.22398	0.00877056
Gabbr1	1.22472	0.000201751
Rgs9bp	1.22509	0.000752501
Lmo4	1.22539	0.000284196
Gas6	1.22659	0.00669286
Slc6a2	1.22826	0.00133303
Emid1	1.2283	0.0110415
Zbtb20	1.22875	1.35e-05
Il18r1	1.22893	0.0283344
Cpeb3	1.22898	5.6e-05
Rgs11	1.2293	0.0152019
Aldh4a1	1.22994	5.71e-05
Chrm4	1.23117	0.0108355
Gm21955	1.2315	0.000969747
E330011O21Rik	1.23182	0.0275003
Zfp775	1.23188	0.014014
9330104G04Rik	1.2331	0.00348976
Hsd3b7	1.23337	0.00527178
Kctd12b	1.2343	0.0429326
Gm13205	1.23457	0.0424144
Kcnj12	1.23532	0.00702133
Nkain1	1.23561	0.000164491
n-R5s39	1.23602	0.0118479
H1f3	1.23621	0.0277893
Hnmt	1.23743	0.0336541
Ifi27l2a	1.23776	0.0415042
Selenbp1	1.23804	0.00358289
[truncated: 1,785 more rows]

## Sheet: Fig.1C TOPKKOvs WT
Tag	logFC	P.Value
Cstdc5	-6.24627	2.22138280863333e-06
Serpinb3a	-6.10256	2.76623345731066e-05
Wfdc12	-6.00077	0.000127067
Pbk	-5.99322	5.44827243101936e-06
Stfa3	-5.88842	1.7180010527685e-05
Gm43305	-5.86213	8.69135319715772e-08
Zfp979	-5.80931	1.13295236208945e-05
Gm11597	-5.69763	0.00169283
Gm18445	-5.63687	3.18270741385705e-07
Aox4	-5.54956	0.00154688
Mmp12	-5.54074	4.97899184049688e-05
Mmp13	-5.46764	0.000316112
Gsdmc	-5.34935	8.64890144353238e-06
2610528A11Rik	-5.29023	1.10990641004993e-06
Gm42031	-5.23795	1.19602219171198e-06
Cstdc6	-5.23085	5.21738323274359e-06
Chil1	-5.20227	9.4527818359697e-05
Acot5	-5.12647	0.000509941
Gm14448	-5.03916	0.0120177
Klk6	-4.98037	0.000698471
Clec2e	-4.93622	1.35799491212551e-05
Gm12892	-4.92171	0.000435711
Gm26493	-4.85798	0.0377737
1700101I11Rik	-4.84491	3.44704471395326e-06
Gm9157	-4.82223	0.0305302
Lce1g	-4.73055	4.60847624328507e-06
Ctrb1	-4.72989	0.00307506
Slpi	-4.70316	2.94149819427281e-06
Gsdmc4	-4.64877	0.00496717
Otud7a	-4.61591	3.07866698944661e-05
Klk13	-4.60456	0.000609396
Csta3	-4.59888	0.000360441
Rpsa-ps10	-4.53011	3.24782755044796e-06
Gm43554	-4.45943	0.0419002
Rps26-ps1	-4.3998	9.32634930698189e-05
F7	-4.39497	4.55516886721476e-05
Tcf23	-4.37521	1.231372499201e-05
Gm6093	-4.35884	0.03009
Spp1	-4.32485	6.9421539299487e-06
Mir30d	-4.29498	0.0387775
Sgpp2	-4.29129	0.00662883
Il1f6	-4.28904	5.22929328418642e-05
Sprr2d	-4.27569	0.000582306
Col10a1	-4.25454	0.00658578
Erdr1	-4.21478	0.000945877
Tnn	-4.19811	7.17182918361597e-05
Clec4e	-4.196	0.00756625
Flg	-4.17728	2.80636122825369e-07
Gm29125	-4.17514	0.00131953
Gm14232	-4.16993	0.0454439
Gm48890	-4.16993	0.0454439
Mir3102	-4.16993	0.0454439
Teddm3	-4.15479	5.40679253600582e-06
Pcdhgb8	-4.14613	0.0145769
Ceacam3	-4.09878	0.0165856
Bglap2	-4.09638	0.0165198
Dcstamp	-4.09086	0.0108174
Gm22193	-4.08746	0.0465542
Olah	-4.08524	0.000170282
F10	-4.07125	0.000766215
Krt6b	-4.06168	5.97293220092365e-05
Gm42429	-4.05432	1.14775299563935e-05
Trgc1	-4.04962	0.000381113
Sprr2i	-4.04256	0.000178252
Krt16	-4.02252	1.51961518802698e-05
Gm22299	-4.02237	0.0474658
Itgax	-4.01633	6.81975680540238e-05
Serpinb6c	-4.00307	6.8010992089391e-05
Gm15547	-4	0.0477866
S100a9	-3.98352	0.000337331
Pcdhgb5	-3.95793	0.00019536
Lrat	-3.94643	0.0170592
Gsdmc2	-3.92764	0.00109566
Gm9347	-3.92416	1.72345323001674e-06
Gm47650	-3.90689	0.049165
Mmp9	-3.86877	3.51710809338064e-05
Mup11	-3.86507	0.00616109
Cxcl3	-3.85966	0.00611216
Sprr2e	-3.839	0.00522378
Trdc	-3.81576	4.68934046268171e-05
Cdkn2a	-3.77431	0.00371932
Trgj1	-3.73348	0.00163798
Cela2a	-3.72838	0.0141491
Lcn2	-3.7207	4.74692237898689e-05
Gm29253	-3.71865	0.00797351
Gm13583	-3.65561	0.000560122
Gm32772	-3.59737	0.030135
S100a8	-3.58117	0.00141681
Sprr1b	-3.58007	0.0119052
Ctrc	-3.56478	0.00455183
Tdh	-3.55576	0.0485493
Gm48704	-3.51984	0.000165043
Gm7114	-3.50254	0.000294241
Cd3e	-3.48191	3.49642961862941e-05
Rpl30	-3.44388	2.9426167622639e-08
Gm24095	-3.44158	0.00324294
Timd2	-3.43858	0.00337301
Otx1	-3.40368	0.00368774
Btbd17	-3.40356	0.0497749
Gm42427	-3.3928	2.04345595512546e-05
Gm10640	-3.38809	0.00945528
Gm7897	-3.3864	1.21155691494925e-05
Cyp3a57	-3.37816	0.00748468
Sprr2a1	-3.35599	0.00287435
Chga	-3.35034	0.00119406
Cxcl5	-3.34522	0.000345814
Cxcl2	-3.33876	0.0026951
Atp1a3	-3.33794	0.00023854
Lair1	-3.32794	0.00806408
Trgv5	-3.3272	0.00580768
Cd3d	-3.32342	8.39329040315949e-05
Serpina3m	-3.30763	0.00157766
Sprr2a2	-3.287	0.00315387
Cxcr2	-3.28432	0.000315484
Lce1h	-3.26518	0.00067401
Ccl3	-3.25278	0.00975196
Cel	-3.24695	0.0297035
Cyp17a1	-3.22417	0.00313739
Fam83a	-3.21377	1.26948559653883e-05
Smim18	-3.21058	0.000371325
Ctsw	-3.20002	7.65668712671231e-05
Krtap5-2	-3.19681	0.0353462
Gm10800	-3.19334	0.00100263
Timp1	-3.18652	6.73007276889683e-05
Prss27	-3.17907	6.3693183645092e-07
Erich3	-3.17856	0.000111244
Gml	-3.17826	9.03988535170277e-05
Syngr4	-3.16183	0.00128472
Gm8730	-3.15665	2.201821730897e-06
Reg1	-3.15272	0.0105151
Slc6a12	-3.14436	0.00534472
Lce1f	-3.1426	0.00101405
Clec4d	-3.13961	0.00138699
Casp14	-3.1373	4.39461171855559e-06
Clec4n	-3.13081	0.000233223
Bcl2a1a	-3.12886	0.000544582
Tmprss11b	-3.11345	0.0400481
Gm42428	-3.11254	0.0108801
Clps	-3.11205	0.0256698
Ang2	-3.10971	8.20431975555948e-08
Gm37963	-3.10768	0.0116604
Gm11663	-3.10713	0.0111473
Krt2	-3.09445	0.0181517
Klhdc9	-3.0894	0.000186474
Krt8	-3.0864	0.0118495
Arl11	-3.08514	0.000146731
Styk1	-3.08047	0.000179148
Trgc2	-3.05202	0.00123845
Il1f8	-3.04904	0.00023724
Gm16181	-3.03943	0.0106958
Gm49329	-3.03341	0.000997847
Cd7	-2.9965	0.00070113
Trdv4	-2.9861	0.00263876
Gm49510	-2.95909	0.00108545
Gm12551	-2.94959	0.00658626
Sh2d5	-2.94876	0.034315
Gm32914	-2.9466	0.00622368
Trgc4	-2.94595	0.000607607
Ccdc50-ps	-2.9386	0.00694895
Nkg7	-2.92353	0.000239292
Umodl1	-2.92288	0.011957
Ttc9b	-2.9183	0.0123433
Krt1	-2.89912	0.000807236
Gm45783	-2.89052	0.0124946
Cd163l1	-2.88964	0.00916766
Gm44958	-2.88877	0.00157785
Gm48254	-2.88846	0.0317982
Ugt3a2	-2.88054	0.00952048
Gpr84	-2.85182	0.0334152
Saa3	-2.85054	0.00180433
Gm15930	-2.85022	0.000821919
Zap70	-2.83361	7.05666848649836e-05
Gm47040	-2.81824	0.00799918
Icos	-2.81734	6.97154693035165e-05
5830411N06Rik	-2.81464	0.00354117
Gm8666	-2.81133	0.0156083
Adamts16	-2.79744	0.00845991
Tnfrsf9	-2.79445	0.000167709
Itgb2	-2.794	0.0017195
Plaat5	-2.79323	0.0111952
Slc5a1	-2.79304	4.21393870045834e-05
Lce1k	-2.78263	0.00211983
Trat1	-2.77533	0.0103821
Klk9	-2.76878	0.000153525
Sh2d2a	-2.76854	0.000956044
Gm26497	-2.76303	0.0426411
Nrg1	-2.75254	0.0320389
Fetub	-2.74916	0.000904423
Ankmy1	-2.74593	0.00462805
Gm13536	-2.74146	0.000637193
A430088P11Rik	-2.7363	0.000274572
Acod1	-2.73125	0.0129846
Serpinb3b	-2.72422	0.000260561
Gm47283	-2.72395	0.000707613
Slc23a4	-2.72354	0.000594727
Bglap3	-2.71971	5.21799620961954e-05
Gm49428	-2.71814	0.000223064
Cd3g	-2.7135	9.55845096583488e-05
Krt79	-2.70955	9.89328965305134e-05
Gm24698	-2.70553	0.00872221
Trpc4	-2.69926	9.00047933596756e-05
Trdj2	-2.69078	0.00322358
Klk8	-2.69069	0.000115595
Lce1e	-2.66877	0.0027061
Stra6l	-2.66495	0.00385196
Treml4	-2.66243	0.00156214
Pla2g4d	-2.65734	0.0194059
Bdkrb1	-2.653	0.00256735
Hhipl1	-2.65184	0.0366996
Slc39a2	-2.65162	0.0172746
Ccl22	-2.64746	0.00202323
Gm3912	-2.64577	0.00125143
Mmp3	-2.64357	0.00724221
Cxcl1	-2.64245	0.0122577
Mir142b	-2.62838	0.00276358
Trem2	-2.61842	0.00127395
Lce3f	-2.61701	0.0302964
Hrnr	-2.5991	0.000341726
Gm8615	-2.59576	0.000513796
Ly9	-2.58757	0.000290433
Cx3cr1	-2.57556	0.000953998
Crtam	-2.5748	0.00817285
Gm43137	-2.57216	0.0121313
Lce3e	-2.56777	0.0355494
Cdhr1	-2.56645	0.00290074
Gm17096	-2.55924	0.0238226
Trem1	-2.5584	0.0019888
Baiap2l1	-2.55761	0.0105867
Lbhd2	-2.55717	0.0381606
Tnfrsf26	-2.55313	0.00408997
Gpr55	-2.54992	0.0165932
Degs2	-2.54656	0.0175158
Ltb	-2.54399	0.00226199
Saa1	-2.5439	0.00113926
Gm10791	-2.54342	0.00861372
Gm32846	-2.53594	0.00857089
Rptn	-2.53235	0.0326073
Spock1	-2.53084	0.00945537
Sox7	-2.52772	6.98274597248094e-06
Npl	-2.52761	6.64262788706641e-05
Ahsg	-2.52335	0.00514837
Kifc5c-ps	-2.5212	0.0459096
Gm44641	-2.52075	0.0403991
Sprr2a3	-2.50959	0.0191025
Cyp7b1	-2.50729	0.000828691
Podnl1	-2.50703	0.00260717
Kir3dl1	-2.50475	0.00747496
Fpr2	-2.50393	0.0222206
Krt42	-2.49929	0.000769065
Gm14548	-2.49756	0.0106722
Epgn	-2.49341	0.00199158
Lrrc4	-2.49144	0.000222961
Sit1	-2.48651	0.0243424
Prnd	-2.48338	0.00215406
Gm46313	-2.48337	0.00270914
Hvcn1	-2.47565	0.0012205
Mir6989	-2.46869	0.0218184
Abhd12b	-2.46774	4.15258025266909e-05
Gm38563	-2.46625	0.00385855
Plekhg4	-2.46411	0.00103789
Tlr13	-2.45966	0.00503728
Stac2	-2.45897	0.0445354
Tgif2-ps2	-2.45672	0.015059
Tnf	-2.45101	0.000591538
Cybb	-2.44992	0.0013942
Crabp2	-2.44733	5.08172514037104e-05
Gm5881	-2.44581	0.0421303
Hsd17b2	-2.44404	0.0408397
Klrb1b	-2.44108	0.000186911
Gm44511	-2.43349	0.0127158
Krt6a	-2.42754	0.000444784
Rbp2	-2.42548	2.16834529567439e-05
Gdf3	-2.42479	1.93101965521738e-05
Halr1	-2.41992	0.0422632
Pglyrp3	-2.41851	5.6586743964271e-05
Gm49131	-2.41786	0.00149565
Cd22	-2.41337	0.00749647
Rgn	-2.40838	0.00543463
Scgb2b27	-2.40775	0.00151978
Artn	-2.40749	0.000193859
Serpinb3c	-2.40701	0.00129517
Zfp488	-2.40368	0.0116088
Prf1	-2.4032	0.000688632
C6	-2.39802	0.000283104
Tmem95	-2.39346	0.000301755
Marco	-2.3811	0.0422739
Igha	-2.37543	0.0183942
Gpr35	-2.37172	0.000273817
Lyz2	-2.37147	0.000343011
Il1f9	-2.36515	0.000368317
Gadl1	-2.36264	0.000472615
Gm38416	-2.3588	9.95227847734646e-05
Rpsa-ps9	-2.35534	1.72823325468587e-05
Kcnn4	-2.35494	0.00465262
Defb6	-2.3503	0.00226723
Kctd4	-2.343	3.63814262319578e-05
Gm45351	-2.33942	4.32578150350755e-05
Rgs1	-2.33567	0.00566428
Gm6278	-2.3306	2.23790197866899e-07
Gstp3	-2.33042	0.000748199
Jchain	-2.33008	0.0242999
Defb14	-2.32886	0.0132915
Lce1i	-2.32763	0.00198991
Prss22	-2.32043	0.0142452
Cd300lb	-2.31629	0.00748522
Serpine1	-2.31614	0.00428622
Gm14859	-2.31468	0.0157947
Cd300c2	-2.31359	0.00289697
Gm20482	-2.30605	0.0115419
Adam12	-2.30305	0.0406549
Bcl2a1b	-2.30004	0.00328342
Gm14165	-2.29826	0.000403372
Fosb	-2.29308	0.001389
Gm20490	-2.29248	0.0292362
Ccl8	-2.28465	0.00833108
Gpr171	-2.28381	0.00312272
Gm48496	-2.27888	4.3906899465879e-05
Ly6g5b	-2.27755	0.001566
Gm42559	-2.27581	0.00192044
Col5a3	-2.26575	0.000701929
Avil	-2.25505	0.000809078
Cxcr6	-2.24831	0.00196343
Gm13010	-2.24327	0.0374589
9030624G23Rik	-2.24275	0.00198166
Lyz1	-2.23828	0.00294385
Cftr	-2.23416	0.0125111
Galnt9	-2.23326	0.0229802
Clec7a	-2.23115	0.000862101
Mir744	-2.22502	0.0267259
Gm49774	-2.22295	8.45041056641917e-05
Gm48275	-2.22229	0.038459
Tnc	-2.22191	0.0109234
Cd14	-2.22088	0.00303949
Gm37116	-2.2184	0.00181095
Gm10418	-2.21462	0.000269582
Gm15931	-2.20568	0.0170814
Slc37a2	-2.1991	5.8726022125962e-05
Gm16537	-2.19624	0.030072
Lgi2	-2.18914	0.00217952
Ccr1	-2.18763	0.0190232
Itgae	-2.18574	0.00191269
Elf3	-2.18383	0.00134071
Lilra6	-2.17642	0.000768195
Gm19283	-2.17559	0.0137101
Mcemp1	-2.17377	0.020407
Il7r	-2.1721	0.00195444
Gm18867	-2.16993	0.0134195
Zfp389	-2.16993	0.0134195
Zfp985	-2.16904	0.00189679
Nlrp3	-2.16811	0.00697805
Gm37242	-2.16395	0.034933
Trgj4	-2.16177	0.0183609
Clstn3	-2.16118	0.00424992
Gpr82	-2.16096	0.000247269
Cyp21a2-ps	-2.16096	0.0194247
Lce1j	-2.15803	0.0155469
Clec5a	-2.15728	0.00488025
1700003F12Rik	-2.15558	0.00424234
Klrb1f	-2.15483	0.0125255
Aadacl4fm4	-2.15299	0.0105232
Mgat5b	-2.15286	3.73473744918608e-05
Qrfp	-2.1496	0.000653893
Mrgpra2b	-2.13946	0.00121885
Hbegf	-2.13734	0.000577651
Lrrc9	-2.1362	0.0143907
4930404I05Rik	-2.1311	0.00623451
Fscn1	-2.12922	0.0267355
Gpr68	-2.12911	0.001063
Cd80	-2.12802	0.00170073
Hk3	-2.12555	0.00893782
Matk	-2.12385	0.00174571
Msr1	-2.12359	0.0131551
Pp2d1	-2.12296	0.00201984
Gm4849	-2.12296	0.00577189
Ywhaq-ps1	-2.12296	0.014499
Cst7	-2.11817	0.000797855
Fbn2	-2.11383	0.00762571
Ephb2	-2.11275	2.70305968317972e-05
Lce1a1	-2.111	0.0058028
Plpp4	-2.10407	0.0125197
Gm6377	-2.10133	0.0198485
AU022793	-2.09998	0.0349422
Gm49083	-2.09808	0.0309065
Adgrg5	-2.09651	0.00347543
Gm45752	-2.0943	0.0216613
Bcl3	-2.09276	1.86263218867054e-05
Ankk1	-2.0845	0.00437294
Lce1d	-2.07957	0.00994194
Gm45644	-2.07819	0.00170426
Gm27853	-2.07675	0.0358851
Cdcp3	-2.0748	0.0239214
Ngf	-2.07148	0.000477687
Gm30085	-2.07089	0.0106824
Gm43924	-2.06917	0.017269
Mfrp	-2.06755	0.0220518
4933407E24Rik	-2.0641	0.0200517
Cyp4a32	-2.06042	0.0200005
Awat1	-2.05371	0.0172211
Serpina9	-2.04922	0.000293288
Fgr	-2.04476	0.00658516
Gm5207	-2.04342	0.0234896
Mefv	-2.04342	0.0448398
Gm49528	-2.04113	0.00212305
Gch1	-2.04069	0.00130324
Fa2h	-2.04064	0.00757733
Gm48236	-2.03714	0.0484064
Gm9944	-2.03663	0.00176759
Gpr65	-2.03642	0.0233715
Cd247	-2.03139	3.62598037452132e-05
Cd84	-2.03137	0.0013678
Myo1f	-2.03116	0.00293492
Ctss	-2.02405	0.000977404
Lilrb4a	-2.02199	0.0130322
Lilr4b	-2.01388	0.00875874
Vav1	-2.01379	0.000184402
Mpeg1	-2.01371	0.00156225
Gm4891	-2.00624	0.00161954
Gm49328	-2.00545	0.0189243
Plaur	-2.00453	0.00202807
Plet1	-2.00217	0.00766144
Gm7889	-2.00133	0.0207086
Ces2e	-2.00107	1.31586163879218e-05
Cngb3	-2	0.0159889
Rtl9	-2	0.0159889
Acoxl	-1.99947	0.0218595
Fcer1g	-1.99333	0.000748331
Il2rb	-1.99161	0.000189494
Gm11962	-1.98864	0.0250458
9130214F15Rik	-1.98864	0.0260713
Calr4	-1.98782	0.000391263
Rpsa-ps7	-1.98674	2.8420743216881e-05
1700012P22Rik	-1.98635	0.00444958
Itk	-1.98631	0.00785183
Siglece	-1.98214	0.00636031
Acox2	-1.98148	0.00504176
Gm5481	-1.97882	0.00585217
Serpina3n	-1.9782	0.00092906
Gm48780	-1.97657	0.0107732
Gm21860	-1.9758	0.0292852
Lat	-1.97524	0.000793818
G930009F23Rik	-1.97444	0.000305073
Gm50022	-1.97443	0.00675287
Dgat2l6	-1.97075	0.0243614
Ccn4	-1.96839	0.0402563
Atp10d	-1.9674	0.000102984
Btla	-1.96612	0.00741964
Gm5639	-1.96294	0.00576838
Mirt2	-1.96225	0.00452896
Tfpi2	-1.96123	0.0031718
Ccdc42	-1.96037	0.0306175
Gm20400	-1.95943	0.0183466
Gm26202	-1.9591	0.00955913
Sprr2g	-1.95893	0.00581591
Has1	-1.95791	0.0105785
Blk	-1.95441	0.0117108
Gm12736	-1.95295	0.0203383
Tifab	-1.95246	0.00667384
Angpt4	-1.94665	0.00436057
Gm43699	-1.94483	0.00838451
Gm44867	-1.93723	0.00842981
Gm14686	-1.9325	0.027575
Klk11	-1.93165	0.00168453
Serpinb1b	-1.93144	0.000879999
4921507G05Rik	-1.92963	0.0139217
Ptges	-1.92934	0.000492123
Olfm4	-1.92214	0.00167614
Skap1	-1.92112	0.0391623
Aadacl3	-1.9208	0.00759667
Itgal	-1.91708	0.00275378
Gm4017	-1.91694	0.0131919
Calm4	-1.91224	0.00321085
Fut7	-1.91096	0.0236046
Lce6a	-1.91077	0.00101498
Gm6551	-1.90268	0.000845
Xcl1	-1.89838	0.00611073
Gm19531	-1.898	0.0141242
Cyba	-1.8952	0.00194963
Gm6967	-1.89423	0.023206
Gm44776	-1.89395	0.0291096
Hcst	-1.89347	0.00228334
Cntn1	-1.88845	0.0347393
Rubcnl	-1.88739	0.00633968
Zc3h12a	-1.88404	1.9465991304587e-05
Gm15234	-1.88376	0.00672514
Tmem45b	-1.882	0.020405
Tfec	-1.88122	0.00019646
Rnf128	-1.87728	0.00250348
Mt3	-1.87537	0.0105263
Rarres1	-1.87468	0.00503736
Cd101	-1.87229	0.0027988
Tnfaip6	-1.87032	0.0164643
Ces4a	-1.86978	0.0376058
Cstb	-1.86907	0.00947739
Ncf4	-1.86656	0.000882116
Fpr1	-1.86602	0.0408148
Cd5	-1.86407	0.000284783
Aadacl4fm5	-1.86332	0.0305293
Aldh3b3	-1.86318	0.00461058
Ccl20	-1.86144	0.00222705
Dnajc22	-1.85879	0.0376712
Lat2	-1.85865	0.00576792
Ctnnd2	-1.85837	0.00292201
Il1f5	-1.85793	7.61237857106639e-05
Islr2	-1.8545	0.0247246
Gm20535	-1.85309	0.00367159
Gm38392	-1.85022	0.025879
Gm7392	-1.84908	0.000786444
Slamf7	-1.84897	0.00491687
Glipr1	-1.8458	0.0185731
2310034C09Rik	-1.84577	0.0209938
Gm45714	-1.83088	0.000295296
Cd300a	-1.83055	0.00566692
Grin1	-1.83048	0.0310547
Gm13696	-1.82763	0.000651346
Syn2	-1.82671	0.00107551
Ncf1	-1.82555	0.0031718
Kctd11	-1.82421	0.00124388
Pdcd1lg2	-1.82193	0.0225369
Sptbn4	-1.81986	0.0375022
Ehf	-1.8114	0.0298987
Atp8b4	-1.8109	0.00322017
Car12	-1.81041	0.0133738
Stap1	-1.80809	0.00388863
B230217C12Rik	-1.80678	0.0152762
Parp9	-1.80264	0.00215983
Gm44957	-1.80235	0.00741767
Csf3r	-1.80063	0.0173267
Pla2g7	-1.80059	0.00485874
Rpl30-ps1	-1.79932	6.00843225347848e-06
Slc11a1	-1.799	0.0046775
Akr1c18	-1.79847	0.00207204
Gm9696	-1.7982	0.00166087
Lce1a2	-1.79646	0.0117496
Sla2	-1.79585	0.00396668
Pik3r5	-1.79424	0.00393614
Gm13694	-1.79304	0.0140886
Gm45286	-1.79248	0.0345019
Klrd1	-1.79044	0.028787
Acap1	-1.78883	0.000532965
Adam8	-1.78873	0.0209863
A3galt2	-1.7868	0.00771097
Trim71	-1.78631	0.00270088
Mrgpra2a	-1.78475	0.00176784
Havcr1	-1.77915	0.0302764
Rhof	-1.77734	0.00154504
Gm46620	-1.77299	0.000163442
Dhx58os	-1.77259	0.00448574
Slc6a20a	-1.77054	0.000129888
Gm34455	-1.76854	0.00728334
Tpsg1	-1.7662	0.0250316
Tmem198	-1.76575	0.0120874
Sytl3	-1.76525	0.000750773
4930430E12Rik	-1.76458	0.012211
Gm4316	-1.76441	0.00229996
Nod2	-1.75872	0.0148319
Fos	-1.75737	0.000870199
Ces2f	-1.75553	0.0193954
Pla2g2d	-1.75429	0.00198026
Lce1b	-1.7531	0.0157652
Pnma5	-1.75163	0.0236181
Gm8080	-1.75065	0.0392717
Plcxd1	-1.75024	0.00637023
Ptgr1	-1.75013	0.006135
Pla2g4e	-1.74769	8.70296859193311e-06
Cst6	-1.74617	0.00658608
Gm49786	-1.73944	0.0044217
Card14	-1.73806	0.000790926
Platr22	-1.73697	0.0215929
Mcoln2	-1.73436	0.00358849
Mroh3	-1.73414	0.0286835
Gm9025	-1.73384	0.00596959
Entpd7	-1.72959	0.000754183
Gm49493	-1.7273	0.00509997
Bnip5	-1.72672	0.0281079
Dpep2	-1.72467	0.00499483
Gm5478	-1.72298	0.00243833
Il2rg	-1.7214	0.0146718
Slurp2	-1.72094	0.0192594
Laptm5	-1.71682	0.000423468
Slc16a5	-1.71652	0.0297516
Smim3	-1.71562	0.00813956
Klk7	-1.7145	0.000601159
Tlr2	-1.71405	0.00131703
Gm50471	-1.71328	0.0317577
Gm26877	-1.71073	0.042951
Ighj4	-1.7107	0.0432696
Gm10552	-1.70973	0.0412992
Kcnj9	-1.70904	0.0286303
Clcf1	-1.70662	0.000921302
Prg4	-1.70301	0.0226507
Pcdhb3	-1.7017	0.00841162
Gm13781	-1.7003	0.00535118
9330159M07Rik	-1.6995	0.00404412
Cd52	-1.6989	0.00360915
Gpr135	-1.69601	0.0298311
Cd19	-1.69467	0.0425636
Gm26448	-1.69302	0.0275371
Cd2	-1.69254	0.00589444
Itgam	-1.69183	0.0153831
Slc25a48	-1.69096	0.0318423
Adgrl3	-1.68464	0.00230976
Parvg	-1.68423	0.00697115
Ctla2a	-1.68399	0.000892548
Ckb	-1.68289	0.00692637
Runx3	-1.68226	0.0330362
Gm2564	-1.68209	0.0190151
Gm44645	-1.67904	0.000886187
DXBay18	-1.67856	0.00896635
Syt13	-1.67691	0.0150929
Gm47694	-1.67561	0.0192659
Tssk4	-1.67444	0.000433766
Alpl	-1.67434	0.020485
Gm15895	-1.67319	0.0203383
Il1b	-1.67204	0.0105834
Arc	-1.66833	0.000250148
Gm536	-1.66096	0.0324157
Tbc1d4	-1.64887	0.000848355
Dnali1	-1.64718	0.00701246
Gm3336	-1.64704	0.00479739
Ncf2	-1.64673	0.00283935
Klhl6	-1.64585	0.0444843
Tnfrsf1b	-1.642	0.00186935
Gm15230	-1.63859	0.00164626
Rgs20	-1.63743	0.000283047
Lct	-1.63563	0.0265934
Ces2g	-1.63373	0.00815649
B430306N03Rik	-1.6309	0.0294441
Il27ra	-1.63081	0.010303
Gk	-1.63048	0.000115703
Gfi1b	-1.62845	0.0172877
Elovl7	-1.62822	0.00749599
Macrod2os2	-1.62581	0.0185835
Snora69	-1.62574	0.00538429
Lce1c	-1.62526	0.0219277
Tnfsf11	-1.62444	0.0130206
Gm3417	-1.62304	0.0134829
Fkbp5	-1.62156	0.0239862
Gsg1l	-1.62056	0.0307977
Ms4a4a	-1.61753	0.0387847
Gm45719	-1.61638	0.0299677
Zmynd15	-1.61514	0.0236079
Igsf6	-1.61384	0.026159
Slc5a8	-1.61206	0.0165764
Abcg3	-1.61199	0.0165884
Gm19345	-1.60968	0.0321243
Atp6v1c2	-1.6073	8.20666500983426e-05
Gm37261	-1.60459	0.0251845
BE692007	-1.6043	0.0196885
Mup7	-1.60332	0.0113952
Psrc1	-1.60319	0.00806707
Jaml	-1.60223	9.08779670741988e-05
Gm42458	-1.59984	0.0435475
I730030J21Rik	-1.59969	0.0178233
Smpd5	-1.59954	0.00807398
Ascl3	-1.59954	0.0489129
Gpr183	-1.59935	0.00171554
Gm13446	-1.59862	0.0127424
Otop1	-1.59808	0.0453689
Lyl1	-1.59784	0.020863
Selplg	-1.593	0.00216072
AL645861	-1.59233	0.00355449
Cd72	-1.59158	0.00286689
Pirb	-1.59004	0.00284141
Rasal3	-1.5896	0.0265575
Cacna1e	-1.58792	0.00300164
Rnase2b	-1.58712	0.0309583
Tmprss4	-1.58702	0.00244443
Clnk	-1.58661	0.0196473
Aoah	-1.58608	0.0228822
Tox	-1.5859	0.00164846
Gm45733	-1.58535	0.00383641
Mapk10	-1.58496	5.2007985478651e-06
B630019A10Rik	-1.58496	0.00504615
Dazl	-1.58496	0.0261931
Gm29683	-1.58496	0.0261931
Gm39168	-1.58496	0.0261931
Gm4707	-1.58496	0.0261931
Morc1	-1.58496	0.0261931
Trim10	-1.58496	0.0261931
Gm38190	-1.58496	0.0261931
Gm44560	-1.58496	0.0261931
Pcare	-1.58496	0.0261931
Slitrk4	-1.58496	0.0261931
Klrc1	-1.58336	0.0472345
Hmcn1	-1.57999	0.00209581
Trex2	-1.5793	0.00208487
Fhl2	-1.5791	0.0256661
Slurp1	-1.57841	0.0044702
Klkb1	-1.57627	0.00515707
Shf	-1.57426	0.00173688
Trbd1	-1.57416	0.00127066
Trim46	-1.57207	0.010835
Gm47675	-1.56833	0.0150848
Tnfsf13	-1.56333	0.0126446
Cd96	-1.56291	0.00706961
Gm6158	-1.56086	0.00102306
Ano7	-1.55881	0.00445705
Dnah7b	-1.5556	0.0141833
Gm19412	-1.55053	0.0353126
Gm14056	-1.54983	0.011777
Ctsl	-1.54792	0.00922594
Olfr94	-1.54739	0.00898985
Batf	-1.54698	0.00328184
Pcdhb7	-1.54675	0.0225721
Ptpn7	-1.54672	0.00180513
Il18	-1.54467	0.000516473
Gsta3	-1.54437	0.0436918
Gm13697	-1.54248	0.00427019
Tbx5	-1.54248	0.0114147
Bcat1	-1.5396	0.00458325
Gm37805	-1.53948	0.0394659
Gngt2	-1.5371	0.00624521
Clec2g	-1.53358	0.0166892
Trim15	-1.53095	0.00778628
Itgb8	-1.52991	0.000248626
Tac2	-1.52945	0.0476943
Gm37277	-1.52824	0.00829492
Mir142hg	-1.52639	0.0117078
Ccl9	-1.52322	0.0180946
Col6a5	-1.52111	0.0209483
Pou2f2	-1.52051	0.0233148
Krt17	-1.51991	0.023704
Inhba	-1.51946	0.0136096
Pcdh20	-1.51933	0.00123509
Gm4742	-1.51907	0.0160245
Snx20	-1.51832	0.00171982
Cyp1a1	-1.51789	0.00748343
Pcdhb5	-1.5176	0.0228976
Sec1	-1.51618	0.0119614
Gm13935	-1.51602	0.0388391
Jph4	-1.51472	0.0051358
Cacnb4	-1.51472	0.00868901
Lif	-1.51435	0.000860446
Fn1	-1.50898	0.0129901
Myo1g	-1.50566	0.00397715
Krt14	-1.50428	0.00136984
Mir7025	-1.50109	0.0479477
Cldn34c1	-1.50094	7.0705459195961e-05
Chst2	-1.50035	0.000256028
Ly75	-1.49984	0.0465052
Aadac	-1.49818	0.0233851
Gm30042	-1.49749	0.0320084
Kcnk12	-1.49728	0.00949219
Cpa4	-1.49494	0.000918962
Bcl2a1d	-1.49382	0.0105566
Ccdc114	-1.49181	0.0101142
Gm35065	-1.49065	0.0293445
Casp1	-1.49033	0.00235714
Gm47096	-1.48864	0.0444889
Pglyrp2	-1.48774	0.0165211
Nfasc	-1.48688	0.0158442
Cytip	-1.48415	0.0108319
5930438M14Rik	-1.48374	0.0198809
Kif1a	-1.48223	0.0334718
Hgfac	-1.4812	0.0414945
Scimp	-1.48008	0.00302677
Ptprn	-1.47886	0.000979916
Gm11166	-1.47883	0.0435962
Col27a1	-1.47725	3.30467473549787e-05
Pitpnm3	-1.47719	0.00103176
Smox	-1.47712	0.0391586
Polr2k	-1.47312	0.000603994
Gm41293	-1.47288	0.0178575
Has2	-1.47219	0.0217222
Ceacam2	-1.47124	0.00354623
Gm31300	-1.47123	0.00650641
F730043M19Rik	-1.47022	0.047962
Gsap	-1.46733	0.00146379
4933429H19Rik	-1.46677	0.011129
Kcnf1	-1.46454	0.0029716
Gm47798	-1.46411	0.0218532
Pik3cd	-1.4634	0.00479485
Glrx	-1.46294	0.00168852
Creb3l1	-1.46141	0.0184321
Gm34121	-1.45915	0.0228774
Gm39059	-1.45877	0.00437959
Cyth4	-1.45872	0.00299848
Crmp1	-1.4563	0.0395043
Lrrc25	-1.45589	0.00777375
Hcls1	-1.45562	0.0102908
Pmepa1	-1.45542	0.0393591
Gm6557	-1.45385	0.00437891
Gm9252	-1.45345	0.0442615
Ggh	-1.4525	0.000153881
Gm13767	-1.45214	0.0279306
Atp10b	-1.45164	0.000622684
Ugt1a1	-1.45134	0.00481529
Asprv1	-1.45118	0.000126966
Dubr	-1.45071	3.41736752554996e-05
Zfp92	-1.44918	0.000157344
Grem2	-1.44843	0.00214803
Gjb4	-1.44831	0.000747118
Tslp	-1.44731	0.0247734
Emilin1	-1.44721	0.0044245
AI504432	-1.44534	0.00324656
Serp2	-1.44366	0.00427862
Snord60	-1.44064	0.0435647
Slc16a1	-1.43993	0.000949285
Gm1673	-1.43967	0.0151789
Prr32	-1.43881	0.00226884
Lhpp	-1.43861	0.00954703
Ikzf1	-1.43695	0.00622087
Cers4	-1.43672	0.0216009
Acsm1	-1.43518	0.0111502
Gm20056	-1.43452	0.0232124
Bco2	-1.43368	0.00167942
Tbx18	-1.43032	0.00194847
Grap2	-1.42771	0.00419576
Actr3b	-1.42721	0.0166815
Ptprc	-1.42714	0.00368124
Draxin	-1.42511	0.00258801
Gm21859	-1.424	0.0462433
Gm10825	-1.4226	0.040108
Bmp8b	-1.41738	0.0307053
Slc5a9	-1.41607	0.00443543
Gm8731	-1.41584	0.0322268
Pld1	-1.41515	0.00191811
Pdpn	-1.41367	0.0105949
Rac2	-1.41318	0.00732502
Pnpla5	-1.41289	0.0444116
Lcp2	-1.41255	0.00956524
Thy1	-1.40835	0.000364736
Slc36a3os	-1.40812	0.031632
Pcdhga1	-1.40734	0.0325928
S1pr4	-1.40698	0.00663565
Ffar4	-1.40564	0.0298505
Pisd-ps1	-1.40298	0.0163041
4931440P22Rik	-1.40269	0.0499605
Lag3	-1.39818	0.00120924
Trpv2	-1.39794	0.0134989
Clec4a2	-1.39694	0.00639949
Gm13698	-1.39624	0.00229012
Themis	-1.39624	0.0433657
Ifi202b	-1.39572	0.000438812
Cbr3	-1.39462	0.00308062
Tmem269	-1.39408	0.000862199
Oas1f	-1.39393	0.0238633
Gm21960	-1.39197	0.0326449
Gm48086	-1.39054	0.0419279
Arnt2	-1.39035	0.00414713
Kcng3	-1.38998	0.0323725
Inpp5d	-1.38881	0.00244565
Plek	-1.38717	0.00218727
Slc35f2	-1.38555	0.00466519
Ms4a6d	-1.38406	0.00843048
Plcg2	-1.38375	0.0015374
Gm25820	-1.38277	0.0342926
Gm7153	-1.38224	0.0301167
Rgs14	-1.38022	0.000825979
D730044K07Rik	-1.37981	0.000529688
Naip5	-1.37958	0.0264241
Alox12b	-1.37921	0.0119966
Pgf	-1.37846	0.0100818
Zbtb7c	-1.37821	0.000212447
Dpysl2	-1.37786	0.000193982
Krt10	-1.3774	0.0221545
D330050I16Rik	-1.37618	0.00162506
Napsa	-1.37574	0.0101194
Dio2	-1.37547	0.00363518
Stx11	-1.37242	6.70490532783766e-05
AI467606	-1.37239	0.000396568
Il23a	-1.37217	0.0127632
Cotl1	-1.37159	0.000246057
Klrb1a	-1.37062	0.0208189
Cd244a	-1.36951	0.0461616
Pilra	-1.36898	0.0328303
Gm26602	-1.36848	0.038922
Mgll	-1.36833	0.0154141
2810047C21Rik1	-1.36789	0.0326591
Csf2ra	-1.36535	0.00408352
Ccl7	-1.3648	0.0245159
D930036K23Rik	-1.36165	0.00671362
4930423D22Rik	-1.35884	0.0119927
Tmprss6	-1.35595	0.0206874
Hsd17b7	-1.35332	0.0278262
Prss12	-1.35297	0.0421679
Gm5578	-1.35037	0.0396713
Coro1a	-1.35007	0.00520795
A130077B15Rik	-1.34808	0.0207787
Dhrs7	-1.34622	0.013843
Casp4	-1.34606	0.0308723
A630023A22Rik	-1.34582	0.00378268
Tnfaip2	-1.34535	8.71731101406615e-05
Nfkbiz	-1.34493	0.0133653
P2ry10	-1.34461	0.00717289
Gm12097	-1.3436	0.0024537
Lrrc32	-1.34335	0.00225211
Gramd1c	-1.34315	0.0020637
Fmnl1	-1.34268	0.00476985
Btbd19	-1.34228	0.0222419
Lax1	-1.34183	0.0275177
Rhox10	-1.34139	0.0234437
Fam3b	-1.33961	0.0413894
Nfkbid	-1.33907	8.88051397937112e-05
Sdcbp2	-1.3366	0.0178655
Gm43078	-1.33633	0.0372106
Slc16a14	-1.33393	0.0416743
Neurl1b	-1.33221	0.0434762
Pcdhga6	-1.33148	0.0135236
P2ry4	-1.33139	0.036035
9330160F10Rik	-1.32977	0.00340572
Gm14026	-1.32385	0.000578702
Card9	-1.32222	0.00255718
Nefm	-1.32193	0.00873149
Gm43061	-1.32193	0.0381766
Gm22455	-1.31966	0.0475253
Ugt1a7c	-1.3195	0.020426
Rbm47	-1.31611	0.000245966
Hpse	-1.31579	0.00261919
A630001G21Rik	-1.3144	0.0147667
Sdr16c5	-1.3141	0.00192172
Fcgr2b	-1.31383	0.00426795
Gm37819	-1.31342	0.00400252
Plcb2	-1.31249	0.0197008
Cfap45	-1.31147	0.000941611
Tlcd2	-1.3108	0.00405382
Them5	-1.30927	0.0124753
Qsox1	-1.30909	0.0126599
Kcnk13	-1.30664	0.0348994
Gm20667	-1.30502	0.012049
Hck	-1.30429	0.015414
Gm10134	-1.30411	0.00334943
Tbxas1	-1.30404	0.0138559
Car9	-1.30259	0.00628723
Cd53	-1.30244	0.00967114
A230028O05Rik	-1.3023	0.0305981
Iyd	-1.30211	0.020782
Slc25a13	-1.30047	0.00700382
Sdr16c6	-1.30012	0.00432845
Spi1	-1.29931	0.00671541
Sh3bgrl3	-1.29629	0.00872903
Cidea	-1.29574	0.0160424
Tcte3	-1.29434	0.0145272
Mir8092	-1.29248	0.00520059
4932702P03Rik	-1.29248	0.0209201
Gm12734	-1.2907	0.0196305
Gm13693	-1.28963	0.0165126
Cyp2b10	-1.28878	0.00567017
Gm30124	-1.28573	0.0246369
Gcnt4	-1.28485	0.00756652
Cdk18	-1.28475	0.0498328
Gm12735	-1.28466	0.0436457
Itih4	-1.28392	0.0369732
Akr1b8	-1.28329	0.0312937
Pcdh1	-1.28288	0.00946072
Serpinb12	-1.28156	0.0260479
Coq8b	-1.28079	0.00190452
Adamts15	-1.27868	0.0304395
Gm5512	-1.27674	0.0245784
Il1a	-1.27623	0.00018559
Rinl	-1.27468	0.00177496
Gm10059	-1.27328	0.0263516
Havcr2	-1.27316	0.0277198
Zfp872	-1.27187	0.0483228
Slfn2	-1.27129	0.0123098
Slc28a2b	-1.26829	0.026047
Trbj2-5	-1.26819	0.0384669
Slc9b2	-1.2676	0.0400478
Nckap1l	-1.26605	0.00993254
Lck	-1.26595	0.0212572
Ttc22	-1.2654	0.0385641
Clec12a	-1.26494	0.0163437
Gm14685	-1.26472	0.00846548
Gm17029	-1.26472	0.025182
Lrrc28	-1.26431	0.00201199
Col5a1	-1.26358	0.00126128
Pcdhgb6	-1.2629	0.0235189
Gm11992	-1.26164	0.00713864
Pla2g4f	-1.26062	1.27563025662982e-05
Gm33432	-1.25904	0.0134398
Gm10353	-1.25836	0.0262794
Gfod1	-1.25718	0.00196684
Cyp3a13	-1.25689	0.0138399
Cpxm1	-1.2555	0.0370521
Cd33	-1.25432	0.00688355
Lor	-1.25396	0.04292
Rims1	-1.25381	0.0378007
Mag	-1.25269	0.0471867
Elovl4	-1.25267	0.00583288
Gm8093	-1.25	0.0157973
Mal2	-1.24964	0.000850986
Fgd3	-1.2475	0.00309118
Mroh6	-1.24673	0.0495629
Gm9207	-1.24638	0.0175662
Il10ra	-1.24542	0.00313457
Gm35339	-1.24453	0.00136407
Gm2926	-1.24307	0.0321328
Ctla2b	-1.24261	0.0181733
Gpr85	-1.24087	0.0033785
Prkcb	-1.2376	0.0061268
Tcim	-1.23752	3.00383354556505e-05
Fam131b	-1.23688	0.011792
Gm11942	-1.23621	0.0039148
Hmgn3	-1.23486	0.00753221
Cd69	-1.23437	0.0171031
Cass4	-1.23416	0.007358
Aloxe3	-1.23375	0.019357
Cxcl9	-1.23311	0.0467755
Gm38910	-1.23192	0.00361319
Nfam1	-1.23181	0.0125286
Mst1r	-1.23154	0.0334259
Col12a1	-1.2263	0.0100302
1500009L16Rik	-1.22605	0.00401875
Tnfrsf23	-1.22558	0.00110885
Tyrobp	-1.22272	0.0191795
Il2ra	-1.22268	0.0263747
H2-Bl	-1.22239	0.00717263
Gm22965	-1.22196	0.0110454
B4galnt1	-1.21949	8.12264112961476e-05
Grk3	-1.2188	0.00405592
Abcc3	-1.21877	0.00791954
Irak3	-1.21551	0.00146716
Kdelr3	-1.21446	0.0236666
Gm44103	-1.21425	0.0249647
Aqp3	-1.21377	0.000593182
Zc3h12d	-1.21191	0.0315468
Lpxn	-1.21127	0.0124634
Chst3	-1.21069	0.0383457
Atp6v1b2	-1.20936	0.00295901
Gm17022	-1.20934	0.022709
Alox5ap	-1.20609	0.0154354
Dok2	-1.20592	0.0128297
Gm7030	-1.20374	0.00263669
Ly6m	-1.20145	0.0245043
Slc45a4	-1.19964	0.000372485
Gm10425	-1.19957	0.0117196
Ceacam19	-1.19921	0.00119889
C1rb	-1.19896	0.00368625
Loxl2	-1.19813	0.0390154
Mxd1	-1.19803	0.035432
Iffo2	-1.19533	0.00153969
Gm45548	-1.19499	0.0481873
Cd44	-1.19325	0.000384035
Krtdap	-1.19266	0.0319279
Sla	-1.19256	0.0339621
Sash3	-1.19192	0.0463633
Spon1	-1.19108	0.0166298
Psapl1	-1.1908	0.000262703
Trbj2-3	-1.1908	0.0192847
Parm1	-1.18998	0.0241465
Gm44154	-1.18983	0.00686812
Gpr3	-1.18498	0.00175762
Adgrd1	-1.18402	0.0154226
Rdh1	-1.17982	0.0194504
4933427G23Rik	-1.17856	0.00437903
C4b	-1.17453	0.0104861
Cxcl16	-1.17425	0.00825505
Amz1	-1.17182	0.00821179
Pdss1	-1.17066	0.0121807
Abi3	-1.17063	0.00579018
Ptgir	-1.17024	0.0137169
Sdr42e1	-1.16793	0.000447168
Cyp51	-1.16707	0.0098556
Bgn	-1.16662	0.0333312
Csf2rb	-1.16462	0.0161989
Pdlim4	-1.16364	0.00049099
Lbp	-1.16274	0.010741
Tnfrsf13b	-1.16243	0.0034227
Gpsm3	-1.16194	0.00224659
Degs1	-1.16106	0.000586639
Pou3f1	-1.15966	0.000696134
Fkbp10	-1.15883	0.000710656
Lcp1	-1.15826	0.0121877
Ciart	-1.15786	0.00652351
Tmem150c	-1.15734	0.00991754
Cd37	-1.15715	0.0409211
Capn9	-1.15647	0.0264048
Lipk	-1.15639	0.00492481
H2-Q2	-1.15115	0.00976608
Nccrp1	-1.15112	0.00761022
Gm9727	-1.14978	0.0132549
Stat3	-1.14802	0.00144508
Apol9a	-1.14638	0.0492715
Slamf6	-1.14624	0.043436
Fcrls	-1.14333	0.0107778
Trim62	-1.1424	0.00130067
Tmem254b	-1.14181	0.0120181
Gbp6	-1.14162	0.041247
Arhgap40	-1.1414	0.000237145
Egr2	-1.14075	0.0149739
Rtn4rl2	-1.13992	0.0223948
Matn2	-1.13983	0.012602
Otop3	-1.1396	0.0195524
Arhgap30	-1.13942	0.0189973
Pld2	-1.13826	0.00129789
Gm19557	-1.13814	0.00831819
2610035D17Rik	-1.13733	0.00564734
AU020206	-1.13705	0.00304632
Cdk5r1	-1.1365	0.00074238
Fam43a	-1.13529	0.00518935
Psph	-1.1351	0.00268773
Batf3	-1.13298	0.0252593
Trbj1-6	-1.13172	0.0119854
Apobr	-1.13052	0.0376469
Gm14398	-1.13011	0.0158106
Urah	-1.12961	0.000587705
Trib3	-1.12528	0.00139832
Pmaip1	-1.12447	0.00209642
Myof	-1.12247	0.0140617
Ptk6	-1.12241	0.00139949
Samsn1	-1.11944	0.0398552
Cebpa	-1.11699	0.000265029
Slc46a2	-1.11654	0.00194691
Arhgap4	-1.11546	0.00723168
Nanos1	-1.11453	0.00123459
Gm16091	-1.11445	0.0174967
Npbwr1	-1.11337	0.00988514
9630028I04Rik	-1.11223	0.0451335
Sostdc1	-1.11192	0.0099289
Tcirg1	-1.11154	0.000232909
4833403J16Rik	-1.1102	0.0379596
Pdzd4	-1.10989	0.0050855
Lrrc73	-1.10841	0.025219
Cd48	-1.10841	0.0153298
Ahrr	-1.10809	0.0425271
Gm43735	-1.10775	0.00340352
Gm49284	-1.10741	0.0150973
Gm7901	-1.1073	0.0159353
Susd3	-1.1069	0.0186772
5033430I15Rik	-1.10288	0.0056521
C1qtnf6	-1.10206	0.0240441
Klf2	-1.1004	0.0487064
Manba	-1.09706	2.33577735153411e-05
Slc20a1	-1.0968	0.00521207
Dok3	-1.09669	0.0263467
Col8a1	-1.09563	0.0390065
Fam209	-1.0951	0.0197157
Kcnab2	-1.09461	0.00954396
Cd68	-1.09351	0.0374974
Icam5	-1.09323	0.00303804
Cd207	-1.09303	0.0321978
Pik3ap1	-1.0913	0.0254699
Rassf4	-1.08905	0.0213259
Tbc1d10c	-1.08879	0.00274093
Tmem41a	-1.08797	0.00101928
AA467197	-1.08757	0.00916829
Dock10	-1.08749	0.00293072
Gm12854	-1.08463	0.00149504
Gm38114	-1.08405	0.0378008
Nupr1	-1.084	0.00212367
Lratd1	-1.08387	0.0173162
Celsr2	-1.08359	0.0024203
Cd74	-1.08241	0.0311079
Ctsd	-1.08226	0.0188983
Tagln2	-1.07917	0.0118815
Mir7082	-1.07856	0.00396127
Bhlhe40	-1.07846	0.000213911
Olfml3	-1.07778	0.0240979
Guk1	-1.07764	0.00272915
1110002J07Rik	-1.07756	0.024045
Ampd2	-1.07598	0.00216451
Mocs1	-1.07484	0.00061188
Tnfaip8l2	-1.0741	0.00826976
Samd12	-1.07375	0.0472664
Igsf8	-1.07252	0.00897003
Mst1	-1.0721	0.0205388
Iqgap2	-1.07178	0.0230043
Gm49747	-1.07137	0.0147686
Col11a2	-1.0693	0.0494814
Mafb	-1.06844	0.0481392
Cdc42ep4	-1.06817	0.000996267
Ptafr	-1.06704	0.0281052
Cetn4	-1.0667	0.0358427
Slc2a1	-1.06336	0.00581367
Rasgrp4	-1.06233	0.00124757
Lgals7	-1.06142	0.00136823
Pdgfb	-1.05734	0.0352151
Loxl1	-1.05622	0.0044868
Sec14l2	-1.05611	0.000398746
Gm37850	-1.05575	0.0288465
H2-DMa	-1.05505	0.00987963
Msmo1	-1.05302	0.00753051
2500002B13Rik	-1.05149	0.00469369
Msn	-1.05094	0.0077915
Ebp	-1.05077	0.000931082
Septin1	-1.0483	0.0351661
Gjb1	-1.04634	0.0197227
Tsacc	-1.04596	0.0165575
Lypd3	-1.04463	0.00116209
Tnfrsf25	-1.04434	0.0173233
Klk5	-1.04411	0.00794644
Ccdc116	-1.04391	0.0432912
Esd	-1.04342	0.00147866
Gm34730	-1.04248	0.0417441
Dcst2	-1.04095	0.0359106
Osr1	-1.04021	0.0230124
Tmem132a	-1.03971	0.0173957
Arhgap45	-1.03868	0.0192583
Dmkn	-1.03856	0.0118198
Wfdc5	-1.03837	0.0147226
Rnf223	-1.03795	0.000340906
Fes	-1.03794	0.00418421
5430405H02Rik	-1.03788	0.0242048
Slc22a23	-1.03721	0.047535
Gm50225	-1.03457	0.00606595
Ifi207	-1.03451	0.0497287
Chd9	-1.03225	0.0152622
Ier5l	-1.03199	0.0259879
Atp6v0a4	-1.02983	0.0010295
Numbl	-1.02953	0.00173652
Ecm1	-1.02831	0.0210063
Bid	-1.0281	0.00534828
Ripk2	-1.02569	0.000173769
Epcam	-1.02528	0.0165477
Socs5	-1.02463	0.00494621
Rab38	-1.02449	0.00485118
Fcgr3	-1.02362	0.0123113
AA986860	-1.01938	0.00606037
C3ar1	-1.01907	0.00550014
Ppp1r14c	-1.01763	0.00256442
Rcn1	-1.01634	0.0108743
Col6a3	-1.01515	0.000587392
Ly86	-1.01452	0.0295998
Apobec3	-1.01439	0.0141986
Inava	-1.01414	0.00156872
Orm1	-1.01391	0.0400539
Kprp	-1.01283	0.00710303
Gm43031	-1.01186	0.031621
Cxcr5	-1.00982	0.0274143
Rdh16	-1.00882	0.0083241
Dhcr7	-1.00833	0.000124879
P2ry6	-1.00766	0.0141305
Hmga1b	-1.00612	0.00213227
Frmpd1	-1.00596	0.000248239
Bin2	-1.0044	0.0104577
Eno1b	-1.00367	0.000969704
Tnfsf12	-1.00331	0.00737866
Amd1	-1.00268	0.000145849
Ccbe1	-1.00257	0.0179047
Gm12248	-1.00242	0.000695525
Egr1	-1.0024	0.00697172
Rdh16f1	-1.00151	0.00812289
Ripk3	-1.00115	0.0211562
Atp8a1	-1.00007	0.00078829
Gm9905	1.0025	0.00211597
Hsd17b1	1.00366	0.042588
Ankrd6	1.00773	0.0323889
Gm14403	1.00939	0.0386451
Ccdc136	1.01086	0.00758895
Zfp995	1.01428	0.000249777
B130034C11Rik	1.01827	0.0177243
Ablim3	1.02129	0.0345213
Irf4	1.02219	0.0459202
Nptxr	1.02309	0.0125637
Arhgdig	1.02392	0.0149287
Zfp969	1.02459	0.010738
Zfp82	1.02474	0.0466491
Cacna1a	1.02599	0.0458987
Gm49492	1.02816	0.0315162
Tlcd5	1.02877	0.0122546
Rida	1.02883	5.65813017260276e-05
Skint10	1.03123	0.0410636
D830036C21Rik	1.03174	0.0291978
Gm11266	1.039	0.035447
Gm4524	1.03914	0.0278232
Rbm8a2	1.03946	0.0162637
Gm12101	1.04135	0.0241961
2810002D19Rik	1.04208	0.00388648
Ntng1	1.04248	0.0330107
Gm6145	1.04248	0.0474537
Gm12436	1.04326	0.0374571
Gm4865	1.04648	0.0473762
Gm31848	1.04977	0.0220679
2310015A10Rik	1.05376	0.0163606
Zfp968	1.05574	0.0418053
Homer2	1.05716	0.000325745
Gm17110	1.05774	0.0150424
1810010H24Rik	1.0586	0.0294304
Wfdc21	1.05993	0.00761349
Cgnl1	1.06078	0.0280374
Lepr	1.06114	0.018889
Gkap1	1.06221	0.019645
Zfp59	1.06422	0.0112518
Tfap2b	1.06521	0.00574299
Plpp1	1.07717	0.00958103
Gm38150	1.07719	0.0113321
Ccdc92b	1.07788	0.04628
Rnu3b3	1.07829	0.0371299
Gm5914	1.08209	0.0207844
Dmd	1.08224	0.0344621
Gm49794	1.08348	0.00705641
Srrm4	1.0835	0.039482
6720489N17Rik	1.08615	0.0324991
Gm35248	1.09037	0.0367841
1110020A21Rik	1.0924	0.0205065
Gm8349	1.10075	0.0343799
Selenbp1	1.1009	0.0138549
Morn2	1.10303	0.00123292
Gm45453	1.10645	0.0115183
Lrrd1	1.10731	0.000155427
Gm37371	1.1079	0.0370412
Gm7429	1.10791	0.000926
Wnt6	1.1094	0.00813111
1700007L15Rik	1.11007	0.00843082
Gm12463	1.1112	0.0123568
Arid3b	1.11169	0.0466059
Kcnk4	1.11416	0.0426108
Ltbp2	1.11651	0.0180797
Kremen2	1.11978	0.00213605
Gm36595	1.11988	0.0295252
Fap	1.12128	0.0269517
Hbb-bt	1.12248	0.00826893
Prom1	1.12455	0.0459448
Gm3604	1.12478	0.00729396
Bmp4	1.12804	0.00947494
Hbb-bs	1.12987	0.00514847
Lrrc20	1.13131	0.0239234
Gm6030	1.13163	0.0223508
Gm45094	1.13213	0.0314413
Grtp1	1.13427	0.000716248
Slc5a11	1.13441	0.0330255
Nkain4	1.1351	0.0187185
Gm37621	1.13608	0.0449629
Lhx2	1.13663	0.00715463
Sult6b1	1.13835	0.033175
Gm11837	1.13965	0.0189745
Cfap300	1.14013	0.000275637
Zfp40	1.14125	0.0048908
Jmjd7	1.14157	0.0174537
Prkcz	1.1418	0.00580588
Gm41715	1.14373	0.0342256
Sncaip	1.14431	0.0299195
St6galnac2	1.14508	0.000548015
Tspyl4	1.14527	0.000738557
Smoc1	1.14553	0.0457658
Crb2	1.14624	0.00409374
Fhl4	1.14816	0.0435177
Gm5446	1.14973	0.0172926
Pcp4l1	1.15114	0.0415959
Nxph3	1.15232	0.0128268
BC006965	1.1529	0.0220055
Cyp46a1	1.15318	0.0279428
2410004P03Rik	1.15368	0.0123653
Tmem255a	1.15558	0.0337097
Thsd4	1.15882	0.0113217
Gm14288	1.16045	0.0333326
Gm19938	1.16096	0.0137757
Gm16120	1.16096	0.0327038
Gm15443	1.16096	0.04558
Zfp273	1.16177	0.0144676
Gm16618	1.16258	0.0269311
Airn	1.16593	0.0146053
Rho	1.17046	0.014611
A030001D20Rik	1.17148	0.000565689
Hr	1.17157	0.00523846
Tspan15	1.17366	0.00914942
Odc1	1.1741	0.00517848
Uaca	1.17426	0.00695085
Cd99l2	1.17636	0.00376564
Tmc4	1.17686	0.0286038
Rad51b	1.17832	0.000426767
Timp3	1.18102	0.0118653
Gm15728	1.18424	0.00264623
Gm26788	1.1851	0.031842
Cd82	1.18584	0.000369489
Gm49980	1.18678	0.00911117
Smarca1	1.18749	0.0151519
Pdk1	1.18779	0.00714161
Tspyl5	1.1879	0.0333687
Gm28053	1.19499	0.0481873
Mas1	1.19499	0.0481873
A930005H10Rik	1.20339	0.00833075
Gm3252	1.20638	0.0294691
Rai2	1.20819	0.0393352
Gm1943	1.20884	0.0101138
Ift57	1.21005	0.00187146
Gm43136	1.21136	0.0355862
Optn	1.21191	0.00477573
Ccn2	1.2123	0.0270981
Slc22a5	1.21641	0.0109225
Gm4977	1.21644	0.04023
Hpgds	1.21712	0.00563481
Gm25076	1.21749	0.0136142
Gprin1	1.21862	0.0365858
Gm2174	1.22002	0.026184
Sv2a	1.22104	0.020329
Sult4a1	1.2253	0.003621
2810039B14Rik	1.22576	0.0124394
1700016K19Rik	1.2265	0.0101004
Zfp947	1.22726	0.00233577
Eci3	1.22974	0.0237906
Gabrd	1.23348	0.0154309
Gm7622	1.23416	0.00123877
Gm49024	1.2347	0.0167019
Gm14287	1.2368	0.0124777
Fsbp	1.23788	0.00565634
Stum	1.2381	0.00423639
Gnpda1	1.2382	0.00140278
Eif3s6-ps2	1.23878	0.000130549
Hhip	1.24041	0.00186487
Arhgap44	1.24143	0.037537
Rab44	1.24159	0.00303211
Upk3bl	1.24211	0.0100665
Fabp4	1.24268	0.0405239
B230369F24Rik	1.24401	0.0176286
Tmtc1	1.24474	0.0392513
Hspe1-ps3	1.24593	0.0469793
Arg1	1.25193	0.0144209
Gm47381	1.25194	0.00233431
Wdr31	1.25409	0.00203544
Fst	1.25445	0.0025173
Gm19391	1.25448	0.0198725
D2hgdh	1.25543	0.00937522
Gm9001	1.25778	0.0332401
4930556M19Rik	1.25808	0.00179954
Map10	1.26011	0.0115681
Mrps36-ps1	1.26314	0.00528255
Tmem246	1.26387	0.00595389
Gm49085	1.26472	0.0367256
Rgs6	1.2649	0.0130888
Slc9a7	1.26662	0.0131488
Sprn	1.26678	0.0218636
Lrrc3	1.27422	0.0101964
Spin2c	1.27806	0.0102077
2610027K06Rik	1.28071	0.0193823
Cilp2	1.28667	0.0229883
Nt5e	1.2883	0.000803169
Mill2	1.28862	0.0141954
B3galt2	1.28993	0.0289565
Krt12	1.29149	0.0202099
Itgb3bp	1.29152	0.0153663
Gm6545	1.29248	0.0209201
H2bu1-ps	1.29248	0.0400231
2610042L04Rik	1.29248	0.0490147
Grm2	1.3023	0.035477
Fbxo32	1.31239	0.0239657
Grin2c	1.31291	0.0115171
Sfxn4	1.31658	0.0443683
B230206L02Rik	1.31797	0.0295373
Gm6416	1.31871	0.0439908
Gm42922	1.32307	0.0261807
Gm43823	1.32576	0.0365951
Gm4208	1.32578	0.0301224
Zfp879	1.32668	0.0457711
Gm9260	1.33038	0.0282833
Gm12056	1.33346	0.0121298
mt-Tm	1.33529	0.0395496
Myl6b	1.33609	0.00493291
Tex38	1.33614	0.0370844
Gm37759	1.33616	0.0223505
Krt19	1.33661	0.0240717
Inpp5j	1.3368	0.00794513
Kcnu1	1.33796	0.0413106
Ankrd1	1.3394	0.0369068
Bex6	1.34045	0.00607299
Gm10644	1.34162	0.0149213
Gm14399	1.3417	0.00854438
Gm45120	1.34225	0.0255712
E030044B06Rik	1.34226	0.0217946
Dmpk	1.34241	0.0367414
Gm14122	1.34467	0.0445033
Zfp808	1.34521	0.00546847
Thsd1	1.34763	0.00809105
Gm14845	1.35124	0.0154366
Ppp1r36	1.35159	0.01117
Zfp820	1.35291	0.00242586
Reep1	1.35411	0.0223805
St3gal5	1.35755	0.000991729
Gpm6a	1.36136	0.0175419
Gm8947	1.36165	0.0217044
Mrgprb3	1.36218	0.00957586
Slc4a8	1.36263	0.017611
Gm17655	1.36379	0.0445171
Gpc3	1.36692	0.02063
Dab1	1.36805	0.0192348
Gm12643	1.36819	0.00332072
Grb14	1.36831	0.034258
Clmn	1.36931	0.000308893
Tmem229a	1.37048	0.00149237
P2rx3	1.37362	0.00549888
6430571L13Rik	1.37521	0.0213798
Gm6043	1.37584	0.0184936
Sccpdh	1.37791	0.00427927
Gm8880	1.37864	0.00853232
Gm49767	1.37886	0.00519247
Alox12	1.38019	0.00261577
Peg10	1.38814	0.0324675
Tpd52l1	1.38842	0.00349943
A930027P06Rik	1.38998	0.0323725
Gm44065	1.39286	0.00801512
A330041J22Rik	1.39716	0.00865232
Gm48249	1.39797	0.0285769
Gm20426	1.4106	0.00143069
M1ap	1.41492	0.00745082
0610005C13Rik	1.41504	0.00459767
Gm8318	1.41504	0.00711869
Gm37784	1.4152	0.0164612
Gm2026	1.41724	0.0101326
2410022M11Rik	1.41993	0.00273014
Zfp454	1.42184	0.0385535
Chodl	1.42762	0.0178121
Gm26885	1.42856	0.0245861
Ppp1r2-ps2	1.42961	0.0110782
Gm29170	1.43174	0.0349906
Gm15787	1.43291	0.0298091
Gm11581	1.44062	0.0102635
Gm42432	1.44064	0.0225356
Gm7452	1.44534	0.0218811
Ptn	1.44775	0.0071489
2810454H06Rik	1.44949	0.012059
Snord49b	1.45122	0.00653571
Cldn8	1.45264	0.0316339
Gm36101	1.45345	0.0400774
Bloc1s6os	1.45345	0.0400774
Gm43824	1.45345	0.0400774
S100g	1.45375	0.0443493
Gm28071	1.45422	0.00408051
Tex21	1.45943	0.0311208
Gm38342	1.46496	0.0399259
Gm45447	1.46499	0.0196469
Spink2	1.4653	0.00721436
Gm14325	1.46639	0.00465822
Gm14440	1.46759	0.0088138
1700066B19Rik	1.4693	0.0459441
Gm34256	1.46939	0.0143682
Gm25047	1.47154	0.0133759
Cfap74	1.47672	0.0236445
Tnfrsf11b	1.47678	0.0015329
H2ac10	1.47973	0.000719804
Nell1	1.48416	0.0399403
Eya1	1.48483	0.0285112
Ngef	1.48763	0.0170458
Col22a1	1.48939	0.0346847
Gm6331	1.49245	0.00687933
Fam227a	1.4926	0.0179074
P2ry2	1.49317	0.00489394
Gm13886	1.49432	0.0401711
Peg3	1.49549	0.0042482
Tnfrsf19	1.49678	0.000319046
Gm2412	1.4975	0.00624106
Gm3365	1.49946	0.00653809
Nmnat2	1.50118	0.011659
Dzank1	1.50163	0.00705869
Klhl4	1.50506	0.0101619
Gm14305	1.50641	0.00245103
Gucy1b2	1.50896	0.0418321
Slc9a3	1.50903	0.000891875
Snord43	1.50931	0.0166254
Gm26740	1.50969	0.00657513
Gm12059	1.51081	0.0183367
Cystm1	1.51095	0.0484658
Rpsa-ps5	1.51146	0.00297708
Gm26579	1.51162	0.00525526
Pgbd5	1.51325	0.013857
4732463B04Rik	1.51766	0.00514605
Hey1	1.51998	0.00183792
Ccdc27	1.52267	0.00118314
Zfp97	1.52275	0.000988333
Klhl13	1.52479	0.01149
Mir8112	1.52832	0.0360463
2810029C07Rik	1.52874	0.0361886
Crlf1	1.53018	0.0383447
Gm17115	1.53395	0.00498907
Ces1e	1.53714	0.0400057
Abhd11os	1.5377	0.0010557
Pgm5	1.53772	0.000391789
Krt15	1.53961	0.0377751
Gm37403	1.54373	0.0241083
Gm36377	1.54468	0.0194667
Bmpr1b	1.5455	0.00637135
Zfp990	1.54685	0.00180996
Gm36756	1.54795	0.00496824
Wnt10b	1.55612	0.00431452
Gm29521	1.55664	0.0279057
Gm10558	1.55774	0.0351238
AU022754	1.55774	0.0437626
n-R5s123	1.55774	0.0437626
Gm5218	1.55852	0.00983781
Lrrc3b	1.56008	0.0112081
Gdnf	1.56062	0.042093
Tiam2	1.56164	0.00697181
Bloc1s2-ps	1.56171	0.00724565
4930562C15Rik	1.56464	0.00903795
Vipr1	1.56474	0.000273411
Rpsa	1.56608	0.000266349
Gm37144	1.56805	0.0349707
Unc80	1.57034	0.0424644
Dnajc12	1.57174	0.000908416
Gm20544	1.57241	0.00709104
Gm43020	1.5736	0.0407008
Ifi203	1.57419	0.0050457
Gm50390	1.576	0.00553611
Rnu3b1	1.57712	0.00256265
2310074N15Rik	1.57797	0.00199809
Snord17	1.5828	0.0260568
Gm45474	1.58416	0.0272063
Dnah10	1.58496	0.010373
Dscam	1.58496	0.0261931
4933427E11Rik	1.58496	0.0261931
Cfap73	1.58496	0.0261931
Gpr45	1.58496	0.0261931
Mir7036	1.58496	0.0261931
Gm19248	1.5859	0.0333268
Gm46649	1.58687	0.000633127
Vnn1	1.5905	0.00812106
Nectin3	1.59211	0.000126222
Bcl2l14	1.59235	0.00645023
Gm43797	1.59334	0.0456082
Gkn3	1.59913	0.00459344
Gm23639	1.60287	0.0243057
Gm2395	1.60854	0.0156725
Sema3e	1.60881	0.000320142
Gm7435	1.61646	0.00943391
Dnaic1	1.61718	0.0344985
Gm8116	1.6227	0.000951139
Gm16984	1.62784	0.0063333
2300002M23Rik	1.63152	0.0255167
Gm17258	1.63246	0.022536
Gm50045	1.63436	0.024576
Gm10863	1.63461	0.0192614
Gm20531	1.63865	0.0330055
Krt18	1.64069	0.0150353
H2ac14	1.64155	0.0184866
Gm14412	1.64555	0.0147778
Tspan13	1.64761	0.0184045
Bmp2	1.65048	2.77842168884233e-05
Paqr6	1.65261	0.00771087
Optc	1.65286	0.0276737
A730020M07Rik	1.65661	0.0407182
Mir1945	1.65677	0.00580246
Gsta1	1.65826	0.00640981
Bex2	1.65834	0.0341428
Gm49701	1.65973	0.0267619
Rarb	1.66006	0.0202761
Gm12623	1.66395	0.0285053
Lingo3	1.66497	0.0315396
9030612E09Rik	1.66617	0.0210847
Gm26704	1.667	0.0383016
Ralgps1	1.67101	0.00714346
Gm14387	1.67206	0.0404948
Gm31812	1.67288	0.0154054
A930038B10Rik	1.67293	0.0227223
Arhgap20	1.67391	0.00195116
Gm34113	1.67525	0.0269191
Cdk19os	1.67651	0.0112992
Tmem236	1.68872	0.035767
Gm50478	1.68872	0.0408941
Gm1965	1.69616	0.0272995
9530052C20Rik	1.69616	0.0416993
Zfp991	1.70629	0.00372078
Gm7162	1.70752	0.00565992
Gm32618	1.71286	0.00239064
Tdpoz8	1.71656	0.0119162
Gm6710	1.71959	0.00110516
Gm14416	1.72055	0.0425336
Srrm4os	1.72155	0.00292912
Gm42515	1.72331	0.0102146
Lrguk	1.72672	0.0366647
Gm19353	1.72972	0.0292671
Gm48078	1.72972	0.0476739
Fam171b	1.73152	0.00416799
Gm5084	1.73239	0.0195229
Sowaha	1.73502	0.0200069
Gm10416	1.743	0.00972035
Gm15464	1.74996	0.0497614
Pamr1	1.75033	0.0201383
Etnk2	1.75094	0.0132146
Ltk	1.75274	0.0252544
Ajap1	1.75505	0.0155776
Smim10l2a	1.75514	0.0296184
Trpc3	1.76037	0.0490833
Kcnk10	1.7611	0.0303212
Gm18852	1.7692	0.0238474
Nxf7	1.7695	0.00142987
Gm9115	1.77001	0.0267746
Cd200r3	1.77832	0.0063235
Gm28527	1.77838	0.0167605
Efcab12	1.77909	0.0496227
8430429K09Rik	1.77915	0.0183738
Gm45114	1.78519	0.0381172
Zfp973	1.78689	0.0217331
Sectm1b	1.79112	0.00777127
Rab17	1.79192	0.0190272
Gm43679	1.79248	0.0345019
Lypd10	1.79248	0.0345019
Zic3	1.79361	0.0370845
Crip3	1.79362	0.0090921
0610012D04Rik	1.79464	0.034184
Pex5l	1.79595	0.0314875
Ugt1a6a	1.80025	0.0367378
Gm36840	1.80426	0.0443837
Qrfprl	1.80997	0.040565
Slc38a3	1.81025	0.0080365
Col9a3	1.81121	0.00525692
Gm14567	1.81616	0.00176987
Prkn	1.82244	0.0268945
4933417D19Rik	1.82273	0.00314328
2310081O03Rik	1.82917	0.00577884
Gm18853	1.83048	0.0172636
Rasef	1.83084	0.0139025
Gm5737	1.83904	0.0273084
Gm14634	1.84811	0.0150269
Gm19590	1.85022	0.025879
Omp	1.85286	0.0291224
Zfp965	1.85297	0.00439496
Amh	1.85342	0.00713909
Aqp5	1.85353	0.0116569
4932411K12Rik	1.85408	0.0176227
Metap1d	1.85492	2.84579335168331e-05
1700016C15Rik	1.85525	0.0178337
Abca4	1.85589	7.06257150046463e-05
Gm14419	1.85633	0.00629085
Gm21013	1.85869	0.0115674
Gm43923	1.86392	0.00741792
Gm15455	1.87296	0.00600177
Gm26707	1.87296	0.0115288
Slco5a1	1.87442	0.0324823
Gm32633	1.87709	0.0185085
Gm17130	1.87865	0.0306588
Akr1cl	1.879	0.00748517
Gm36839	1.8838	0.00760163
Sebox	1.88529	5.66073737637913e-05
Rnase10	1.89223	0.0445969
Gm19196	1.89278	0.0108247
Dok5	1.89441	0.00557284
Upb1	1.89923	0.000430538
F12	1.90251	0.0194053
Gm3045	1.90368	0.00717253
Serpina3d-ps	1.90475	0.0035266
Gm10570	1.90669	0.0364454
Aifm3	1.91075	0.0388905
Pip5kl1	1.91221	0.00757021
Zim1	1.91239	0.00175308
Mfsd4b2	1.9183	0.0139738
Gm8153	1.9183	0.0398767
4933431K23Rik	1.92046	0.00235543
Zfp457	1.92046	0.00235543
Gm13667	1.92476	0.00632533
Gm4221	1.92512	0.0306257
Gm45572	1.93518	0.025238
Rab11fip4	1.94565	0.00438521
Glrb	1.9467	0.0257608
2700069I18Rik	1.9485	0.021124
Gm5949	1.94985	0.0108864
A930006K02Rik	1.95124	0.0208315
Myo5c	1.95184	0.0104543
Zic4	1.95345	0.00039471
Gm28041	1.95345	0.00444737
Myo3a	1.95345	0.00959159
Gm43314	1.95345	0.019969
Lhfpl3	1.95345	0.019969
AI854703	1.95457	3.21154267272248e-06
Mterf2	1.95544	0.0277639
1700063D05Rik	1.95816	0.00296858
Gm6047	1.95892	0.0330935
Gm42997	1.95915	0.0279237
Gm45754	1.96142	0.0212391
Pax7	1.96541	0.0369353
Gm16323	1.96799	0.0421121
5830418P13Rik	1.97029	0.0121905
4930445E18Rik	1.97968	0.0323785
Gm48908	1.98289	0.0473128
Xlr5a	1.98864	0.0250458
Gm43618	1.99147	0.00205168
Gm14326	1.99316	0.0179398
Slc25a47	1.99409	0.00024971
Gm41790	1.99496	0.00655622
Gm2675	1.99599	0.0330961
Mfsd6l	1.99931	0.0161749
Akr1c19	2	0.00157022
Gm17229	2	0.0159889
4930540M05Rik	2	0.0159889
Fbxo41	2	0.0159889
Gm37833	2	0.0159889
Gm10062	2	0.0159889
Gm8778	2	0.0159889
Snord23	2.01116	0.00417948
Xlr3a	2.01139	0.01348
Gm17222	2.01373	0.000276676
Cstad	2.02525	0.020617
Lect2	2.02764	0.0281126
Gm24507	2.02945	0.0157187
2810030D12Rik	2.0299	0.0237559
Pgam1-ps1	2.03082	0.0251331
Mir7031	2.04113	0.0138178
Gm28309	2.04411	0.0301369
Gm31727	2.04737	0.0369528
Cldn7	2.04946	0.0157014
Uchl1	2.0564	0.0326541
Tgm7	2.05695	0.0235539
Cacna2d4	2.0572	8.48158505438384e-06
Gm19587	2.05774	0.0146675
Mrps36-ps2	2.0613	0.000143235
Gm48603	2.06319	0.0129863
Gm22879	2.06464	0.0201789
Gm42460	2.06756	0.00844505
Mir10a	2.06765	0.0355594
Gm48458	2.07627	0.000337911
Gm47512	2.07627	0.00216778
Gm16117	2.0763	0.0481637
Gp5	2.08515	0.000408152
Gm4835	2.08746	0.0142524
1700028I16Rik	2.08771	0.0108533
Fbxo16	2.09158	0.00711661
Gm44830	2.09504	0.00403203
Scgb1a1	2.09621	0.000912026
Col8a2	2.10262	0.00256629
Sgip1	2.10376	0.00709837
Gm18593	2.11074	0.0339382
Gm50209	2.11527	0.00371644
Lrrn3	2.11985	0.00592916
Gm33586	2.12396	0.0176619
Lrtm2	2.12493	0.0328039
Qrfpr	2.1261	0.0302814
Sohlh1	2.13686	0.0240759
Ogdhl	2.14011	0.00110205
Gm45889	2.14069	0.00487328
Rspo3	2.14404	0.00109326
B230319C09Rik	2.15072	0.00918819
Gm14295	2.15484	0.00226784
Gm3793	2.16096	0.00948852
E030013I19Rik	2.16096	0.0194247
Gm16069	2.16096	0.0194247
Thegl	2.16096	0.0194247
Gm37847	2.16482	0.0397899
2700054A10Rik	2.16544	0.000291898
Gm37534	2.16667	0.0113991
Krt24	2.16705	0.043634
Mest	2.16724	0.0355769
Gpha2	2.16746	0.028574
Gm22442	2.1677	0.014895
Gm27680	2.17396	0.00434261
Gm12963	2.17981	0.0177827
Syt1	2.18621	0.0185614
Klhl32	2.18872	0.00203887
1700031A10Rik	2.19288	0.00012319
Misp	2.19297	0.0071241
Fer1l4	2.19467	0.00617149
E330020D12Rik	2.20096	0.0103711
Bdnf	2.20345	0.0260289
Slc23a1	2.20419	0.0349616
Cldn3	2.20548	0.00515571
Cps1	2.21462	0.0491539
Zfp385c	2.21835	0.0280758
Ceacam15	2.2187	0.0150744
Gm23027	2.2239	0.0104053
Smim22	2.22528	0.000276685
Cutal	2.22829	0.00275267
Mrgprb11-ps	2.22972	0.00184541
Mt4	2.22978	0.010008
Duoxa2	2.23348	0.0434088
Gm45363	2.23406	0.0458603
A330087D11Rik	2.26495	0.00196969
Bpifb5	2.26666	0.00289126
Gm3325	2.27368	0.0123893
Slc26a7	2.27746	0.00321616
Arhgap27os3	2.28087	0.0108124
Gm14261	2.29161	0.01605
Gm30339	2.29248	0.00381348
F830112A20Rik	2.29248	0.0292362
Gm50068	2.29248	0.0292362
Slc17a2	2.29248	0.0292362
A230020J21Rik	2.29248	0.0268618
A930002H24Rik	2.30052	0.00196332
Tubb2a-ps2	2.3023	0.0346446
Gm43608	2.30454	0.04016
Gm50194	2.31653	0.0104171
4930439D14Rik	2.31723	0.0432848
Dcdc2a	2.32193	0.0115952
Gm45221	2.32193	0.0115952
Gm44851	2.32193	0.025895
Rpsa-ps4	2.32431	0.00325142
Slc26a3	2.32765	0.00411347
6430573P05Rik	2.33447	4.44886320593411e-05
Gm23106	2.33942	0.0328574
Dnaaf1	2.34022	0.000812502
Gm12408	2.34323	0.0450578
Defb30	2.35378	0.029589
Sp7	2.36563	0.00266382
Gm34804	2.36998	0.0233213
Gm6195	2.37371	0.000952402
Gm45767	2.3773	0.00103947
Tmem116	2.38249	3.709330236144e-06
Gm50367	2.38427	0.0095988
D630039A03Rik	2.38479	0.0319997
Serpind1	2.38596	0.0396398
Gm10046	2.3902	0.00122191
Gm3099	2.39068	0.0117496
Zfp784	2.3911	0.0104119
Best2	2.39712	0.0180509
H2al1e	2.39871	0.0385395
Arf4os	2.39989	0.0348498
Gm35190	2.40575	0.000116253
A930029G22Rik	2.40961	0.00548986
0610038B21Rik	2.41061	0.0030772
Grem1	2.41179	0.00211867
Dnajc6	2.43652	0.000564916
Gm6553	2.44662	0.0447375
Cyp3a16	2.45005	0.0230412
Aldh1a7	2.45305	0.00857915
Gm15469	2.45345	0.0161058
Kcnj16	2.45425	0.010059
Gm11008	2.45447	0.0114531
Angptl7	2.46396	0.0104013
1600002D24Rik	2.47104	0.0196257
Gm16271	2.47513	0.0152818
Gm13868	2.49074	0.0127255
Spink6	2.49125	0.0317703
Mir3535	2.5	0.00900568
Xlr4a	2.50105	0.0288106
9430060I03Rik	2.51487	0.024076
Tpsab1	2.52493	0.0306178
Il31ra	2.52969	0.0439628
Gm12191	2.53529	1.2025355825446e-07
Gm38137	2.54052	0.000441996
Nell2	2.54248	0.00229405
Tulp2	2.54704	0.00127618
Tex52	2.56464	0.00198801
Gm3513	2.56946	0.00163689
Slc17a1	2.57754	0.0169118
Gm16574	2.57806	0.00248154
Gm7553	2.57993	0.00370391
Gm43753	2.58496	0.00918851
Tpo	2.58613	0.0275391
Gm4035	2.58621	0.0120106
6330410L21Rik	2.59735	0.023841
Gm32585	2.60158	0.0198069
Entpd8	2.60882	0.0475481
Bmp5	2.61328	0.0161859
Lypd6	2.61651	0.0361851
2310075C17Rik	2.62321	0.0286488
Catsperd	2.62678	2.84934470404227e-05
Klhl34	2.63454	0.0474626
Gucy2c	2.64279	0.00109436
Gm31432	2.64647	0.0111132
Gpat2	2.64721	0.00153179
Scarna17	2.65505	0.0214683
Ccnjl	2.6564	0.00120201
Ankrd34b	2.66096	0.0148777
4930417H01Rik	2.66096	0.0357501
Egfl6	2.68849	7.8610029886661e-06
Shisa7	2.69227	0.00185652
Ifit1bl1	2.70043	0.0113559
Gm29811	2.7047	0.0418244
4930567K12Rik	2.7085	0.0249025
Arhgap27os1	2.7175	0.00167267
Gm973	2.72591	0.00666462
A830052D11Rik	2.72886	0.0161455
Gykl1	2.7295	0.0496148
Gm48557	2.72953	0.0113716
Ankrd45	2.72972	0.0177701
Gm46401	2.73227	0.0106977
Mir6418	2.73758	0.0445305
H3c11	2.74819	0.0102116
Gm48435	2.76506	0.0244139
2810442N19Rik	2.7664	0.00706073
Gm45102	2.77407	0.0226334
Gm22904	2.78179	0.00584482
Nppc	2.79479	0.000894759
Slc13a5	2.79698	0.00536176
Gm50288	2.79872	0.019214
Abca14	2.81468	0.00695125
Snai3	2.81689	0.0041389
9530014B07Rik	2.82577	0.00230761
Krtap9-5	2.82897	0.0256814
Adcy1	2.83132	0.00257385
Lama1	2.83279	0.0210851
Gm3285	2.83617	0.0119057
3110053B16Rik	2.85665	0.00471967
Gm9795	2.86165	0.00217101
Ostn	2.86816	0.0111522
D930019O06Rik	2.87298	0.00783215
Gm12186	2.87447	0.00729186
Krt74	2.87645	0.0380844
Gm49688	2.87744	0.00123643
Gm35404	2.89475	0.00946923
Upk3b	2.89718	0.000344101
Ren1	2.89718	0.0446785
Smad9	2.90197	0.000356641
Naip1	2.90475	0.0178505
Rpl30-ps9	2.91014	1.57869193443366e-07
Sh2d6	2.93191	0.00907105
Gm18078	2.95775	0.0035441
Gm11382	2.98177	0.020846
Majin	2.98864	0.0104771
Adamdec1	2.99593	0.00223081
Gm3776	3.01841	0.00257536
Pigr	3.0323	0.00426805
Rab3b	3.04336	0.00149669
Capn13	3.05863	0.00294954
Igf2bp3	3.0641	0.000358491
Gm43593	3.06656	0.00583707
Rnase12	3.06735	0.0189999
Gm13652	3.10259	0.00293141
Gm10024	3.10475	0.00567814
Gm5082	3.11272	0.00149006
Gm36607	3.12869	0.00623369
Gm36176	3.15412	0.0095771
Gm47708	3.1677	0.0331208
2310061N02Rik	3.16981	0.024968
Gm38374	3.16993	0.00588797
Pdzrn4	3.1706	0.0202965
Gm6358	3.17669	0.0490334
Kirrel2	3.17927	0.000385197
Sgk2	3.18358	0.00665974
Hoxd4	3.18961	0.000306779
Gm2719	3.20044	0.0315218
Gm14296	3.20165	0.000156825
Gm22112	3.20244	0.00897807
[truncated: 65 more rows]

## Sheet: Fig.1D WT SSL vs WT
Tag	logFC	P.Value
Gm49510	-6.28102	6.68015e-05
Gm48180	-6.23433	0.000287621
Gm47969	-5.69165	0.00115613
Krtap10-10	-5.59752	0.00518936
Gm45618	-5.49284	0.00232716
Gm9508	-5.39077	0.000521013
Gm47955	-5.27294	0.000268801
Gm9736	-5.27221	0.000621029
Krtap16-1	-5.24505	0.000447702
Gm3250	-5.23993	0.00717088
Krtap5-2	-5.16551	0.00541199
H2ac18	-5.13514	0.00045962
Gm7137	-5.1119	0.00462362
Gm40460	-5.10675	0.00227868
Krtap28-13	-5.10125	0.00114043
Mrgprb11-ps	-5.0749	5.1509e-05
Gm10142	-5.07029	5.03176e-05
Krtap5-1	-5.0679	0.00023972
Gm11565	-5.0609	0.00466231
Gm49425	-5.04029	0.00287336
Gm3285	-5.02686	0.0010424
Krt77	-4.98234	6.72944e-05
Gm4559	-4.98215	0.000260846
Gm9639	-4.97991	0.0198232
Gprc5d	-4.9751	0.0027469
Krtap14	-4.96688	0.000125004
Tchhl1	-4.95281	0.0110338
Krtap15	-4.94721	0.000479261
Krtap12-1	-4.94135	5.31506e-05
Gm11569	-4.89921	0.000769332
Gm11595	-4.88124	0.00137571
Gm11596	-4.87132	0.000441125
Crnn	-4.84711	0.00383596
Gm47959	-4.83964	0.00295502
Krtap22-2	-4.83755	0.00070629
Tgm6	-4.82954	0.00299842
Krtap11-1	-4.82184	0.00314511
Gm11554	-4.80367	0.00194685
Mrgprb3	-4.80173	0.000951713
Gm10024	-4.7947	0.00052507
Krtap24-1	-4.79304	0.00141959
Krtap2-4	-4.79247	0.00183856
Krtap19-9b	-4.77674	0.000751094
Krtap10-4	-4.77379	0.000334348
Krt31	-4.74496	0.00236993
Krt28	-4.74286	0.00161858
Gm49918	-4.735	0.00274523
Gm6009	-4.71523	0.00342043
Krt72	-4.70924	0.00166798
Krt33b	-4.67417	0.00169366
Gm10229	-4.65884	0.000896856
Krt81	-4.64645	0.00165476
Krt34	-4.64181	0.000475623
Krt35	-4.64179	0.00118885
Gm3238	-4.63852	0.000657471
Krt25	-4.62755	0.00386135
Gm11568	-4.62154	0.00245117
Gm19402	-4.60889	0.00552583
Krtap5-5	-4.58839	0.000477512
Krtap13-1	-4.58826	0.00109927
Gm11559	-4.58768	0.00216457
Krtap9-3	-4.58648	0.000346471
Krt71	-4.56061	0.00389874
Gm11938	-4.55863	0.00151913
Krt27	-4.55747	0.00354068
Krt26	-4.54131	0.000930609
Gm19668	-4.53559	0.00794959
Mir7025	-4.52329	0.00560314
Krtap5-4	-4.51576	0.00290431
Krtap1-3	-4.49997	0.000758214
Krtap26-1	-4.49614	0.00134167
Krt87	-4.49022	0.00156515
Calhm4	-4.48477	0.00117548
Krtap6-1	-4.47504	0.000121938
Gm6217	-4.46558	0.0101108
Gm7544	-4.45323	0.00202839
2310061N02Rik	-4.44771	0.00187086
Gm11937	-4.44743	0.00118626
Rnf182	-4.44376	0.0131377
Prr9	-4.43992	0.00190185
Krtap19-5	-4.42149	0.00510973
Gm39115	-4.41992	0.00107882
Gm10272	-4.41913	0.000361693
Gm10100	-4.40868	0.00158038
Gm10318	-4.40533	0.00124743
Krt86	-4.40251	0.0014585
Krtap7-1	-4.39837	0.00149684
Krt73	-4.3904	0.000941924
Gm11563	-4.37619	0.000588443
Crym	-4.37382	0.00164645
A030014E15Rik	-4.36483	0.00115778
Krt83	-4.36426	0.000864321
Krtap3-1	-4.3627	0.000658702
Krtap9-1	-4.3528	0.00152543
Krtap17-1	-4.34815	0.000737681
Skint7	-4.34228	5.43287e-05
Mt4	-4.33963	1.57195e-05
S100a3	-4.33913	0.000722885
Krt82	-4.32938	0.00822334
Krtap4-8	-4.32161	0.00154761
Krtap8-1	-4.31876	0.00145415
Krtap16-3	-4.3129	0.00113815
Gm11564	-4.29973	0.00121793
Gm7579	-4.2908	0.00114348
Krt33a	-4.28962	0.00211076
Krt32	-4.28673	0.000939149
A030005K14Rik	-4.26009	0.000356733
Krtap28-10	-4.24986	0.00404671
Gm29735	-4.23815	0.000510667
Gm11555	-4.22793	0.0103782
Krtap6-5	-4.2278	0.000105565
Tchh	-4.20688	0.00640097
Krtap3-3	-4.15171	0.000436372
Bhlha9	-4.14865	0.000589905
1110025L11Rik	-4.1447	0.000437259
Gm18596	-4.12705	0.00116459
Gm2431	-4.12241	0.00636751
Gm11567	-4.06709	0.00084036
Krtap1-5	-4.05934	0.000657769
Gm10228	-4.05608	8.02734e-05
Krtap4-2	-4.0476	0.000819243
Krtap4-7	-4.0286	0.000834017
Gm4553	-4.0125	0.000854258
Krtap4-9	-4.01103	0.00108981
Gm47692	-4	0.041403
Lyg2	-3.99661	0.00770333
Capn8	-3.9826	0.0113235
Gm45337	-3.97032	0.00132635
A030003K21Rik	-3.96594	0.004993
Gm11562	-3.95112	0.000737662
Gm9507	-3.9486	0.00322991
Skint5	-3.94301	0.000276657
Kcnk16	-3.92132	0.00490297
Gm47762	-3.91372	0.00486301
Dsg4	-3.90849	0.020572
A030005L19Rik	-3.90175	0.00636378
Try4	-3.89862	0.0408546
Krtap1-4	-3.89776	0.000499877
Padi1	-3.88256	0.00165367
Krtap4-16	-3.87055	0.0015835
Gm3233	-3.86555	0.00159971
Krtap4-6	-3.85559	0.00478779
Krtap4-1	-3.8502	0.00133899
Hes2	-3.84241	0.0105165
Chrnb4	-3.83832	0.0013224
Krtap21-1	-3.82034	0.000206343
Krtap5-3	-3.82026	0.00934584
Vsig8	-3.81402	0.000416595
S100a7a	-3.75438	0.00920222
Krt74	-3.73591	0.00982731
Gm29485	-3.70893	0.0265434
Gm12347	-3.69965	0.00591395
Krtap19-3	-3.6696	0.00826401
Krt40	-3.66448	0.0440982
Krt2	-3.64308	0.00705717
Krtap27-1	-3.6356	0.0105777
Gm5278	-3.62891	0.0239117
Rps12l1	-3.62805	0.0315183
Krtap6-2	-3.62476	0.00026521
Gm5711	-3.58496	0.0469984
Trim71	-3.57879	1.56235e-05
Krtap3-2	-3.5731	0.000106171
Krtap4-13	-3.56492	0.000913155
Clca1	-3.52455	0.0030344
Cdh6	-3.51505	0.00584215
Slain1	-3.51063	0.00196742
Gm36176	-3.46801	0.0100225
Gm7138	-3.46005	0.0017941
Krtap19-2	-3.45263	0.0247793
Slc4a1	-3.43842	0.00292268
Otop2	-3.42845	0.0166398
Cybrd1	-3.40651	0.000526378
Psors1c2	-3.3925	0.000710563
Cryba4	-3.39132	0.00356854
Pyy	-3.35747	0.0242735
Guca2a	-3.34317	9.83708e-05
Gja3	-3.33315	0.00267266
Slc24a3	-3.32827	8.62478e-07
1700108F19Rik	-3.32193	0.00362043
Gm10013	-3.2758	0.0042214
Gm26347	-3.27126	0.0298392
Slc45a2	-3.2649	0.0093348
Cel	-3.25191	0.00824249
Gm11775	-3.22942	0.0131497
Krt36	-3.22931	0.0381602
F830045P16Rik	-3.21177	0.00677189
Ly6g6d	-3.20424	0.00259781
Fbp1	-3.19156	0.00320057
Stra6	-3.1897	0.000611332
Slc24a5	-3.10532	0.00404013
Lef1	-3.09969	0.0105184
Apba2	-3.07516	0.00139864
Hmgcs2	-3.06994	0.00119842
Gm13687	-3.06464	0.0134287
Gm47791	-3.06212	0.00501883
Pon1	-3.05625	0.00787521
Gm13777	-3.04312	0.012291
Lnx1	-3.02566	0.00015906
Gm10061	-3.02519	0.00392537
Stox1	-3.02219	0.00234684
Slc28a1	-3	0.0045058
Grik3	-2.98864	0.000561107
Cldn10	-2.98451	0.000626659
Krt75	-2.96986	0.00235853
Ifi208	-2.95943	0.0367974
Smim18	-2.95329	0.0042189
5730405O15Rik	-2.94336	0.0384336
Tgm7	-2.94126	0.000307559
4930560O18Rik	-2.94069	0.0160174
Bglap	-2.93768	0.044737
Gm28967	-2.93585	0.0214752
Adh6a	-2.92994	6.09026e-05
Apoc4	-2.90356	3.91731e-05
Gm7542	-2.89721	0.00178401
Acsm5	-2.87645	0.00533119
Skint6	-2.87546	7.30289e-05
Gm24698	-2.87447	0.00493808
D130052B06Rik	-2.87447	0.00157031
Slc5a11	-2.86102	0.00386355
Ccdc155	-2.84695	0.0331185
Bambi	-2.84225	0.00326679
Gpr37	-2.84046	0.00211731
Gm5849	-2.83079	3.46467e-05
Gm32585	-2.82885	0.0126116
Mir744	-2.8264	0.0191936
Gfra3	-2.82574	0.000262218
Gm11533	-2.82197	0.00254885
Pcdh8	-2.82193	0.0404888
Padi3	-2.81398	0.00561815
Krt90	-2.80228	0.00269331
Rnase12	-2.80137	0.00469135
Kcne1	-2.79421	0.0190521
Il1f10	-2.7594	6.14293e-05
Nrxn2	-2.74965	0.00734434
Gadl1	-2.69945	5.75397e-05
Slc30a3	-2.69114	0.0365747
Gm30790	-2.67873	0.00651902
Gm13306	-2.67536	0.000216972
Gm13392	-2.67177	0.000312702
Car6	-2.67127	9.86138e-05
Nptx1	-2.66897	0.000197825
Kcnj16	-2.64524	0.0200588
Dab1	-2.64035	0.00639236
Lgals2	-2.62166	0.0373937
Fhit	-2.61945	0.0011634
Krtap6-3	-2.61517	0.0149153
Slc6a13	-2.58815	0.0120509
H2al1g	-2.5861	0.0054501
Ly6g6g	-2.58105	0.00277405
Ccl27b	-2.57424	0.000138698
Vstm2a	-2.55735	0.00615717
Scgb1b27	-2.55634	0.00120471
Gm10046	-2.55434	0.00541701
Trgj1	-2.54925	0.0151475
Sema3d	-2.53292	0.0012675
A530088E08Rik	-2.5222	0.0174376
Cdh4	-2.52143	0.000636672
Clca3a2	-2.52076	0.000381434
Mup3	-2.5007	0.0196682
Bean1	-2.49955	0.0108368
Rpl21-ps4	-2.49728	7.31684e-05
Htr5b	-2.49682	0.00806253
Tyr	-2.49146	0.00901721
5430427M07Rik	-2.4848	0.0118775
Wfdc21	-2.4821	4.28159e-07
Csdc2	-2.47721	0.00594911
Dusp2	-2.47532	0.00395858
Gm19412	-2.46778	0.00133825
Bco1	-2.4631	0.0195485
D830025C05Rik	-2.44662	0.0448036
Gm16310	-2.42335	0.00693573
Serpinc1	-2.41943	0.017693
Fam107a	-2.41899	0.00467083
0610033M10Rik	-2.41886	0.000380465
Idi2	-2.41633	0.00255873
D930020B18Rik	-2.40961	0.0119759
Gng4	-2.40945	4.5299e-05
Gm27913	-2.40796	0.0238847
Cyp2w1	-2.40677	0.000647596
E230015B07Rik	-2.40368	0.0390703
Gm15773	-2.40368	0.0390703
Gm11771	-2.40363	0.0209414
H2al1h	-2.40095	0.00754451
Gm10657	-2.37744	0.0415743
Jchain	-2.36808	0.0477011
Gm31036	-2.36101	0.00529657
Nkd2	-2.35898	0.0030156
Gm49493	-2.35503	0.0165975
Ctse	-2.35175	0.00438053
Ccr4	-2.34561	0.00155675
Gm6018	-2.33333	0.022741
Scgb1a1	-2.33311	0.00294508
Gpx2-ps1	-2.32576	0.03085
Snora33	-2.3232	0.0173585
Erich2	-2.32193	0.00779164
Thsd4	-2.31222	0.0029754
Sstr3	-2.30206	0.0125101
Gm23264	-2.30144	0.0115955
Lce1m	-2.29951	5.31021e-05
Sct	-2.29827	0.00260726
Nhs	-2.29473	0.00148627
Sebox	-2.29305	0.00631344
Prr32	-2.29248	0.00192338
Gm22482	-2.29248	0.00384842
Macrod2os2	-2.29248	0.0264294
9530052E02Rik	-2.29248	0.0264294
Tmem61	-2.28963	0.00748901
Otop1	-2.28232	0.0191478
Sycp1	-2.27368	0.0225795
Tesc	-2.26616	3.16094e-05
Gm12736	-2.26603	0.00248042
Gm11973	-2.2635	0.0309159
Mchr1	-2.2611	0.00258126
Ccl27a	-2.25948	0.000496464
Tspan1	-2.24699	0.0121971
Carmil3	-2.24432	0.000304687
Slc17a8	-2.23808	0.0298149
Fcgbp	-2.2372	0.000142809
Trpm1	-2.2299	0.01575
B430219N15Rik	-2.22759	6.27729e-05
Flg2	-2.22398	0.000163402
Cd96	-2.22344	0.00175315
H2-Bl	-2.22239	0.000602586
Lctl	-2.21656	0.0151604
Gm48890	-2.21648	0.0398082
Efcc1	-2.19982	0.00473076
Gm5576	-2.19616	0.0133465
Zglp1	-2.19499	0.00760722
Cep112	-2.18621	0.00623917
Pck1	-2.17535	0.0200098
Ldhal6b	-2.16993	0.00899873
Mir186	-2.16993	0.00899873
Cfap57	-2.16944	0.000395519
Trgc2	-2.16925	0.00982934
Slc24a4	-2.16702	0.0271165
Gm44997	-2.16395	0.0030914
Accsl	-2.16096	0.0153331
Slc13a5	-2.16096	0.0153331
Olfr337-ps1	-2.16096	0.0153331
Ephb1	-2.16058	0.000929955
Msx2	-2.15629	0.0036993
Astn2	-2.15072	0.0140091
Phactr1	-2.13981	0.00287987
Gm3667	-2.13264	0.0259891
Baalc	-2.13174	0.00370503
Alb	-2.12571	0.0145233
Rab11fip4	-2.12454	0.000400961
Dio3	-2.12363	0.00642313
Lrrc15	-2.11366	0.00588375
Hsd17b14	-2.1054	6.35618e-05
Gm37308	-2.10194	0.0406143
Gm4017	-2.0909	0.0469712
Chst8	-2.08496	0.0121251
Scn2b	-2.08261	0.00204757
Tmem238l	-2.08143	0.00111466
Gm48591	-2.07921	0.0252996
Gm34590	-2.07225	0.0231263
Acsm3	-2.07027	0.00535277
D7Ertd443e	-2.06967	0.0012277
Gm15596	-2.06464	0.0276065
Slc6a19os	-2.06428	0.0294114
Trgv5	-2.05688	0.00393725
Gm42847	-2.05613	0.000300151
Gm24412	-2.05575	0.0188939
Gpsm1	-2.05543	1.72632e-05
Il1r2	-2.05462	0.000143603
Gm42555	-2.05328	0.00131847
Pik3c2g	-2.05254	0.00297737
Fmo2	-2.04575	0.000477844
Dclk3	-2.04534	0.0326948
Ugt3a2	-2.04487	0.00710681
D030045P18Rik	-2.04309	0.0473331
Gm25186	-2.03734	0.0300183
Cdk15	-2.0364	3.24499e-06
Dct	-2.03575	0.012123
Wfdc18	-2.0325	0.00282261
Lsamp	-2.03232	0.00255893
Spock1	-2.03084	0.00436107
Hoxb5os	-2.0299	0.00650559
Gm12444	-2.02931	0.0333795
Car15	-2.02628	0.0071362
P2rx2	-2.02041	0.00135233
Gm21586	-2.01843	0.0456688
6330403K07Rik	-2.01341	0.000326026
Cldn3	-2.0115	0.00180858
Adrb1	-2.00904	0.00352032
Gm12446	-2.00655	0.0160706
Gm50230	-2.00321	0.0318271
Uts2r	-2.00061	0.00181919
Nlrp5-ps	-2	0.010698
Cdkl4	-1.99432	0.0250165
Dlx2	-1.99349	0.00148301
H2al1f	-1.99221	0.0466636
Gm37819	-1.99159	0.00119865
Zbtb16	-1.9894	0.00274238
Fgf5	-1.98826	0.0113509
Cacna1e	-1.98416	0.000479517
Itih4	-1.98162	0.033625
Adh6b	-1.9797	0.000193464
Dlx4	-1.97595	0.042642
9530053A07Rik	-1.97579	0.00250384
Tyrp1	-1.97076	0.0401578
Rtkn2	-1.97067	0.0463528
Gm14964	-1.96896	0.0445057
Acsm1	-1.96419	0.00226082
Col4a6	-1.9531	0.00160059
Mlph	-1.94756	0.00226432
Aldh1a2	-1.93759	0.00386848
A230103O09Rik	-1.93664	0.0238393
H2al1i	-1.92701	0.0263887
Dlx3	-1.92632	0.000503016
Serpini1	-1.92494	0.012946
Lrrn3	-1.91746	0.0461244
Slc6a19	-1.91411	0.000124931
Syn3	-1.91096	0.0341687
Pla2g2e	-1.90932	0.000397314
Alox8	-1.90688	0.0268753
Capn12	-1.90345	0.0185103
Gm48704	-1.90313	0.000875641
Slurp1	-1.89826	0.000924863
Rnf180	-1.89494	0.00445594
Cfd	-1.8929	0.0120516
4930458D05Rik	-1.8923	0.0243369
Timd2	-1.88948	0.00764278
Cldn23	-1.88935	0.00381706
Dlx1	-1.88907	0.0346601
Alox12e	-1.88814	0.010705
Plb1	-1.88552	2.63093e-05
Eif4ebp3	-1.88313	0.0179388
Skint9	-1.88082	0.00100372
Wnt10b	-1.87911	0.0010478
Slc7a10	-1.87673	0.0332739
Ascl4	-1.87502	0.00309153
Pmel	-1.87159	0.0381699
Krt84	-1.86826	0.0110306
Vwc2	-1.86283	0.02543
Lama1	-1.8628	0.0389199
Gm27252	-1.862	0.0368251
Nptx2	-1.84839	0.00537849
Cck	-1.84811	0.0319515
Dapl1	-1.84727	6.3051e-05
Krt8	-1.8445	0.0339481
Gcsam	-1.84409	0.0228461
Clnk	-1.84392	0.0110102
Gm43924	-1.83904	0.0139762
Golga7b	-1.83669	0.012666
Tespa1	-1.83496	0.00585664
Gm15943	-1.83333	0.0253909
Zfp184	-1.83298	0.00389986
Tcte2	-1.83038	0.00674367
Gabrp	-1.82597	0.00816397
Gm42752	-1.8248	0.00085258
Il12rb2	-1.8167	0.0158042
Cst7	-1.81668	0.00121671
Gm8696	-1.81268	0.0472892
Cox4i2	-1.81192	0.0127324
Mlana	-1.81075	0.0467305
Ackr4	-1.80764	0.00248672
Nuggc	-1.8072	0.0144106
Iyd	-1.80211	0.0346007
Nkg7	-1.80043	0.00523397
Kcnj10	-1.79248	0.000493174
1700045I11Rik	-1.79248	0.0286988
D930007J09Rik	-1.79248	0.0286988
Ms4a1	-1.79248	0.0286988
Gm9817	-1.79121	0.000511916
Fam180a	-1.78292	0.0275796
Cited4	-1.7818	6.2056e-05
Mab21l4	-1.77998	0.000507566
Naip6	-1.77887	0.037376
Nckap5	-1.77565	0.00136914
Tmprss5	-1.77511	0.00968189
Kazald1	-1.77387	0.00117136
Gm11954	-1.77302	0.0164003
Gm26542	-1.76795	0.00451977
Pls1	-1.76565	0.0167047
Syt9	-1.76266	0.00633316
Lyzl4	-1.76043	0.0431052
Dnajc22	-1.7556	0.0351505
Fkbp5	-1.74882	0.00344058
Cnr1	-1.74516	0.0340537
Nyap1	-1.74432	0.000320513
Prf1	-1.74269	0.0057731
Pde9a	-1.74258	0.0111575
Slurp2	-1.73729	0.00556303
Srsf12	-1.73701	0.0185538
Platr22	-1.73697	0.0144058
Chst3	-1.7362	0.00407932
Ptgds	-1.73332	0.0288588
Gm13536	-1.72566	0.00153641
Ctsw	-1.72468	0.00481272
Ccdc169	-1.72331	0.00791473
Il31ra	-1.72331	0.0449147
Ppp4r4	-1.72285	0.0108652
Gm10800	-1.72149	0.0106671
Msx1	-1.72142	0.0176089
Gkn3	-1.71927	0.00387669
Gm10600	-1.70976	0.0284933
Gm10933	-1.70752	0.0479007
Gm15850	-1.70752	0.0479007
Gm21953	-1.70642	0.0112434
Gm13301	-1.70348	0.00823641
4930426D05Rik	-1.70044	0.0150637
Gm15222	-1.69985	0.0185965
Pip5k1b	-1.69721	0.0073234
Dpyd	-1.69686	0.0161004
Sowaha	-1.69625	0.0320763
Gm13294	-1.69616	0.000243747
Prss53	-1.69578	0.00812196
Card14	-1.69045	0.000128281
Gm5602	-1.69023	0.049865
Gm5194	-1.68848	0.0290645
Gpr3	-1.68531	0.0446776
Adora1	-1.68513	0.033198
C920006O11Rik	-1.68357	0.0194916
Cpxm2	-1.68347	0.000484023
Krt78	-1.68235	0.00344137
Edar	-1.68207	0.000937511
AA467197	-1.68157	0.000550855
Cd79b	-1.67767	0.0420604
Rhpn2	-1.67534	0.019005
Cadps2	-1.6684	0.0150474
Gm17080	-1.66415	0.00143322
Adamtsl2	-1.66323	0.0170854
Cidec	-1.6628	0.0249253
Tceal3	-1.66161	0.00179503
0610039K10Rik	-1.66096	0.0238927
Sectm1b	-1.66088	0.0342282
Plcxd2	-1.66084	0.000219813
Gm10873	-1.65909	0.00393195
Hhip	-1.65909	0.00337061
Gli1	-1.65533	0.00235659
Gm14168	-1.65368	0.0313372
Paqr7	-1.64441	0.00556976
Ppp1r32	-1.6438	0.0419349
Crtam	-1.64056	0.0268062
Rpl9-ps3	-1.63767	0.029695
Mettl24	-1.63682	0.00670844
Slc22a2	-1.63599	0.0300251
Angpt4	-1.63576	0.0184651
Atp8b5	-1.63563	0.0187718
Tbc1d30	-1.63529	0.0147676
Cd7	-1.63293	0.00193325
Gm5639	-1.63246	0.0270367
Rpl18a-ps1	-1.62774	0.0323946
Bbs9	-1.62345	0.00304481
Hif3a	-1.62296	0.0308637
Kcnq1	-1.62265	0.00223318
Ffar2	-1.61998	0.0209036
1110013H19Rik	-1.61995	0.0260689
Gpx4-ps1	-1.616	0.0250079
Gm15410	-1.61433	0.0149776
Cyp2f2	-1.61413	0.00806683
Tmsb15b1	-1.61394	0.0292107
Trgc1	-1.61104	0.00429562
Gm32031	-1.60361	0.00388374
Gm21955	-1.59951	0.00146167
Kcnj14	-1.59808	0.00449414
Krt15	-1.59277	0.00687063
Fgf3	-1.59158	0.0164829
Serpina3c	-1.58626	0.0252814
Elavl2	-1.58496	0.00268101
5430420F09Rik	-1.58496	0.0174549
Gm44064	-1.58496	0.0174549
AU022754	-1.58496	0.0174549
Dazl	-1.58496	0.0174549
Gm29683	-1.58496	0.0174549
Slc9b1	-1.58496	0.0174549
Adcy10	-1.58496	0.0174549
Brsk2	-1.58496	0.0174549
Gm3512	-1.58496	0.0174549
Gm37357	-1.58496	0.0174549
Syt6	-1.58496	0.0174549
Fabp4	-1.58201	0.0142192
Gp5	-1.5818	0.00552616
Gm31300	-1.57793	0.00805619
Tmem240	-1.57686	0.00102959
8030443G20Rik	-1.57519	0.0178691
Ctnnd2	-1.57227	0.0035256
4732419C18Rik	-1.57142	0.0152503
Slc9a3	-1.56884	0.0024954
Lrrn2	-1.56867	0.0140773
Gm44287	-1.56738	0.0263698
Nkd1	-1.5641	0.00315562
Krt23	-1.55962	9.05795e-05
Hp	-1.55742	0.0321938
Cacna2d3	-1.55723	0.0410788
Dclk2	-1.5556	0.0250309
Gm30806	-1.55415	0.00851327
Rundc3b	-1.55358	0.0168925
Calm5	-1.55223	0.000373303
Kcnd2	-1.54992	0.0409491
Paqr8	-1.54917	0.000449663
Dock3	-1.5491	7.67474e-05
Wnt11	-1.549	0.000874845
Gm28911	-1.54858	0.0432329
Adamts14	-1.54739	0.011432
Gm12394	-1.54647	0.0119074
Ccer2	-1.5444	0.0121076
5830408C22Rik	-1.54248	0.0128709
Gpld1	-1.54201	0.000915567
Gm30381	-1.53951	0.0288559
Klf14	-1.53631	0.0259196
Gm43235	-1.53538	0.00757161
Camkmt	-1.53451	0.00238302
Rab26	-1.53232	0.0270642
Anp32-ps	-1.53175	0.0287721
Tmem159	-1.53075	8.3301e-05
Gm48985	-1.52981	0.0357275
Btc	-1.5293	0.00363215
Glt8d2	-1.52333	0.0174522
Id3	-1.52332	5.65271e-05
Tfcp2l1	-1.5192	0.0239975
Angptl7	-1.51915	0.0181896
Il22ra2	-1.51721	0.00053823
Gm32255	-1.51651	0.0287674
Kcng2	-1.51615	0.0291137
Gm18646	-1.51477	0.0137421
Apol9a	-1.51347	0.0301553
Foxe1	-1.51305	0.00443003
Xcl1	-1.51286	0.0173086
Gm21093	-1.51273	0.0390758
Heyl	-1.51216	0.0195874
Trdc	-1.51168	0.000895113
Ptch2	-1.51026	0.0202027
Ccdc74a	-1.50836	0.0245924
Bmp4	-1.50753	0.000611095
Igfals	-1.50667	0.00488737
Trim2	-1.50578	0.000800673
Kir3dl2	-1.50478	0.0124705
Serpina3j	-1.50431	0.00739406
Ntrk2	-1.50323	0.0124859
Ccdc3	-1.5028	0.00111509
Rsph9	-1.50064	0.00295477
Gm12589	-1.50033	0.00242588
Fam47e	-1.5	0.00262892
Trat1	-1.49945	0.000773505
Grin1	-1.49715	0.00967206
Gprin2	-1.49242	0.00105824
Bcl2l14	-1.48519	0.0149995
Gm38246	-1.48334	0.0344167
Eda	-1.48011	0.00270652
Nefl	-1.47672	0.0172898
Trpc4	-1.47616	0.0299989
Atoh8	-1.47392	0.000917389
Gm31545	-1.4673	0.0229954
Klrd1	-1.4629	0.00376834
Prrt1	-1.46058	0.0252483
Sybu	-1.45825	0.000575882
Cd247	-1.45655	0.000253505
Gjc2	-1.4564	2.53188e-05
Ulk4	-1.45639	0.0347957
Kcng1	-1.4563	0.0394232
Gpat3	-1.45528	0.00310611
Igfbp3	-1.45349	0.00928274
Ecrg4	-1.45092	0.0468987
Apba1	-1.45036	0.0474927
Tmem229b	-1.44882	0.00103293
Vipr1	-1.44772	0.00854212
Adipoq	-1.44755	0.0469388
Pllp	-1.44607	0.0327896
Gm47976	-1.44565	0.0315891
Orm1	-1.4442	0.0003112
Skint4	-1.44234	0.012382
Grm4	-1.44168	0.0257503
Slc6a4	-1.43716	0.00168074
Gm43097	-1.43672	0.017965
Gm43137	-1.43491	0.0113979
Ccl5	-1.43211	0.0469937
A730035I17Rik	-1.42856	0.0458154
Skap1	-1.42827	0.0197444
Gm20305	-1.42698	0.0265147
Nxph4	-1.42651	0.0164633
Rab37	-1.42566	0.0136778
Cd3e	-1.42564	0.00588548
1810073O08Rik	-1.42507	0.0456099
Ypel4	-1.42466	0.00909103
Gm26473	-1.42249	0.0223011
Egfl6	-1.42158	0.00152711
Gm48336	-1.41738	0.0265634
Pkib	-1.41645	0.00301819
St6galnac1	-1.41541	0.0288231
Cntn1	-1.41511	0.00239535
Ggt1	-1.41391	0.014266
Sytl2	-1.40922	0.0283226
Lhx2	-1.40478	0.00368618
St8sia1	-1.40389	0.00136595
Ccdc160	-1.40368	0.0412536
Efhd1	-1.398	0.0422624
Themis	-1.39624	0.0427704
Gm26444	-1.39571	0.0246318
Ccser1	-1.39438	0.00329908
Ism1	-1.39317	0.00197063
Bmp3	-1.39214	0.000552572
Ap3b2	-1.38998	0.000161301
Chrna5	-1.38998	0.0280123
Arhgef26	-1.3897	0.00738115
Ccl1	-1.38884	0.0011619
Pla2g5	-1.38812	0.0407269
Lce1l	-1.38788	0.000243339
Aif1l	-1.38411	0.000142016
Fgf22	-1.38259	0.0002288
Il11ra2	-1.38062	9.11514e-05
Ackr2	-1.37804	0.0241367
Gm36236	-1.37744	0.00793255
Calcb	-1.37302	0.00469577
Adra1a	-1.37296	0.0145461
Coch	-1.3723	0.0278006
Grap2	-1.3707	0.0463467
Actr3b	-1.36478	0.000369228
9030624G23Rik	-1.36375	0.00795623
Ypel1	-1.3636	0.00378318
Ubd	-1.36191	0.0287038
Sp6	-1.36073	0.000772922
Fam117a	-1.36017	0.00373008
AU018091	-1.35704	0.0275675
Sbspon	-1.35432	0.0107318
Rps19-ps5	-1.35401	0.0415887
Gm6934	-1.35376	0.0251412
9330179D12Rik	-1.35235	0.0323237
Kir3dl1	-1.35161	0.0104268
Rasl11b	-1.34971	0.00263277
Prr15l	-1.34857	0.00477274
Hsf2bp	-1.34469	0.0461045
Prkag2os1	-1.34154	0.033711
Adamts17	-1.33997	0.000904712
Ms4a8a	-1.33979	0.0218588
4930550C14Rik	-1.33916	0.00885971
Cd3g	-1.33783	0.00433351
Tbxa2r	-1.33583	0.0466655
Atp7b	-1.33333	0.0244524
Gm9768	-1.33333	0.0244524
Spo11	-1.33333	0.0244524
Tshr	-1.33227	0.0471143
Ror2	-1.33195	0.0225102
Ang2	-1.33068	0.00109184
Lce1j	-1.32937	0.00356256
Spaar	-1.32879	0.000520879
Snca	-1.32705	0.0164071
Gm12097	-1.32611	0.0346566
Eomes	-1.32576	0.0368713
Gm8373	-1.32193	0.00465501
Gm42822	-1.32193	0.0254378
A330069K06Rik	-1.32193	0.0332298
Tpk1	-1.32189	0.00420641
Cpm	-1.32162	0.00905447
Slc36a2	-1.32088	0.0338683
Ppara	-1.3183	0.0109995
Mycl	-1.3151	0.0060619
Nme5	-1.31392	0.0211439
Slc9a9	-1.31325	0.00263961
Gm4349	-1.31006	0.00526099
Gm20621	-1.30629	0.00696122
Ptger3	-1.30455	0.0459444
P2ry4	-1.30309	0.0299871
Slc43a1	-1.30251	0.000867695
Cpa6	-1.3023	0.034766
4930412C18Rik	-1.30197	0.00392441
Cdk3	-1.29895	0.019377
Kctd14	-1.29768	0.00117065
Gm9726	-1.29726	0.000152077
Mgl2	-1.29716	0.0213724
Adamtsl1	-1.29301	0.0387994
Hspa9-ps1	-1.29248	0.0173266
Gucy2e	-1.29248	0.0173266
Gprasp2	-1.29248	0.0245409
Ranbp17	-1.29248	0.0294055
Tent5c	-1.29192	0.00171328
Tnfaip8l3	-1.29125	0.00276705
Lce6a	-1.29076	0.00128211
Prokr1	-1.28721	0.0168925
Gm26910	-1.2872	0.0334169
Zap70	-1.28694	0.00127336
A930012L18Rik	-1.28676	0.0192283
Rnase6	-1.28471	0.036651
Tnfsf15	-1.28174	0.037751
Gm49392	-1.27769	0.0474132
Gng7	-1.27751	0.0359509
Bbox1	-1.27531	0.00857414
Kctd12	-1.27325	0.00961788
A530046M15Rik	-1.27216	0.023058
Rerg	-1.27206	0.00926201
Stmn3	-1.27126	0.0364337
Hecw2	-1.2692	0.0379009
Skint10	-1.26711	0.00129456
Abca5	-1.26606	0.000953028
Ctla2a	-1.26469	0.00314866
Trpm6	-1.26382	0.0299489
Lipe	-1.26058	0.00627909
Emid1	-1.25714	0.00924303
Rapgef4	-1.25655	0.000157159
Gm14137	-1.25583	0.000291634
Neil2	-1.25348	0.0191471
Gm3095	-1.25163	0.0483702
4930423D22Rik	-1.25079	5.8827e-05
Sprr4	-1.25079	0.0157239
Creb5	-1.24887	0.00294844
Col4a5	-1.24286	0.00452838
Serpina11	-1.24215	0.0146019
Sult1a1	-1.23911	0.00249065
Lrg1	-1.23909	0.00300682
Smad6	-1.23866	0.00852962
Thnsl2	-1.23547	0.0186668
Ednrb	-1.23472	0.0182527
Ctla2b	-1.23436	0.00269432
Kit	-1.23355	0.00380019
Camkk1	-1.23314	0.00721668
Cdh13	-1.23164	5.83366e-05
Mir8116	-1.23145	0.00596801
Snord15a	-1.22886	0.0308188
Slc35f1	-1.22766	0.0351752
Mesp2	-1.22724	0.00467415
Gjb5	-1.22719	0.000969586
Gm5127	-1.22587	0.00134227
Gm12643	-1.22476	0.00627301
Fads2	-1.22461	0.0372889
Hao1	-1.22239	0.0298673
Rasl10a	-1.21983	0.00173774
Nmnat2	-1.21929	0.0281909
Fads3	-1.21745	0.0085226
Paqr5	-1.21735	0.00110631
Trappc9	-1.2173	5.24138e-06
Syt7	-1.21537	0.0097928
Hoxc13	-1.21286	0.00477834
Tceanc2	-1.21212	0.0165794
Gm28499	-1.2104	0.00560022
Gsta2	-1.20829	0.00344463
Ighd	-1.20822	0.0104526
Nxpe3	-1.20724	0.00630193
Gm3883	-1.20578	0.00312071
Lag3	-1.20568	0.0255376
Snx29	-1.20417	0.02756
Galnt14	-1.20416	0.0126569
Gm43699	-1.20411	0.0240458
Efcab9	-1.20241	0.0185726
Pgbd5	-1.20184	0.0349715
H2-Q2	-1.20182	0.0364607
Bach2	-1.20125	0.0141836
Gm39323	-1.20077	0.0221282
Ppp1r1b	-1.19882	0.00684241
Gm43735	-1.19595	0.00361778
1110002J07Rik	-1.19564	0.00210552
Slc7a15	-1.19499	0.0418237
Vgf	-1.19499	0.0418237
Tmem121b	-1.19499	0.0418237
Gm38300	-1.19476	0.0143044
Zfp354b	-1.19208	0.0481653
Spns2	-1.19101	3.20346e-05
Ccdc27	-1.18924	0.02087
Ankrd44	-1.18834	0.00552008
Cd207	-1.18834	0.0163783
Rubcnl	-1.18637	0.0183867
Ror1	-1.18622	0.00368601
Bmp2	-1.1847	0.00190816
Ophn1	-1.18464	0.00383168
Pde1b	-1.18181	0.00770123
Pthlh	-1.18029	0.000184744
Hey2	-1.17856	0.033733
Wwox	-1.17779	0.00345032
A530072M11Rik	-1.17375	0.044821
Avil	-1.17323	0.0316392
Rpl31-ps15	-1.17255	0.00555773
Gm48623	-1.16733	0.0481598
Dnah10	-1.16667	0.027592
Ascl2	-1.16529	0.00902107
Gm26645	-1.16213	0.0215187
Gm536	-1.16096	0.00935137
Gm7162	-1.16096	0.0278966
4930511M18Rik	-1.16096	0.0278966
Cib3	-1.16075	0.00983803
Adcy5	-1.15996	0.0252958
Cfap126	-1.15885	0.0234193
Gna14	-1.15881	0.00324284
Phf24	-1.15515	0.0222811
Rhox10	-1.15324	0.0188161
Platr6	-1.15314	0.0102732
Rnf227	-1.14756	0.000553836
Tafa5	-1.14626	0.035485
Ppil6	-1.1434	0.00391068
Glb1l2	-1.14301	0.0136071
Stk10	-1.14207	0.00242203
Fosb	-1.14145	0.0154638
Osbp2	-1.14086	0.0252862
Srgap3	-1.14068	0.0409706
Foxd3	-1.13811	0.0434711
Ccr9	-1.13769	0.0367842
Serpina12	-1.13736	0.000186783
Tppp	-1.13595	0.00698648
Gm5535	-1.13563	0.0376419
Ube2ql1	-1.13512	0.0382123
Nectin3	-1.13474	0.00095606
Trf	-1.13463	0.04911
Cela1	-1.13456	0.0212282
Apcdd1	-1.13431	0.013883
4833422C13Rik	-1.13285	0.0239705
Gm10865	-1.13271	0.048329
Lysmd1	-1.13057	9.33031e-05
Tbc1d9	-1.12881	0.00122933
Gm48137	-1.12694	0.0485949
Defb4	-1.12395	0.00515353
Pla2g3	-1.12318	0.00266215
Trim9	-1.12296	0.00595298
Gal3st1	-1.12179	0.00295733
Fut1	-1.12082	0.000171378
Arhgef28	-1.12065	0.0361999
Ccdc80	-1.12035	0.0250108
Mkx	-1.11995	0.0213355
Ctif	-1.11976	0.000448164
Gm45246	-1.1177	0.0471184
H2-M5	-1.11711	0.00899365
Lax1	-1.11681	0.0049227
Gm13245	-1.11576	0.0241239
Tmem35a	-1.11412	0.00244216
Ndufa4l2	-1.11398	0.00107278
Fam49a	-1.11297	0.0211292
Smim1	-1.1122	0.01206
Trp73os	-1.1112	0.00759338
Hlf	-1.11085	0.00641733
Gm4815	-1.11025	0.0284995
D6Ertd527e	-1.10996	0.00559612
Krt20	-1.10994	0.0399397
Wnt7b	-1.10746	0.00171411
Trmt112-ps1	-1.10538	0.0203498
Cd226	-1.10174	0.0184122
Bmp6	-1.10116	0.0226061
Gm49586	-1.09954	0.0370282
Lor	-1.0995	0.00734994
Smoc1	-1.09925	0.0474039
Cracr2b	-1.09758	0.00538496
Lce1d	-1.09666	0.00440558
Rtn4rl1	-1.09583	0.00160739
Qrfp	-1.09334	0.0162766
Gm10825	-1.09211	0.0457956
Prrg3	-1.08877	0.0363147
Zmat1	-1.08813	0.0167924
Tmem26	-1.08746	0.00459728
Cd3d	-1.08585	0.0311209
Zdhhc15	-1.08514	0.0204056
Batf3	-1.08386	0.0320546
Ell3	-1.0814	0.0227951
Map3k13	-1.08102	0.0271633
Gm9780	-1.07997	0.049795
Izumo1	-1.07895	0.0348552
Matn4	-1.07621	0.0090902
BC006965	-1.07566	0.0421446
Gm37496	-1.07212	0.0314601
Slc39a8	-1.06974	0.00397139
Slc16a12	-1.0682	0.00888576
Tmem231	-1.06797	0.00807242
Arsg	-1.06722	0.0341666
Zcwpw1	-1.06655	0.00501754
Lce1a1	-1.06501	0.0103476
Trdv4	-1.06438	0.0245474
Trgc4	-1.06374	0.0443082
Gm2115	-1.06198	0.00263575
Zfp993	-1.06084	0.0041618
Tmprss11f	-1.05922	0.000749837
Cd82	-1.0585	0.001697
Atp10b	-1.05836	0.00065034
Bglap3	-1.05703	0.00544038
Dipk1c	-1.05664	0.0347166
Serpina5	-1.0556	0.00437236
Morn4	-1.05477	0.0117429
Cgn	-1.05312	0.00329738
Gm17767	-1.05264	0.0188856
Serpinb7	-1.05039	0.00585409
Col20a1	-1.04985	0.0121041
Gm13305	-1.0454	0.00145653
Krt18	-1.0448	0.0440651
A730090N16Rik	-1.04373	0.0430565
Camk1d	-1.04259	0.00576982
4932702P03Rik	-1.04248	0.0397124
Ksr2	-1.04248	0.0420935
Entpd2	-1.04196	0.0185933
Cobl	-1.04029	0.000804471
Grin2d	-1.04006	0.000943562
Pygl	-1.03994	0.0180166
Mir8099-2	-1.03904	0.00543319
St8sia6	-1.03836	0.036506
Lmo4	-1.0361	0.000394527
Gm28802	-1.03499	0.0444093
Halr1	-1.03233	0.0194594
Ppp1r13b	-1.03219	0.000573951
Chit1	-1.03217	0.00470947
Cfap69	-1.03174	0.00372453
Espn	-1.02901	0.0184056
Naaladl2	-1.02826	0.000306637
Marveld2	-1.02695	0.00206858
Adh1	-1.02595	0.000113614
Lgr6	-1.02541	0.00810636
Ramp2	-1.02518	0.00697726
Scai	-1.02465	0.00145052
Gm12261	-1.0243	0.0485061
Hsbp1l1	-1.02385	0.00167457
Cttnbp2	-1.0235	0.00782145
Igfbp6	-1.02316	0.0137804
Hdac11	-1.02286	0.000297244
Kctd4	-1.02267	0.00073128
Mfap2	-1.01933	0.0419965
Tagln	-1.01595	0.00100482
Fbln7	-1.01588	0.03895
Srpx	-1.01446	0.0257696
Gm3892	-1.01138	0.0077561
Foxc2	-1.01095	0.0103486
Sdk1	-1.01022	0.0275013
Gnmt	-1.01021	0.000228858
Lgals12	-1.00877	0.0249264
Hs3st6	-1.00591	0.00177103
Scrg1	-1.00342	0.0455942
Gm16201	-1.00262	0.0271097
Chchd6	-1.00227	0.00127158
9330102E08Rik	-1.00182	0.000778226
Gm48445	-1.00099	0.00335806
Gm4891	1.0045	0.0285467
Zfp599	1.0046	0.0196566
Gm47128	1.0048	0.0390064
Mcam	1.00527	0.00814244
Dyrk3	1.00577	0.00697234
Ccnd1	1.00633	8.31832e-05
Gm33432	1.00931	0.0340725
Gm33424	1.01149	0.0170864
Cip2a	1.01394	0.00292213
Cenph	1.01516	0.000228208
Ccne1	1.01648	7.92749e-05
Snord49a	1.0197	0.0357701
Insyn2a	1.02206	0.0115443
Cisd3	1.02259	0.00872085
1700025N21Rik	1.0238	0.00940018
Exo1	1.0263	0.0013444
2810408I11Rik	1.02682	0.00518478
Gm8615	1.02805	0.0205819
Fcer1a	1.0388	0.0265162
Kif15	1.04123	0.000292474
Gm12101	1.04135	0.01556
H3c3	1.0418	0.038369
Gm26944	1.04248	0.00923154
ETV3L	1.04291	0.0131377
Krt14	1.04454	0.00150313
Ercc6l	1.04616	0.00148837
Gm45853	1.05067	0.0126771
Gk	1.05083	4.75449e-05
Slc25a48	1.0543	0.000665346
Cyp46a1	1.05664	0.0134429
Gm44949	1.05678	0.0287562
Trim6	1.0572	0.042599
Brca2	1.05864	0.000201908
Kif1a	1.0594	0.001075
Cep55	1.06011	0.0104538
Gm6195	1.06195	0.0104841
Gm12349	1.06283	0.0227762
Apol8	1.06486	0.00620628
Gm12248	1.06593	0.000636472
Il33	1.06596	0.0116582
Cpne2	1.06672	0.00168171
Gm47813	1.06752	0.0296999
Bub1	1.06868	0.00468675
Cyp7b1	1.0737	0.0326927
Rsph1	1.07414	0.0193268
Gm14399	1.07475	0.0220605
Gm9696	1.0754	0.00232995
Kif28	1.07707	0.0484769
Stil	1.0776	0.0172702
Gm3365	1.07806	0.021627
Gm10648	1.07857	0.00153217
Zmynd15	1.08205	0.0161
Ckap2	1.08246	0.000284124
Aunip	1.08341	0.031797
Ticrr	1.08365	0.0043485
Opn4	1.08496	0.0315654
Etv4	1.08641	0.000154488
Ube2c	1.08841	0.000687578
Gm7897	1.08951	0.00214521
Slc2a9	1.08993	0.00403708
Gm15790	1.09064	0.0451708
Urah	1.0943	0.0019188
Gm43471	1.09651	0.000666354
Best1	1.09808	0.0221414
Serpinb3b	1.1003	0.00321128
Pdss1	1.10085	0.0208898
Zfp69	1.10394	0.0306128
Gm12335	1.1048	0.0286185
Bfsp1	1.11192	0.00167077
Gm6212	1.11219	0.0391949
Kif18b	1.11536	0.000975978
Rad51	1.11577	0.000221438
Myl7	1.11776	0.048567
A430110L20Rik	1.1193	0.0494099
Gm37145	1.11951	0.0497688
Stom	1.12163	0.000297326
Itgb4	1.12227	0.000377673
Gm29292	1.12241	0.0115087
Alpk1	1.12991	0.0129796
Mastl	1.13076	0.00221477
Gm38192	1.13077	0.00963516
Gm14305	1.13185	0.00695665
Mir142b	1.13901	0.0401165
Fbxw9	1.13919	0.000178042
Gm49024	1.13953	0.0467302
Fam181b	1.13962	0.0107308
Gm44669	1.14038	0.0359257
Gm12463	1.14475	0.0210378
Kifc1	1.14599	0.000585186
Serpinb3c	1.1462	0.00411872
Gm9973	1.14624	0.00973877
H2bc11	1.14899	0.0116607
Gjb6	1.1497	0.0224009
Gm18445	1.15223	0.0068617
Gm13546	1.15314	0.0296023
Tk1	1.15354	0.0001043
Mtfr2	1.15751	0.00825192
Kcnt1	1.15936	0.0318077
Nxph3	1.15963	0.0155107
Aqp9	1.16029	8.54842e-05
Gm16025	1.16096	0.00935137
A430027C01Rik	1.16096	0.00935137
Gm44291	1.16395	0.0431599
Areg	1.16596	0.0143684
Gm43268	1.16746	0.00349057
Gm4852	1.16862	0.0137573
Mcm10	1.17199	6.2719e-05
Pi15	1.17683	0.00775474
H3c7	1.17693	0.0398362
Hoxa1	1.17796	0.000289226
Mir7022	1.18339	0.0331311
Mlkl	1.18484	0.0155583
A930007I19Rik	1.18488	0.0281881
Ms4a14	1.18539	0.0201805
Fgfbp1	1.18777	0.00392448
Gm36107	1.18828	0.00134412
Gm14488	1.19126	0.00207809
Fhl4	1.19126	0.012934
1700102P08Rik	1.19171	0.00593666
Palm3	1.19373	0.00716782
Snord34	1.19426	0.0201014
Bend7	1.19671	0.0317045
Itpka	1.19721	0.021895
mt-Tp	1.19941	0.0131243
Gm14325	1.20143	0.00584393
Adh4	1.20752	0.0116693
A630014C17Rik	1.20752	0.0204827
Gm50037	1.21001	0.00368264
C330022C24Rik	1.21045	0.00394156
Tspan3	1.21136	0.000479051
Gm47154	1.21137	0.00505419
Fabp5	1.21451	0.000469135
Gm19345	1.21593	0.0164189
Gm3411	1.2173	0.00822373
Gm38563	1.22119	0.000884102
Raet1d	1.22166	0.0157876
Polk	1.2219	0.000175857
Gtse1	1.22213	0.000312374
Gm47093	1.22239	0.0298673
Gm17709	1.22786	0.019094
H2ac13	1.22875	0.0112889
Gm6166	1.23083	0.000151849
Gm7993	1.23179	0.0471795
Gm6758	1.23347	0.0320577
Gm14328	1.23755	0.000105311
Gsto1	1.23889	1.02378e-05
Fanci	1.24103	0.0244328
Pla2g4e	1.24362	2.59727e-05
Gm49739	1.24367	0.0320215
Gm3336	1.25104	0.0134653
1700023B13Rik	1.25381	0.0120967
Gpr55	1.25481	0.00202564
Gm13717	1.25488	0.0435907
Gm19610	1.25555	0.0129039
Pitpnm3	1.25985	0.000127877
Bdkrb2	1.26212	0.000262985
Spem1	1.26303	0.0034561
Gm49891	1.26724	0.041386
Tpd52-ps	1.26907	0.0368151
Gm38157	1.26912	0.0261226
Aaas	1.27284	0.000107554
Snord91a	1.27374	0.0067854
Cenpw	1.2775	4.50316e-05
Hdc	1.27799	0.0248124
Gm50322	1.27801	0.00465781
Gm17826	1.28661	8.7091e-05
E2f8	1.28664	0.00266932
Kif27	1.28678	0.0442249
Gm9974	1.29207	0.00863922
Hist1h2bp	1.29224	0.000921198
Gm48458	1.29248	0.00397579
Pdxk-ps	1.29248	0.0173266
Ush1g	1.29248	0.020688
Duoxa1	1.29414	7.66385e-05
Gm20045	1.29608	0.0313195
2010110K18Rik	1.29842	0.00554007
Gm10570	1.29936	0.038913
Nrg1	1.30035	0.00369026
Gm45222	1.30161	0.0491764
Cpne1	1.30189	0.0196839
Lrrd1	1.3023	0.000131442
Il21r	1.30244	0.000954242
Tnfrsf9	1.3069	0.00830802
Epgn	1.31126	0.0123985
Neat1	1.31168	0.00328445
Fsbp	1.31225	0.00083571
Gm4524	1.31408	0.00443385
Gm17753	1.31871	0.0316019
Gm5364	1.31908	0.0210173
Gm43961	1.32193	0.0254378
Wdr62	1.32271	0.000835703
Stfa3	1.32445	0.00561935
Zfp965	1.32471	0.0214637
Gm14295	1.33145	0.0280884
Odc1	1.33184	0.012703
Rp1	1.33333	0.00721225
Gm38275	1.33333	0.0250485
Zfp85os	1.33333	0.025085
Abhd11os	1.33555	0.000637328
Cemip	1.34093	3.77234e-05
Fetub	1.34139	0.0095513
2010204K13Rik	1.34411	0.000549188
A630023A22Rik	1.34429	0.00502732
Gm3383	1.34808	0.0399216
Rrm2	1.34913	6.90206e-05
Gm48778	1.34969	0.0269253
4930578I06Rik	1.34981	0.0338468
Gm48482	1.35013	0.0397489
H2ac15	1.35434	0.0311608
Gm7435	1.35836	0.0427783
Dcxr	1.36047	2.05111e-05
Gm30108	1.36065	0.0199245
Igdcc4	1.36942	0.0408911
P2ry2	1.36984	0.00595133
Tnfrsf10b	1.36992	3.52825e-05
Gm14207	1.3705	0.028638
Gm2004	1.3706	0.00556903
Thbd	1.37521	0.000156747
Klk13	1.37591	0.0025991
Ptgs2	1.37744	0.0051501
Hesx1	1.37744	0.0487541
Pabpc1l2b-ps	1.37744	0.0487541
Nmrk2	1.37778	0.0363401
Gen1	1.37824	0.000453223
B3galt5	1.37879	0.0392405
4732490B19Rik	1.384	0.034001
Wfdc12	1.38439	0.0150947
Mmp25	1.38446	4.59422e-05
Gm28876	1.38463	0.00102628
Gm41077	1.38627	0.0149163
Ada	1.38928	5.81926e-06
Smc1b	1.38998	0.0280123
Gm47573	1.38998	0.0280123
Syce1l	1.39068	0.0256861
Gm43592	1.39068	0.0225544
Eme1	1.39553	0.000268265
Gm2366	1.39624	0.0438218
Dglucy	1.39992	0.00155076
Gal3st3	1.40368	0.0071278
Gm45698	1.40376	0.00701519
Gm15726	1.40908	0.0229887
Gm37795	1.41318	0.0267656
Arntl2	1.41455	0.000442323
Tmem266	1.42142	0.00259316
Gm45597	1.42206	0.0401913
Pabpc1l2a-ps	1.424	0.0362546
Gm36401	1.42679	0.00352621
Aqp3	1.42822	0.000266548
Epop	1.43299	1.07369e-06
Gm15310	1.43428	0.0109355
Gm15845	1.43623	0.0130408
Sprr2i	1.43659	0.039592
Hdx	1.44064	0.0148034
Fancd2	1.44612	0.000156865
Dusp9	1.44764	0.00515722
Gm4972	1.44806	0.0190846
Ankk1	1.44973	0.0276144
Mgst2	1.45131	0.000972229
1810017P11Rik	1.45205	0.00575264
Ccdc153	1.45345	0.00387956
Gm15455	1.45345	0.0191196
Recql4	1.45349	2.94116e-05
Gm16206	1.46862	0.0229665
Sox15	1.47235	6.03599e-05
Duxbl2	1.47421	0.0384407
Gm8093	1.47972	0.0357501
Gm6578	1.49131	0.0375531
Gm14387	1.49593	0.0486692
Ankrd34a	1.49626	0.000161637
Gm44851	1.5	0.0106594
Gm47003	1.50015	0.0315552
Kcng3	1.5007	0.0248315
A930007A09Rik	1.50267	0.000320258
Il23r	1.50599	0.0237162
Nepn	1.50846	0.00934565
Klk14	1.51095	0.0103952
Gm22615	1.51298	0.0320165
Pgam1-ps1	1.51477	0.0166872
Gm19791	1.5222	0.0209242
Gm45456	1.52537	0.0333059
A730085K08Rik	1.52694	0.00312921
Gm37320	1.52832	0.0353573
Gm44199	1.52945	0.0395881
Ak3l2-ps	1.53179	0.0389324
Fgfbp3	1.53222	5.29388e-05
Rbp2	1.53453	0.00106256
Gm46649	1.53757	0.00840927
Gm17173	1.54248	0.00699075
Smim3	1.54491	0.000629696
Cstdc4	1.54647	0.014407
Cd80	1.55124	0.00390912
Gm11520	1.55164	0.00506621
A930001C03Rik	1.55246	0.0183943
Hspb9	1.5538	0.00571146
Akr1b8	1.55614	0.00157261
Xkr5	1.55664	0.0270942
Hgfac	1.55876	0.00960677
Abcb1b	1.56194	9.68719e-05
Il13ra2	1.56251	0.0139685
A630095N17Rik	1.56658	0.031813
Gm9619	1.5667	0.0421316
4632427E13Rik	1.57135	0.0485947
Gm49890	1.57977	0.00028672
Gm47583	1.58314	0.0109544
Gm43769	1.58496	0.00172285
Catspere2	1.58496	0.00042407
4933438K21Rik	1.58496	0.00268101
Gm17039	1.58496	0.0174549
Gm43753	1.58496	0.0174549
Gm47512	1.58496	0.0174549
Vmn2r29	1.58496	0.0174549
Hoxd4	1.5875	0.0458981
Fhl5	1.59221	0.0266805
Duox1	1.59629	0.000204194
Ifi203-ps	1.59744	0.00533875
Slc9a5	1.60341	0.00836599
Ccdc88b	1.6051	0.000365631
A530010L16Rik	1.60859	0.00548487
Odf3l2	1.61659	0.00334349
Mybl1	1.61722	0.00183082
Gm11457	1.61814	0.0101144
Zwilch	1.61992	0.000588909
Esrrg	1.62124	0.0093386
Eif4a3l2	1.62196	0.0170302
Ugt3a1	1.62296	0.00973625
Gm43679	1.62296	0.0370229
D130017N08Rik	1.62296	0.0381374
Gm47127	1.63152	0.0143974
Ptgdr	1.63352	0.000412455
Gm7543	1.63402	0.0237404
Gm42944	1.63562	0.000162458
Lce3f	1.63739	0.0381623
Cxcl10	1.64105	0.0209669
Sprr2h	1.64512	0.00155279
Gm26397	1.65397	0.0238092
Celf5	1.65622	0.000771351
Gm4755	1.65741	0.000711673
Ptprz1	1.6601	0.000593381
Snord73a	1.66292	0.0265659
Gm8956	1.66695	0.0332755
Gm23027	1.6707	0.0309094
Ngf	1.67207	0.000113977
Gm4925	1.68146	0.00684905
Gm6153	1.69534	0.0335524
Gm49293	1.69616	0.0200267
Ncr1	1.69649	0.00771421
n-R5s108	1.69895	0.00387653
Grip2	1.70178	0.0172106
Pde11a	1.70345	0.0327057
Gm9115	1.70409	0.0419911
B230317F23Rik	1.70621	0.0305298
Gm25596	1.70938	0.0405589
Tnfsf4	1.71015	0.00748504
Gm50390	1.7123	0.0490574
Spred3	1.72224	0.000364373
Gm29676	1.72232	0.0434727
Nell1	1.72687	0.0417712
9030612E09Rik	1.72864	0.0196287
Eda2r	1.73055	1.61958e-05
Gm33103	1.73221	0.0245277
4933430I17Rik	1.73517	0.0278999
Sprr2d	1.73907	0.00617147
Mir100hg	1.73948	0.00277643
mt-Td	1.74725	0.024567
E2f7	1.74768	0.000382707
Gm8162	1.7505	0.0477583
Fbxw10	1.75071	0.0397226
Arsj	1.75184	0.0499605
Gm29994	1.7539	0.0151678
Gm47393	1.75673	0.0432874
H2ac14	1.75726	0.00829333
Snord58b	1.76055	0.0127494
n-R5s197	1.76666	0.0154938
Cxcl1	1.77259	0.00222329
Gm50211	1.77635	0.0150409
Mirt1	1.78895	0.000865795
1600002D24Rik	1.79248	0.0286988
Gm13310	1.79248	0.0286988
Gm37137	1.79248	0.0286988
Gm45779	1.79248	0.0286988
n-R5s105	1.7991	0.0036216
Gm28874	1.80379	0.0395446
Gm26873	1.80501	0.013476
Gm6043	1.80594	0.00237506
Gm5687	1.8137	0.0241151
n-R5s183	1.82193	0.0322113
Gm43813	1.82464	0.018991
Clcf1	1.82622	0.000456727
Sprr2g	1.82783	0.0178603
Mir7087	1.83039	0.024816
Vwa3b	1.83062	0.0455982
Gsdmc	1.83162	0.000964608
B230319C09Rik	1.83496	0.0215009
Ces2g	1.83555	4.85423e-05
Gm36043	1.83659	0.0431582
Gm23201	1.84107	0.00266907
D630023F18Rik	1.84364	0.0387664
Gm13624	1.84659	0.00416683
Gm36371	1.84687	0.0308099
Snora74a	1.84704	0.0342678
Proscos	1.85826	0.00156698
Snord23	1.85868	0.00489323
D5Ertd605e	1.85935	0.039763
Gm3695	1.8612	0.0419349
Gabbr2	1.86165	0.000582712
Prr22	1.86251	0.022298
Gm11008	1.87192	0.00504275
Gm26569	1.87296	0.00146035
Gm49085	1.8804	0.00094157
Hmx1	1.88922	0.0283449
Gm37549	1.89624	0.00568249
Il17c	1.89866	0.0239148
Ankrd66	1.90219	0.0183882
1700054O19Rik	1.90368	0.0434816
Trpm2	1.90734	0.00474197
Ddias	1.91681	0.000148077
Gm44672	1.92499	0.00239864
Gm45221	1.92712	0.00661328
Gpr35	1.9279	0.000256592
4933431K23Rik	1.92856	0.000866575
Cdcp3	1.93149	0.00496592
Snhg9	1.93585	0.0482511
Tmigd1	1.93683	2.04713e-05
Ces2e	1.94061	5.30854e-05
Mir7089	1.9419	0.0113868
4833415N18Rik	1.9537	0.0443695
Gjb1	1.95544	0.00182282
Gm11496	1.95786	0.000168313
Uqcrh-ps1	1.96142	0.0181356
Bcl2l15	1.96334	0.00102394
Slc22a13	1.96896	0.0127549
Krt6a	1.97272	2.30329e-05
Gm19510	1.97281	0.014596
Stfa2l1	1.99112	0.0209463
Sprr2e	1.99422	0.0218054
Tex52	2	0.010698
Retnlg	2.00406	0.0149338
5430403N17Rik	2.00496	0.0184037
Gm4813	2.00559	0.00651334
Gm49964	2.00814	0.00902488
Gm6554	2.00992	0.0121205
Cpt1c	2.01493	1.72026e-05
Lce3e	2.02417	0.0121592
Tmem269	2.02729	5.09622e-05
Antxrl	2.03722	0.000130153
Rptn	2.03967	0.00762886
Gm6209	2.03997	0.0443088
Slfn10-ps	2.04252	0.0238176
Gm2253	2.04373	0.0497988
S100a9	2.04589	0.0083175
Camp	2.0486	0.034175
Ccnb1ip1	2.05011	0.00025061
Gm45120	2.05044	0.00085467
Sult4a1	2.05725	0.000169365
Ms4a10	2.06894	0.00323969
Mos	2.07394	0.0213355
Gm49364	2.07398	0.0189672
Cstdc5	2.08313	0.000252764
Etnk2	2.08607	0.00755378
4933417E11Rik	2.08696	0.016495
Gm25465	2.10174	0.000889971
Mir7678	2.10385	0.00644362
Rnf207	2.10446	0.000754223
Kcnv1	2.1047	0.0183823
2210418O10Rik	2.11218	0.0210308
Clec2f	2.11322	0.000271422
Gm7967	2.12011	0.00520305
Gm5176	2.13073	0.040876
Sprr1b	2.13114	0.000552534
Gm23639	2.15073	0.00173787
Soat2	2.15314	0.00881184
A930029G22Rik	2.15993	0.00191168
Gm36486	2.16096	0.0153331
Gm43375	2.16096	0.0153331
Gm48771	2.16246	0.0287605
Mmp8	2.16264	0.0373313
Gm47708	2.16342	0.0282233
4732465J04Rik	2.16816	0.0122294
Snord87	2.17432	0.00279996
Fndc11	2.17511	0.00949239
Gm11714	2.18145	0.00216994
Gm12522	2.18944	0.0196792
Gm2719	2.19616	0.0133465
Gm44206	2.20569	0.0151337
Ankle1	2.22198	0.000130787
Stmnd1	2.22239	0.00855313
9330175E14Rik	2.2231	0.00596594
1700023H06Rik	2.22972	0.0204937
2610528A11Rik	2.23022	0.000169555
Gm5269	2.23406	0.0465521
Cstdc6	2.2349	0.000119066
Gm7807	2.25167	0.0156189
Gm16069	2.25263	0.000147137
Gm48058	2.25548	0.0324384
Gm32983	2.25953	0.0161185
Gm15246	2.26526	0.0131208
S100a8	2.28382	0.00137076
Gm13182	2.28493	0.0344817
Gm39158	2.29007	0.0096877
Fam184a	2.29248	0.0031834
Gm15856	2.30733	0.00124473
Gm47316	2.30801	1.25218e-05
2310075C17Rik	2.30901	0.0189287
Gm35857	2.31514	0.0337193
Gm16386	2.31757	0.0436776
Gm8234	2.32193	0.00779164
Gm16259	2.32193	0.00779164
Igsf9b	2.32997	0.000168235
Lce3c	2.33822	0.00937983
Gm38312	2.35135	0.0028955
Gm22486	2.35147	0.0164066
Gm49920	2.36437	0.0307901
Gm28809	2.36464	0.0383307
Gm15910	2.37744	0.0145036
Il27	2.38336	0.0124766
Sh2d5	2.38701	0.000386624
Gm15764	2.38799	0.00409738
Ccdc13	2.38939	0.00944463
Spink12	2.39201	0.00113357
1700007K13Rik	2.39436	0.000601513
Gm37689	2.40796	0.0238847
Fosl1	2.41188	0.00474152
Gm14471	2.41259	0.00613629
Gm43618	2.41259	0.00613629
Serpinb6c	2.4346	0.000133699
Kdm6bos	2.4364	0.0182897
Appbp2os	2.4444	0.0487508
Gm44187	2.45345	0.0101271
Gm49442	2.45743	0.00744743
Lrrc19	2.49728	7.31684e-05
Gm49928	2.50464	0.00076321
Mmp1b	2.51384	0.00155288
Stfa1	2.51642	8.42172e-05
Has3	2.51706	0.00128675
Hmga2	2.52335	0.0136802
Tmprss11b	2.53495	0.00342368
Gm37113	2.53865	0.00769577
Gm7541	2.54006	0.00724136
Gm5414	2.56242	0.0114767
Gm45110	2.56464	0.0163585
Arhgap27os1	2.57082	0.00194161
Gm12500	2.57627	0.00809433
Gm10313	2.60459	0.0153676
Oit1	2.61345	0.0239285
Wnt7a	2.6175	0.0210366
1700102H20Rik	2.63106	0.0027337
Gm15704	2.6427	0.000396779
Lce3d	2.64666	0.0481929
Krt16	2.65695	3.6759e-05
Gm3793	2.68316	0.0114695
Col2a1	2.68587	0.000362238
Stfa2	2.68891	0.00796344
Gm47171	2.68997	0.0282561
E130008D07Rik	2.72672	0.00118094
Gm37339	2.74271	0.0295031
Gm11597	2.77984	1.19161e-05
Kif17	2.79107	0.0118455
2210406O10Rik	2.80945	0.00154893
Gm13657	2.81025	0.000302015
Chrng	2.81468	0.00671667
Gm43272	2.81844	0.00201327
Pla2g4d	2.82605	0.00109383
Sprr2j-ps	2.83349	0.00695332
Csta3	2.83465	0.00125944
0610040F04Rik	2.84581	0.000406266
Gapdhs	2.8769	2.52228e-05
Gm29441	2.88849	0.0408931
Gm14296	2.90599	0.0001163
Tm6sf2	2.91063	0.00437336
Bmp5	2.91243	0.00135436
2210409E12Rik	2.92481	0.00293692
Gm5478	2.92906	9.71529e-05
Tmprss11d	2.95016	0.000367345
Igfl3	3.00618	0.000909757
H3c11	3.02569	0.00757951
Prss23os	3.05845	0.0171379
Gm26579	3.06123	0.00191098
Gm13655	3.08893	0.038083
Gm49428	3.08939	7.83839e-05
Cbx3-ps8	3.11746	0.0199127
Tcf23	3.14257	1.2748e-05
A230020J21Rik	3.16993	0.00400349
Gpr179	3.17541	0.00779517
2310008N11Rik	3.18023	0.00084252
Wincr1	3.20384	0.00187524
Gm22904	3.2047	0.0143078
2310034O05Rik	3.25805	0.00145468
Zfp784	3.27669	0.020451
Cdhr1	3.30498	6.48526e-05
Mir6910	3.3163	0.0471405
Mir3535	3.32193	0.00362043
Elane	3.34659	0.031146
Gm15613	3.45943	0.048975
Krt6b	3.53532	3.54097e-05
Il19	3.54338	0.00237961
Cmtm2a	3.54345	0.000100421
Nron	3.58496	0.0469984
Gm27805	3.62449	0.0464063
Mir5709	3.62449	0.0464063
Il24	3.70417	0.0150333
Robo3	3.73782	0.000931115
Gm49967	3.77259	0.0443056
Gm15749	3.80735	0.0438378
mt-Tg	3.90589	0.00224686
Gm45518	3.96702	0.000544208
Gm34379	4.24793	0.0386167
Mir7002	4.24793	0.0386167
Gm4610	4.43139	0.00095583
Gm13068	4.47942	0.000371169
Gm47299	5.3421	0.0173596
Usp50	7.65003	0.00204666

## Sheet: Fig.1E TOPK KO SSL vs TOPK KO
Tag	logFC	P.Value
Gm3238	-10.8383	0.000937593
Gm3285	-9.83984	4.02311515717615e-06
Gm10024	-9.43016	0.00127622
Krt39	-8.7067	0.00179383
Krt34	-8.17904	0.0256836
Dusp22	-8.15121	0.0077828
Krtap1-3	-8.14781	0.0104499
Krtap7-1	-8.14198	0.0111526
Gm11567	-7.9673	0.0119775
Calhm4	-7.89856	0.0240325
Krt81	-7.80857	0.01182
Krtap6-2	-7.80705	0.0148724
Krtap29-1	-7.80423	0.00236219
Gprc5d	-7.74598	0.014845
Gm10228	-7.71951	0.0131429
Krtap14	-7.60123	0.017163
Gm10229	-7.55426	0.0141286
Krt33b	-7.51643	0.0166847
Gm11938	-7.44561	0.0355537
Krtap11-1	-7.41201	0.0174013
Krt72	-7.37625	0.0180161
Krtap8-1	-7.35232	0.0166872
Krt86	-7.34416	0.0198949
Krtap15	-7.32988	0.0176455
Krt26	-7.27834	0.0498386
Krt33a	-7.23363	0.017221
Krtap4-7	-7.22864	0.0171938
Krtap4-1	-7.17249	0.019785
Krtap20-2	-7.16012	0.000922575
Krtap2-4	-7.1589	0.0456773
Gm11562	-7.1579	0.0216069
Krtap1-5	-7.14168	0.0186774
Krtap6-1	-7.0703	0.0202529
Gm30655	-7.0213	0.00251712
Krt87	-6.98505	0.0227328
Krtap13-1	-6.97486	0.0228684
Krt31	-6.91277	0.0203496
Krtap3-1	-6.89681	0.0272152
Crisp3	-6.85491	0.00225212
1110025L11Rik	-6.85385	0.0206349
Krt35	-6.84103	0.0243215
Krtap9-3	-6.78855	0.0217531
Krtap6-5	-6.72462	0.0219551
Krtap19-3	-6.66796	0.0223916
Gm11559	-6.64559	0.0307625
Prr9	-6.62618	0.0244733
Gm49425	-6.60894	0.0264671
Gm11568	-6.57069	0.0245138
Gm11563	-6.57035	0.0290838
Krtap22-2	-6.52542	0.0244121
Krtap1-4	-6.46815	0.0438682
Krt73	-6.44949	0.0291857
Gm11937	-6.41748	0.0348378
Krt83	-6.37997	0.03613
Lef1	-6.2539	0.0106254
Krtap4-8	-6.22508	0.036525
Krt27	-6.2158	0.0325503
Krt71	-6.10847	0.0316286
Gm13490	-6.09218	0.004169
Krtap4-2	-6.07031	0.0295945
Krtap4-16	-6.06453	0.033581
Rnf180	-6.00515	0.00586979
Krt28	-5.95603	0.0397737
Krt25	-5.93018	0.036781
Tchh	-5.92544	0.0361915
Krtap19-5	-5.87888	0.0375275
Gm5278	-5.87312	0.0284115
Tspan10	-5.86387	0.000126747
Krt74	-5.79341	0.000265991
Slco4c1	-5.78491	0.00429289
Padi3	-5.66111	0.0443271
Nppc	-5.59859	6.53232719801664e-05
Eps8	-5.59392	0.0474696
Pcsk1	-5.58684	0.00104357
Slc4a1	-5.56518	0.00834302
Krtap19-9b	-5.53256	0.04765
Gp5	-5.50589	4.87582414270145e-05
Tchhl1	-5.5049	0.036634
Gm22752	-5.48434	0.0496092
Cacna2d3	-5.39232	0.00603409
Syt4	-5.33797	0.00872454
Gm44052	-5.22369	0.0119814
Krt18	-5.14671	0.000154854
Dlx1	-5.1195	4.07758737839502e-05
Armcx2	-5.08496	0.0145128
Serpina11	-5.08214	0.0113535
Nek5	-5.03388	0.00152868
Bicdl2	-5.03081	0.0256497
Krtap9-5	-4.99824	0.0328924
Gm47063	-4.98792	0.000655496
Gm36840	-4.97418	0.00821188
Syt7	-4.94893	0.00716057
Stra6	-4.94741	0.00614493
Prr5l	-4.9324	0.0117778
Gm10046	-4.83145	0.00849894
Slc30a3	-4.75878	0.00594548
Dgke	-4.68725	0.00773982
Krtap5-3	-4.66797	0.00669656
9530014B07Rik	-4.64769	0.00815693
Gm16574	-4.6427	0.00201685
Taldo1	-4.6378	0.000231224
Gm26891	-4.612	0.00665277
Cbx6	-4.60019	0.00146086
Mir10a	-4.58984	0.00273956
Ints7	-4.5809	0.00409543
Foxj1	-4.56785	0.00216672
Sytl2	-4.55552	0.00716908
Shh	-4.54499	0.0442074
Ak7	-4.54314	0.00358978
E2f3	-4.53675	0.0257033
Cbs	-4.53148	0.0100686
2610027K06Rik	-4.48864	0.0071349
Themis3	-4.46241	0.0109634
Omg	-4.46241	0.0109634
9130409I23Rik	-4.43312	0.00214807
Mlxip	-4.38544	0.0239162
Trim32	-4.36687	0.0308955
Sepsecs	-4.34165	0.00652185
Prrg1	-4.3368	0.0410505
Gm29040	-4.32732	0.0284119
Spink8	-4.2409	0.0287125
Scgb2b27	-4.23704	0.0206336
Tbc1d30	-4.22561	0.00815703
Adamts18	-4.1717	0.000431071
Cpn2	-4.1677	0.00825149
Zfp7	-4.12209	0.00232151
Cd200r2	-4.04274	0.0144494
Snora23	-4.03841	0.0094976
Myh7	-4.03092	0.000357812
Sp7	-4.02764	0.0114518
Dio3	-4.00696	0.0334656
Krtap5-2	-3.90742	0.0322704
Whrn	-3.87744	0.0149163
Odam	-3.87221	0.0159923
Mir7236	-3.78493	0.0248848
Rnf182	-3.78446	0.0452024
2610307P16Rik	-3.78112	0.00230222
Bricd5	-3.77126	0.0198894
Rprd1b	-3.75972	0.0475046
Mfap3	-3.75191	0.0160252
Ppp1r10	-3.74994	0.0177232
Clic6	-3.74107	0.0205938
Lef1os1	-3.72972	0.0153265
Atp6v1a	-3.70044	0.00133801
Gucy2c	-3.68926	0.00233632
Ptpre	-3.67955	0.00842379
Clcf1	-3.63922	0.0116496
Gm26807	-3.6359	0.0166751
Ica1l	-3.62396	0.040916
Snx30	-3.6146	0.0427676
Kalrn	-3.58036	0.0005279
Lrsam1	-3.57994	0.000106472
Alg12	-3.57255	0.00245854
Uxs1	-3.55065	0.00184193
Men1	-3.44745	0.0310206
Rnu3b1	-3.43246	0.00655864
Mafk	-3.42392	0.0103207
Nln	-3.41788	0.0105274
Tmem9	-3.38741	0.00701176
Tgif2	-3.36848	0.0121004
Gm19945	-3.36043	0.025989
Gm43655	-3.34813	0.0455495
Jak2	-3.34539	0.00114013
Gm43951	-3.34416	0.0182916
Eapp	-3.32935	0.0168607
Dnajc5	-3.28992	0.00926209
Elfn1	-3.28678	0.0128111
Tpo	-3.2539	0.0328218
Atxn2l	-3.24699	0.025479
Gm32486	-3.22972	0.0189546
Gm16133	-3.22972	0.0189546
Snrpd3	-3.22086	0.00165808
Pcsk2	-3.21853	0.00412881
Gm30074	-3.21462	0.0419196
Gm20460	-3.16395	0.0102186
Ndfip1	-3.13317	0.022341
Nr2f2	-3.1261	0.013061
Zfp277	-3.11495	0.0319512
Rc3h1	-3.08496	0.0160617
Uroc1	-3.08496	0.0421097
Gm43743	-3.0801	0.020563
Lncenc1	-3.07994	0.0308504
Pcdh1	-3.07594	0.0407615
Oxsr1	-3.0691	0.00321026
Upp1	-3.05408	0.00781676
Acat3	-3.04432	0.0432763
Wnt11	-3.04412	0.0472313
Sstr5	-3.04373	0.0159595
Slc39a10	-3.03617	0.036747
4930439D14Rik	-3.0235	0.00238713
Gpr50	-3.0222	0.00720828
Gm7553	-3.01446	0.0105987
Rnu3b3	-3.00491	0.00835805
Proser2	-3.00369	0.0345746
Marcksl1-ps4	-2.98859	0.0149042
Arhgap26	-2.95943	0.0458631
Btrc	-2.95943	0.0458631
Gm34113	-2.94328	0.0365142
A330009N23Rik	-2.93968	0.0041051
Tsku	-2.93793	0.00170501
Tedc2	-2.93371	0.0124165
Rspo2	-2.92899	0.0107784
Grxcr2	-2.92055	0.0317578
Cps1	-2.90961	0.0315366
Nkain2	-2.90368	0.0185667
Pogz	-2.89068	0.00209413
Kndc1	-2.89068	0.00827364
Gm12978	-2.88185	0.0253386
Kdm5d	-2.87744	0.0283561
Gm18830	-2.87744	0.0283561
H2ac10	-2.87245	0.00653935
Amy2a3	-2.86965	0.0247456
Gm40055	-2.86522	0.00466152
Sorbs3	-2.8598	0.0387523
Pgap3	-2.84975	0.046578
H3c10	-2.83494	0.0189959
Lrp11	-2.83318	0.0157491
Zmym4	-2.83062	0.0192659
Dnah10	-2.82193	0.00874371
Ecsit	-2.81923	0.00945971
Gm6358	-2.81654	0.00690222
Art2a	-2.80735	0.0187721
Mak16	-2.79514	0.0139329
Rmrp	-2.78393	0.0158865
Chac1	-2.7638	0.036782
Gm17115	-2.75768	0.0274608
Alox8	-2.74593	0.0440433
Gm6054	-2.73213	0.046537
Rnase12	-2.72099	0.0167128
Zc3h18	-2.70743	0.000561068
Pde4b	-2.69825	0.0154388
Tert	-2.69616	0.0222212
Gm50275	-2.68336	0.0122837
Gm28071	-2.68207	0.000371208
Gm49688	-2.66993	0.0219545
Egr2	-2.66252	0.0137328
Gm24507	-2.66096	0.00636898
Eri2	-2.65505	0.0336007
1200007C13Rik	-2.65043	0.0233669
Gm15941	-2.6427	0.00664023
Spats1	-2.6427	0.0242484
Thap8	-2.63563	0.00455018
Prss35	-2.63228	0.043472
Alkal2	-2.62574	0.0217203
Pmch	-2.62515	0.0297523
Gm50209	-2.62396	0.0352841
Rab15	-2.59179	0.00872829
Gm36595	-2.59028	0.00160185
Car6	-2.58532	0.0481213
Mybl2	-2.58496	0.000787235
Gm4419	-2.58496	0.00413955
Gpatch1	-2.58496	0.0224268
Gm15392	-2.58255	0.0446871
Gm4208	-2.57636	0.0441948
Cnn3	-2.57465	0.000383287
Gm19253	-2.57186	0.0300727
Cldn10	-2.56464	0.0319857
A330048O09Rik	-2.55915	0.0346345
Rnu3b2	-2.55283	0.0313286
2300002M23Rik	-2.54373	0.0234826
Ccser1	-2.53666	0.0282719
Slc25a23	-2.5222	0.0323611
Gm4152	-2.5192	0.0450222
Acp4	-2.5105	0.0257866
4933430M04Rik	-2.5072	0.0159038
Sult4a1	-2.50449	0.00435211
Gm5459	-2.5	0.012554
Srsf12	-2.49547	0.0401566
Fgd1	-2.49432	0.032962
Tmem184c	-2.48376	0.00886643
Grik3	-2.47766	0.0296774
Cep41	-2.46625	0.0228473
Necab1	-2.45985	0.0143247
A330102I10Rik	-2.45943	0.0249494
Gm31848	-2.45345	0.00711711
Rnu3b4	-2.45029	0.0325999
Gm26316	-2.44462	0.0473022
Cfap54	-2.44153	0.0390948
Tcp11	-2.43307	0.0377387
Ano3	-2.43081	0.0269275
Dhx36	-2.42206	0.0316313
Fam49a	-2.41791	0.028013
4933421A08Rik	-2.41645	0.0204994
Txnrd2	-2.41313	0.0100101
Jak3	-2.4115	0.0203102
Gm8556	-2.41099	0.000894036
Ace2	-2.41031	0.0313253
Rsf1	-2.40368	0.00986716
Rgs8	-2.39989	0.0411831
S100a2	-2.3824	0.0135899
Agmat	-2.38048	0.0413755
Gm7735	-2.3799	0.0433815
Gm28309	-2.37744	0.0366355
Sgk2	-2.3431	0.0337827
Gm13717	-2.3411	0.0284077
Gm24950	-2.33039	0.0429348
Tomt	-2.32576	0.0195817
Sh3d19	-2.3248	0.00158584
Chd2	-2.32193	0.00121454
Gm47673	-2.32193	0.00369497
Gdap1l1	-2.32193	0.00576603
Gm45073	-2.32193	0.00576603
Gm44851	-2.32193	0.0306913
Tmem150a	-2.32193	0.0281998
Ccdc160	-2.32193	0.0281998
Cpa5	-2.32193	0.0281998
Gm48536	-2.32193	0.0281998
Tbx10	-2.32193	0.0281998
Pitx2	-2.31464	0.00206365
Gm6329	-2.31233	0.0020514
Akirin1	-2.31008	0.0092514
Lypla2	-2.30572	0.0208386
Sdf2	-2.29874	0.0386407
Morn1	-2.29647	0.018442
Wwc1	-2.29248	0.0284024
F830112A20Rik	-2.29248	0.0455653
Gm42814	-2.2906	6.81760761980525e-05
Gm45889	-2.28841	0.00183739
Gm11961	-2.27286	0.0399836
Anp32-ps	-2.26905	0.0121086
Gm44958	-2.26475	0.00532513
H2bu1-ps	-2.26303	0.0335095
Ltbp3	-2.25744	0.0126277
Pccb	-2.25529	0.049187
Mucl3	-2.24593	0.0292757
Lce3b	-2.24433	0.0379723
Gm36660	-2.23984	0.0255698
Zfp771	-2.23826	0.0101564
Gm38604	-2.23697	0.0203887
Gm22634	-2.23533	0.0177578
2410124H12Rik	-2.2303	0.0307078
Gm38414	-2.22972	0.00835784
Erc1	-2.22961	0.0170582
Cpne4	-2.22414	0.0258584
1600017P15Rik	-2.22081	0.0377983
Sh3bp5l	-2.2151	0.00873324
Myo5a	-2.19616	0.00726432
Ltf	-2.19499	0.0154588
P2ry2	-2.18579	0.0233823
Gm17110	-2.16893	0.0331885
Gm48249	-2.16096	0.0384877
Nedd4	-2.15734	0.0281562
A730061H03Rik	-2.15341	0.0113333
Gm9993	-2.15183	0.0145654
Map3k15	-2.1461	0.027663
Gm25679	-2.14554	0.0416109
Dnase1l2	-2.14149	0.0484572
Fktn	-2.14069	0.0379866
Gm10736	-2.13872	0.0152926
Mir7031	-2.13712	0.0254953
4930412C18Rik	-2.13603	0.0321222
Gm28731	-2.1261	0.038685
Gm3320	-2.12527	0.00314921
Lpcat4	-2.12206	0.00228285
Gm23804	-2.12152	0.00783157
Vgll3	-2.12126	0.0122247
Gm37784	-2.12048	0.0306052
Arhgap27os1	-2.11029	0.000112537
Stam	-2.10792	0.0138732
Brd1	-2.09139	0.0381615
Vmn1r-ps32	-2.09002	0.0151947
Nsmf	-2.08833	0.0227381
Gm14863	-2.08496	0.0196385
Kifbp	-2.08496	0.0257494
Tmem268	-2.07342	0.00767992
1700003N22Rik	-2.06464	0.0327542
Ppp6r3	-2.06237	0.0180091
Snhg9	-2.05419	0.0140533
Rcor2	-2.04968	0.0180863
Gm5084	-2.04944	0.0261532
Eya2	-2.04583	0.034999
Tnni1	-2.04416	0.00803114
Arl5b	-2.04012	0.0455381
Jmjd7	-2.04004	0.0308144
Nhs	-2.03954	0.0346616
Rufy3	-2.02832	0.0143147
Gm26737	-2.02635	4.8176130606973e-05
Atp6v0a2	-2.01007	0.021423
Gm28386	-2.00705	0.00189413
Slc25a10	-2.00383	0.0396276
Paqr3	-2.00257	0.0433047
Ifngr2	-2	0.0457179
Cryz	-2	0.039993
Gm42855	-2	0.0385821
Gm5640	-2	0.0385821
Baiap2l2	-1.99369	0.00394044
Ppp4r4	-1.99148	0.0041688
D230025D16Rik	-1.9908	0.0357645
H2ac14	-1.98969	0.0183466
Lrrc31	-1.98859	0.0461166
Taco1os	-1.98651	0.029802
Gm26510	-1.98193	0.00195036
Gm22112	-1.97572	0.0484868
Rb1	-1.97487	0.00491557
Mdfi	-1.97456	0.00318342
Rrm1	-1.97251	0.00807457
Klhl32	-1.95743	0.0300201
Cplane2	-1.95695	0.0401835
Vps35l	-1.95345	0.00582346
Slc7a13	-1.95345	0.0120936
Pign	-1.95345	0.0270591
Amy2a4	-1.95345	0.0270591
Gm20570	-1.95044	0.00943924
Snrnp200	-1.94918	0.0235089
Spata5	-1.94755	0.00989294
Kbtbd12	-1.94616	0.0111226
Gm26444	-1.94457	0.00710122
Tfap2a	-1.94425	0.0473735
Hps1	-1.94211	0.0096044
Blm	-1.93621	0.0213677
Tmem165	-1.93263	0.0339476
Gm37931	-1.93195	0.022306
Gm8675	-1.93083	0.0256091
Gm14921	-1.91544	0.0306036
Gm37144	-1.91481	0.0293967
Sox5	-1.90926	0.0494121
Zfp607a	-1.9074	0.0328744
Gm13305	-1.9074	0.0178381
Ccdc88c	-1.90475	0.00877091
9130209A04Rik	-1.90406	0.0393538
Gm47820	-1.90368	0.0432051
Csgalnact1	-1.90368	0.045322
Gm15535	-1.89923	0.00520154
Gm11457	-1.89783	0.0487296
Siae	-1.8933	0.0163296
Gfm1	-1.89232	0.0355628
Gm13655	-1.89068	0.0139648
Megf11	-1.88998	0.0121266
A730035I17Rik	-1.88672	0.0304461
Slc35f6	-1.88469	0.0109993
Blcap	-1.88129	0.0330032
1700034P13Rik	-1.87914	0.0401064
Sirt2	-1.87479	0.0341112
Gm34256	-1.87292	0.0430987
Kcnmb2	-1.86848	0.0201722
Rbm11	-1.86272	0.0178867
H2bu2	-1.85057	0.0374641
Pfkfb1	-1.85025	0.0440031
Gm16892	-1.84969	0.0126524
2610206C17Rik	-1.84565	0.0197435
Gm3699	-1.83616	0.000125619
Ttc34	-1.83333	0.0245595
Atxn7	-1.82763	0.0134323
Arid1a	-1.82763	0.0134323
Mrps23	-1.82546	0.0247739
Rpl31-ps17	-1.82469	0.0281581
E230015B07Rik	-1.80572	0.0490776
Gm36546	-1.79958	0.0405348
Nubpl	-1.79744	0.0195162
AC156546	-1.79248	0.0129344
Nrxn2	-1.79248	0.0117627
Zfp629	-1.79248	0.029065
Gm38226	-1.79212	0.0271187
Tmem221	-1.78808	0.038313
Gm8934	-1.78692	0.0292977
Gm28041	-1.78678	0.0141192
Gm10076	-1.78653	0.0127699
Klc2	-1.7857	0.00364751
Smarcad1	-1.78232	0.040849
Gm18890	-1.78074	0.0368054
Gm35333	-1.77398	0.0366415
H4c11	-1.77147	0.0122894
Mapk8ip3	-1.7692	0.00764094
Serpind1	-1.76665	0.0354479
Rhoa	-1.7611	0.0387994
Vhl-ps1	-1.75219	0.0410597
Zfp978	-1.75	0.0433103
Gm16122	-1.74699	0.0367005
Gm35909	-1.74432	0.0158917
Lime1	-1.74263	0.0416107
Rrp9	-1.74174	0.0319992
Dnm1l	-1.74053	0.0352343
Gm10434	-1.73984	0.0340987
Gm27326	-1.73223	0.0135707
Myg1	-1.73078	0.0105604
Cnpy4	-1.72672	0.0362186
Exog	-1.7239	0.0418772
Slc25a53	-1.72331	0.0221323
Naa30	-1.7215	0.0180901
Tie1	-1.71398	0.0303537
Adprhl1	-1.70976	0.0417724
Fez1	-1.69849	0.0246455
Tmem266	-1.69636	0.0113811
Gm38699	-1.69616	0.0439552
Gpnmb	-1.69027	0.0343898
Exph5	-1.68741	0.00437785
Gm35405	-1.67838	0.0326834
Uggt2	-1.67675	0.0312133
Cntrl	-1.67569	0.032745
Gm7478	-1.67001	0.0238164
Gm9063	-1.66965	0.013328
Mns1	-1.6604	0.0262504
Gm9200	-1.6568	0.0424978
Il17b	-1.65471	0.0351144
Dguok	-1.65114	0.044929
Hibadh	-1.64624	0.0334697
Sirt4	-1.64256	0.00127425
Mrps18b	-1.64059	0.0109623
Dock6	-1.63563	0.00753156
Rad9a	-1.63563	0.0250122
Gm16023	-1.63558	0.0275312
Palm	-1.63437	0.00911477
Wdr78	-1.63152	0.021898
Snord49b	-1.62858	0.0345417
Zmym2	-1.62694	0.0203779
Slc6a7	-1.62596	0.013266
A930038B10Rik	-1.62345	0.0423034
Cep97	-1.62283	0.0062433
Ldb2	-1.6227	0.0299391
Scube1	-1.62011	0.0279692
Gm12928	-1.61728	0.00613195
Stard10	-1.6143	0.0468646
Gm47794	-1.61227	0.0300548
Zfp784	-1.60331	0.0456887
Fthl17a	-1.60056	0.0275436
Cyp4f17	-1.59956	0.0150827
Pabpc4l	-1.59808	0.0493426
Gm23639	-1.59623	0.044975
Trappc4	-1.5876	0.0297989
Sh3pxd2b	-1.58496	0.00540154
Mir7036	-1.58496	0.00540154
Zfa-ps	-1.58496	0.0118349
Rgsl1	-1.58496	0.0118349
Gata6	-1.58496	0.0180247
Frem3	-1.58496	0.0180247
Gm11222	-1.58452	0.0452736
Gm9130	-1.58437	0.0199371
Oxct1	-1.58367	0.0171943
Slc25a47	-1.58279	0.0373553
Gm48458	-1.57627	0.0276171
Gm32618	-1.5755	0.0295953
Uqcc1	-1.5748	0.0257718
Abca14	-1.56875	0.030271
Gm43593	-1.56656	0.0297691
Eif3s6-ps1	-1.56381	0.0203911
Prdx2	-1.56047	0.0293854
Gm15694	-1.55922	0.044148
Gm48908	-1.55889	0.0067758
Cul2	-1.55836	0.0275819
Pla2g4c	-1.5572	0.0136955
Vinac1	-1.55664	0.034482
Repin1	-1.55375	0.0431319
Mkx	-1.55121	0.0475501
Alkbh7	-1.54635	0.0250824
Hscb	-1.54576	0.000339702
Yipf6	-1.54248	0.0404607
Gm42776	-1.53661	0.0170339
Foxq1	-1.53605	0.00898269
Abcg1	-1.53531	0.0263062
Traf1	-1.53232	0.0214188
Chst5	-1.52848	0.00176196
Eprs	-1.52832	0.00839348
Fank1	-1.52832	0.0189599
Mical1	-1.52606	0.0311546
Snord65	-1.52306	0.0045979
Gm4598	-1.51963	0.0233209
Unc80	-1.50744	0.0424293
Gm30698	-1.50163	0.00891033
Chd9	-1.50094	0.0437254
Gm20949	-1.5	0.0176576
Dner	-1.49728	0.0387632
Lipc	-1.4942	0.0218377
Gm9967	-1.49149	0.0139233
Lsg1	-1.48843	0.0291766
Rab39b	-1.48648	0.0400333
Lin37	-1.4822	0.00510569
Zfp111	-1.48174	0.0275125
Rad23b	-1.47791	0.00572024
Tmprss7	-1.47735	0.035033
4933417D19Rik	-1.47584	0.0295304
Bin3	-1.47404	0.0344502
Gm11598	-1.47396	0.0499821
Rpl15	-1.47245	0.0401947
Gm47079	-1.46622	0.01575
Gm22270	-1.4612	0.0266553
Polr3b	-1.45915	0.0302634
1810058N15Rik	-1.45631	0.0205655
Fhod3	-1.45617	0.00441091
Psmd6	-1.44348	0.0387891
Tomm40	-1.42833	0.0318487
Rn7s1	-1.4244	0.0268022
Mnd1-ps	-1.42018	0.0220933
Gm7162	-1.41952	0.0150576
1700028I16Rik	-1.41005	0.0338489
Gm42566	-1.40961	0.0309338
Rn7s2	-1.4053	0.0267471
Usp43	-1.40387	0.0224947
Atf7ip2	-1.40368	0.0450755
Gm10933	-1.40368	0.0450755
Lca5l	-1.40072	0.00642183
Snord43	-1.39677	0.0185882
Bub1b	-1.39624	0.0175812
F11r	-1.39375	0.0487961
Cisd2	-1.39327	0.0249468
Gosr2	-1.39203	0.0496848
Txndc16	-1.38998	0.0113242
Gm41715	-1.38672	0.0116098
Gm11686	-1.38277	0.0315268
Gm38021	-1.37592	0.0306985
Itsn2	-1.37296	0.0447297
Pcgf3	-1.36512	0.0283283
Sycp1	-1.36283	0.0341995
Ankrd39	-1.36275	0.0391369
Stk11	-1.36273	0.0279457
Fhl2	-1.36158	0.0453922
1700031A10Rik	-1.35549	0.00665032
Grik4	-1.35539	0.0246632
Gm2164	-1.35022	0.0418441
Aco1	-1.34808	0.0236444
Pcca	-1.34749	0.00457225
Pias1	-1.34624	0.0235596
Arl8a	-1.34336	0.0393893
Icam2	-1.33839	0.040787
Irak2	-1.33792	0.0294416
Gm8512	-1.33496	0.0304808
Lrrc49	-1.33062	0.0141572
Klhl5	-1.32909	0.0023491
Ighg2c	-1.32193	0.0300429
Ceacam18	-1.32193	0.0300429
Gm4887	-1.32072	0.0386525
Gm37313	-1.31524	0.0227551
Dpysl4	-1.31435	0.00626393
Vldlr	-1.30291	0.0357943
Fam219b	-1.30145	0.00541257
Dact2	-1.29656	0.0169188
Gm16397	-1.29421	0.00966112
Gm3526	-1.29248	0.0120413
Gm5373	-1.29248	0.0120413
Gm12856	-1.29248	0.0219587
Adgrg1	-1.29248	0.0389194
Unc13c	-1.29248	0.0389194
Gm43182	-1.29248	0.0389194
Rpl19-ps12	-1.28657	0.00697966
Zfp985	-1.28519	0.00707551
Pik3c3	-1.28267	0.0258455
Eci3	-1.27816	0.00513055
4930404N11Rik	-1.27216	0.045859
Rpl41	-1.27007	0.0464114
Snx1	-1.2692	0.0268964
Gucy2g	-1.26226	0.000594504
Gm46649	-1.26117	0.00311719
Rfx8	-1.25337	0.0401572
Gm20636	-1.24376	0.0175849
Gm14321	-1.24194	0.0496923
Gm25076	-1.23778	0.0453782
Gm10366	-1.23735	0.00188904
Pole4	-1.22719	0.0224021
Gm37285	-1.22331	0.0422121
Cep290	-1.22099	0.0327867
Gm29156	-1.21542	0.0127719
Vps25	-1.21533	0.0279512
Pld6	-1.21462	0.0178785
Tvp23bos	-1.21012	0.0261042
Gm12643	-1.20889	0.0300766
Tsen54	-1.20876	0.00639752
Gm14206	-1.20752	0.030973
Ddx19a	-1.19821	0.0239109
Ep300	-1.19064	0.0384502
Rpl17-ps5	-1.18969	0.00967139
Rpl18a	-1.18888	0.0234503
Nae1	-1.18872	0.0102673
Wars	-1.18823	0.0184755
Adamts6	-1.18527	0.037465
Lix1	-1.17654	0.017704
Gm20702	-1.17536	0.049259
Gm44171	-1.17467	0.0281029
Nedd1	-1.16395	0.0151695
Fhit	-1.15814	0.0206493
Ypel3	-1.1467	0.043182
Nipa2	-1.14624	0.00914847
Gm18943	-1.14624	0.0306361
D430040D24Rik	-1.14012	0.00104558
Qrfp	-1.13998	0.0362132
Ckb	-1.13608	0.0347721
Omd	-1.13387	0.0408706
C1qtnf3	-1.13182	0.0175822
Tbxa2r	-1.12826	0.018242
Gm39363	-1.12583	0.0159764
Gm6375	-1.12283	0.0340547
Adamts8	-1.11589	0.0475875
Gm7380	-1.11223	0.0486767
C030013C21Rik	-1.11063	0.0175827
Efcab9	-1.1074	0.0476945
Gm17823	-1.10448	0.0498421
Cbr4	-1.09979	0.0315117
Ccdc174	-1.09808	0.011514
A830036E02Rik	-1.09749	0.0393089
Tmem8	-1.08496	0.0443586
Dcaf17	-1.08496	0.0495779
Cracr2a	-1.08048	0.0425312
Atad3aos	-1.07933	0.0149458
Fam205a1	-1.07797	0.00257544
Gm15708	-1.07703	0.0286832
5330439K02Rik	-1.07627	0.0384529
Gm13688	-1.066	0.0423675
Gm27529	-1.06145	0.0328918
Dbi	-1.05937	0.00283814
Csdc2	-1.04938	0.0398361
Ucp2	-1.04745	0.022166
Hras	-1.04283	0.018283
Cndp2	-1.03997	0.0292435
Gm48974	-1.02422	0.0469461
Bst1	-1.01824	0.00799408
Fam205a4	-1.00873	0.0368879
Renbp	-1.00744	0.0124603
Rpl17-ps3	-1.00491	0.010618
Sprr2a3	-1.00479	0.0296837
Aplp2	-1.00384	0.0391978
Gm10080	-1.00341	0.0342412
Uxt	1.00066	0.019777
Ccnb2-ps	1.00124	0.0390793
Oas1e	1.00193	0.0242072
Lrr1	1.00294	0.0101015
Sox2ot	1.00542	0.026709
Fgf11	1.00885	0.0198165
Dusp18	1.00954	0.00933518
Zfp971	1.0098	0.0224148
Gm20337	1.01294	0.0454776
Htatip2	1.01484	0.0290285
Adra2c	1.01552	0.0375839
Akip1	1.01654	0.017557
Rdh13	1.0176	0.0102553
Gm50455	1.01974	0.0317972
Dnajc19	1.02324	0.0243778
Mst1	1.02476	0.0177518
Ddias	1.02728	0.00624643
Cd207	1.02743	0.0447209
D930036K23Rik	1.02832	0.0450369
Gm50263	1.02921	0.0431752
Opn4	1.02945	0.0185064
n-R5s39	1.03103	0.0165188
Pstk	1.03171	0.0287963
6330562C20Rik	1.03459	0.0222638
Dagla	1.03463	0.0249515
Fgd3	1.03467	0.0348215
Nr4a2	1.03489	0.0250329
Avil	1.04102	0.0163869
Pcdhgc4	1.04536	0.0192681
Tmem201	1.04596	0.00120158
Ly6g5b	1.04726	0.0112062
Sema3f	1.05147	0.00345902
Polm	1.05161	0.0202298
Mark2	1.05197	0.0426129
Rdh1	1.05206	0.0268868
Gm9768	1.05323	0.0298272
Hrnr	1.05416	0.0479502
Kif13a	1.05843	0.0383699
Nlrp1b	1.05864	0.0388365
Samd11	1.05926	0.0455659
Rasd2	1.06075	0.0178042
Il1f9	1.06227	0.0363993
Cdk11b	1.06556	0.046243
Kctd2	1.06675	0.0261997
C330011M18Rik	1.067	0.0122065
Dazap2	1.0704	0.00661751
Gm5913	1.07286	0.00877344
4930579G18Rik	1.07477	0.0304342
Capg	1.07725	0.0376267
Rgs7bp	1.0796	0.0110293
Kpna4	1.08378	0.00863384
Dhodh	1.08669	0.00738537
Cnbp	1.08766	0.0396116
F2	1.08841	0.00902955
Akap7	1.09114	0.0123204
Gm12522	1.09619	0.0021006
Isl1	1.09808	0.0371317
Sox8	1.0992	0.0123523
Cst3	1.10163	0.0172708
Bcl6	1.10218	0.0179513
Slc5a1	1.10474	0.0170979
Dbp	1.10612	0.0373666
Cyp3a13	1.1084	0.0318299
B4galt5	1.10853	0.00926716
Dio2	1.10887	0.0193893
Gm14421	1.10892	0.0191005
Gm44867	1.1112	0.0476989
A930007A09Rik	1.11234	0.000783878
B230208H11Rik	1.11276	0.0485864
Pctp	1.11528	0.0230708
Calcrl	1.11702	0.0423621
Moxd1	1.11837	0.0228964
Itgax	1.11986	0.0371919
Maged2	1.12665	0.0285679
Gm45553	1.12751	0.0459061
Fam57a	1.12925	0.0363457
Psmb10	1.13126	0.0288678
Mastl	1.1345	0.0193906
Ly6m	1.13536	0.0313088
Med12	1.13608	0.0402075
Tppp	1.13623	0.00866408
Ang2	1.13688	0.0439135
Gm26910	1.13801	0.03969
Echdc2	1.1393	0.0235537
Lgi2	1.14031	0.0233489
Ide	1.14156	0.026915
Klrb1b	1.14496	0.00243669
Ulk3	1.14624	0.045891
BC006965	1.14625	0.0471854
A930033H14Rik	1.14977	0.0150924
Pcdhgb5	1.1499	0.0245985
Cenpv	1.15097	0.0219259
Alox12b	1.15185	0.0449472
Zfp366	1.15229	0.0109653
Raf1	1.15476	0.0472836
Havcr2	1.15551	0.0275631
Pcdhb3	1.15802	0.00505327
Mir7082	1.15939	0.0335872
Tspan12	1.16011	0.0203458
Gm43598	1.16096	0.0355778
Egfl8	1.16208	0.02267
1700123M08Rik	1.16339	0.0444337
Prr32	1.1666	0.00892085
Gm9284	1.16671	0.0192076
Ap4m1	1.167	0.013765
Gm12144	1.16784	0.041993
Clec2l	1.17576	0.0102153
Abhd5	1.17918	0.0456635
Hepacam2	1.18473	0.0344073
Capsl	1.18608	0.0414943
Zfyve19	1.1865	0.00743191
Hpgds	1.18876	0.037104
Pdpr	1.19027	0.0242049
Gm35986	1.1921	0.0487294
Gsdme	1.19499	0.0191812
Gm15541	1.19534	0.0306539
Nat1	1.19752	0.0430996
Rpp25	1.19852	0.0260692
Sms	1.19985	0.0367885
2810414N06Rik	1.20049	0.0338638
Btnl7-ps	1.20145	0.0198067
Prpf4b	1.20275	0.0322042
Epc1	1.20309	0.015635
Teddm3	1.2042	0.0134923
Wnt7b	1.20444	0.0184148
Gm18342	1.20575	0.0334002
Dctn1	1.20743	0.0421786
Gm45733	1.20755	0.0197004
Abcb4	1.20834	0.0443507
Vit	1.21083	0.044572
Bcl7c	1.21151	0.0410476
Sec14l1	1.21327	0.0308319
Gm39090	1.21636	0.0431429
Traf3	1.21846	0.0412183
Gm9696	1.22394	0.00600877
Gpr141	1.2255	0.0174611
Chuk	1.22569	0.0130468
Capn2	1.22672	0.0311884
Hhip	1.22744	0.00108795
Avpr1a	1.23564	0.0178433
Gm8722	1.23749	0.0357343
Pglyrp2	1.24131	0.0444487
2810025M15Rik	1.24198	0.025702
Fam49b	1.24432	0.0233347
Mavs	1.245	0.0212
Clmp	1.24566	0.00958899
Gm2974	1.24646	0.0358899
Gm16104	1.24886	0.0467467
E130102H24Rik	1.24967	0.00390737
Mir1903	1.25163	0.042756
Wee1	1.25386	0.0181335
Gm42141	1.25557	0.00747088
Nfic	1.25754	0.0188179
Rufy4	1.25783	0.00875802
Gm37277	1.25785	0.0038071
Gm47204	1.25798	0.0471454
D730044K07Rik	1.25846	0.0178663
Fst	1.25862	0.0036052
Cyp26b1	1.26129	0.00979324
Rasgrp1	1.26565	0.0346638
Snapc3	1.27034	0.0339762
Arhgdig	1.27335	0.00300511
Gm4118	1.27361	0.0440673
Hspa4	1.27524	0.000221381
Tshz2	1.27644	0.0323314
Gm32717	1.27887	0.00443398
Hoga1	1.28429	0.00771945
Fam81a	1.28431	0.0405723
Rabepk	1.28442	0.0302812
Cd276	1.28595	0.0235817
Lrrn3	1.28643	0.0413423
Zc3h12d	1.28813	0.0248555
Aknad1	1.28864	0.0176578
Cyp1a1	1.28881	0.00764558
Hnrnpul1	1.28971	0.0382089
Mir7091	1.29025	0.0404059
Krt79	1.29029	0.048228
Gm12734	1.29204	0.0354508
B230303O12Rik	1.29248	0.0168836
Mroh1	1.29248	0.0185051
Smc1b	1.29248	0.0321137
4930520O04Rik	1.29248	0.0389194
Gm38190	1.29248	0.0389194
Cnot7	1.29655	0.0226749
Il13ra2	1.29799	0.0213067
Gpr82	1.30358	0.0407846
Prkci	1.30528	0.0321654
Fbxo24	1.3056	0.0233977
Exoc5	1.3056	0.0351893
Amfr	1.3072	0.0328332
Auts2	1.31211	0.0360798
BC067074	1.31785	0.0328422
Aadac	1.32286	0.0461015
Bcl11b	1.32388	0.0420115
Ap1m1	1.32437	0.0465636
Ppp2r2c	1.33068	0.00198492
BB123696	1.33229	0.0258594
Lpl	1.33496	0.0460601
Gm47798	1.33496	0.0478068
Fam3a	1.33526	0.0219328
Rbm5	1.33813	0.0175774
Inka2	1.33905	0.0356658
Tra2b	1.34289	0.00394058
Fam122b	1.34499	0.0297225
Dpep2	1.34808	0.0307472
Map3k21	1.35107	0.0119276
Pde4d	1.35364	0.0444241
Sec1	1.35376	0.0293465
Gm8979	1.3568	0.0473171
Spag5	1.36165	0.0311428
Gm49092	1.36415	0.0419475
Gm15821	1.36485	0.0257234
Mybl1	1.37017	0.0229968
Ces2g	1.37122	0.0197587
Rfx7	1.37178	0.0020779
Efr3b	1.37695	0.0223862
Gm43590	1.37765	0.021498
Ccdc6	1.38152	0.0119683
Gm13889	1.38183	0.0305058
Pkn3	1.38608	0.0296175
Cdk20	1.38755	0.0239093
Marchf8	1.38998	0.0113242
Zup1	1.39035	0.00272512
Nudcd2	1.39424	0.0142628
Gm8756	1.39718	0.0266956
Htra4	1.39755	0.0137258
Gimap5	1.40684	0.0250146
Zfyve21	1.41521	0.0378267
E330034L11Rik	1.41541	0.0133723
Per2	1.41827	0.021107
Acoxl	1.42383	0.00182213
Cytip	1.42497	0.0168447
Grem1	1.42503	0.0212808
4921536K21Rik	1.42639	0.0448107
Pdss1	1.42856	0.00359442
Otud7a	1.42886	0.0450923
Prox2	1.43035	0.026982
Gas2l1	1.43728	0.0474352
Gja5	1.43831	0.00793439
Il1f6	1.44754	0.0294457
Pnpla5	1.44769	0.0138305
Oxa1l	1.45043	0.0138033
Stk39	1.45338	0.0348214
Gtdc1	1.45345	0.0177637
Tufm	1.45345	0.0208461
Sh3bp1	1.4559	0.0159728
Rhof	1.45769	0.00630007
Gm16675	1.46369	0.0157945
Tle5	1.46404	0.0322808
Lce1h	1.4674	0.0411053
Usp34	1.46812	0.0232514
Setd2	1.46851	0.0210704
Gm37284	1.4705	0.0206867
Zdbf2	1.47512	0.00629573
Acot5	1.48137	0.0278595
Gm25789	1.48218	0.0216066
Ecm1	1.48582	0.0216778
Dctn6	1.4885	0.0100035
1700019D03Rik	1.49052	0.0396955
Pid1	1.49125	0.0264546
Awat1	1.49229	0.00709916
Eda2r	1.49311	0.0334736
Ighj4	1.49484	0.0439567
Gm5470	1.49568	0.0419979
Il27ra	1.49668	0.0177444
Cblc	1.49719	0.0149945
Mtarc2	1.49764	0.0125565
Btbd2	1.50116	0.0173344
Ep400	1.50559	0.0351057
Bcl2a1b	1.50678	0.0211761
Trdj1	1.50736	0.012445
Il1rl2	1.50752	0.0139364
Gm44053	1.50788	0.0312096
A4gnt	1.52476	0.0255985
Adra2a	1.52521	0.0348818
Gm16185	1.53186	0.0035853
Nefh	1.53363	0.0183785
Sec14l5	1.53694	0.0411926
Coq8b	1.53929	0.00402469
Syne1	1.53963	0.00452489
Notch4	1.54248	0.0113744
Serpina3b	1.54307	0.0109269
Gm24958	1.54417	0.0235686
Zfp362	1.54462	0.0450112
Ppp2r3a	1.5454	0.0442394
Lcn2	1.54675	0.00162324
Sidt2	1.54795	0.00227883
Usp29	1.54795	0.0191463
Lce1f	1.55519	0.0264896
P4ha2	1.5572	0.00659057
Dhx40	1.5572	0.0401944
Gm25692	1.5578	0.0417139
Gm37584	1.55905	0.0442658
Gm49643	1.56211	0.026823
Tpr	1.56524	0.0212961
Gm7153	1.56915	0.00756098
Cd22	1.57416	0.0439454
Vim	1.5748	0.00311627
Fbxo2	1.58277	0.00169309
Tbc1d2b	1.58348	0.0395211
Fto	1.58496	0.00247387
BB031773	1.58496	0.0118349
Gm35048	1.58496	0.0118349
Col27a1	1.58496	0.0180247
Rhpn2	1.58496	0.00247387
Tprn	1.59158	0.0206977
Ifitm1	1.59446	0.0406074
Cnot1	1.59808	0.022954
Lce1k	1.60053	0.0266297
Cyp4a32	1.60086	0.00848245
Gm16170	1.60347	0.028057
Gdf3	1.60545	0.0293779
Aadacl4fm4	1.60595	0.0027947
Mycbp2	1.60731	0.0160139
Rgn	1.60776	0.0392815
Krt80	1.60946	0.0401193
Gm47087	1.61237	0.0367205
Gm4247	1.61267	0.0318845
Asb8	1.61629	0.038003
Gm17552	1.61988	0.0320875
Lce1g	1.6217	0.00105064
Camkv	1.62602	0.0244053
Fcrla	1.62842	0.0179618
Txn2	1.63076	0.0090723
Adcy4	1.63563	0.0458637
2010009K17Rik	1.63914	0.0242739
Zfp672	1.64262	0.0226024
Rpl23a	1.6438	0.0159765
Klf4	1.64624	0.00139653
Ogt	1.65368	0.0195652
Gm33926	1.65919	0.0284198
Dpagt1	1.66012	0.0309461
Usp40	1.66096	0.0343373
Gm13346	1.66111	0.00177961
Hoxa6	1.66134	0.0391955
Clec2f	1.66167	0.0238837
Ces4a	1.6672	0.0159673
Nfatc1	1.67199	0.01168
4930451E10Rik	1.67359	0.0211307
Ptpn6	1.67555	0.0296262
Gm973	1.67613	0.042271
Ell2	1.67856	0.00665586
Fgfbp1	1.6797	0.03563
Gbx2	1.68062	0.0439666
Col23a1	1.68114	0.00916214
Tmsb4x	1.68156	0.0278467
Fcgr2b	1.68298	0.0342941
Ccl22	1.68746	0.0126544
Sptssa	1.69131	0.0138578
Cd101	1.69156	0.00427324
Tmem269	1.69785	0.00277735
Ptx3	1.69814	0.0306522
5031439G07Rik	1.70024	0.0360202
A430088P11Rik	1.70189	0.0316343
Cdcp3	1.70345	0.0219603
Ddx58	1.70544	0.0152038
Chst3	1.70557	0.00658271
4933404O12Rik	1.70633	0.0413925
Pi4k2a	1.71305	0.00385666
Gm16141	1.71344	0.0403498
Cyp2j12	1.71713	0.026746
Nefm	1.71761	0.0113784
Serpinb3a	1.71905	0.0129378
Gabbr1	1.72025	0.014099
Gm13010	1.72116	0.0427512
Pdcd6	1.72122	0.0495701
Mtmr6	1.72169	0.01634
9130208D14Rik	1.72331	0.01114
Nrip1	1.72331	0.0221323
Mir6921	1.72638	0.0220876
Gm5414	1.72753	0.0312337
BE692007	1.73396	0.029065
Dhx58	1.73808	0.0321173
Ube2v1	1.73864	0.0343028
Adcy1	1.74178	0.0236704
Tmem106a	1.74192	0.0217844
Set	1.74229	0.0456861
Agl	1.74271	0.0444796
Rtkn	1.74616	0.00678634
Fcer2a	1.74845	0.0382012
Ncf4	1.74847	0.0266954
Zfp808	1.74865	0.0490563
Degs1	1.75094	0.0412174
Scamp3	1.75096	0.0248113
Sltm	1.75603	0.0111981
Mrps25	1.75609	0.00491935
Dhh	1.75793	0.0191311
Cpt1c	1.76171	0.036946
Mmp3	1.76664	0.0133858
Usp19	1.76699	0.045903
Pbrm1	1.7692	0.0163317
Angptl3	1.76995	0.029192
2610203C22Rik	1.77004	0.0256244
Rrad	1.77263	0.0264637
Stfa3	1.77603	0.0174481
Ces2e	1.77676	0.0351255
Nap1l2	1.7805	0.0474243
Tekt1	1.78203	0.0126594
Mir7024	1.78209	0.0442516
Plcd4	1.78438	0.0280411
P2rx4	1.78459	0.00752111
Rnf14	1.7893	0.0489864
Rnf31	1.79309	0.0119397
Nlgn2	1.79744	0.0424966
Hdac6	1.80038	0.0411371
Gm47296	1.80104	0.0345939
Ccdc130	1.80123	0.00286565
Lonrf3	1.8023	0.0130021
Gm42559	1.80616	0.0148416
Gm6189	1.80722	0.0179208
Tmem143	1.80735	0.00798356
Gm49590	1.80735	0.0475316
Trp53i13	1.81139	0.0384158
Gm13446	1.81238	0.0200274
Gm11766	1.81257	0.0134625
Gm45418	1.81871	0.0222675
Etfbl	1.82012	0.0469027
Lamb3	1.82192	0.041077
Gm10791	1.8248	0.0131066
Postn	1.82988	0.0417874
Htr2a	1.83048	0.012084
Abcg2	1.83062	0.0061861
Zyg11a	1.83461	0.0127157
Cdt1	1.83841	0.0273714
Cbx3-ps8	1.84393	0.00296392
Gm4849	1.84808	0.0447829
Ireb2	1.85537	0.0237793
Gm37375	1.8576	0.00131447
Ubap2	1.86589	0.0145885
Tcte3	1.86622	0.00687218
Cd80	1.86758	0.00491629
Gm12735	1.86848	0.0493966
Gm28982	1.86848	0.0493966
Chrdl1	1.86857	0.0320701
Serpinb6c	1.87381	0.00661898
Bcl2a1a	1.87474	0.0284328
Fhad1	1.87511	0.0173517
Cfap45	1.87613	0.0412255
Gm29054	1.87914	0.00231035
Scd3	1.88078	0.0115631
Stat6	1.88399	0.0102255
Rnh1	1.89193	0.0226657
Tmigd1	1.90564	0.000821963
Gm14548	1.90753	0.0395844
Gm7265	1.90785	0.0240677
Prkcq	1.91096	0.0239354
Gm44040	1.91232	0.0127241
4930581F22Rik	1.91625	0.0149213
Sh3kbp1	1.91861	0.00557535
E130218I03Rik	1.92016	0.0152956
Dnase1l1	1.92419	0.046808
Fam229b	1.92645	0.0308337
Dclre1a	1.92684	0.0156716
Bphl	1.9294	0.0187855
Sar1a	1.93495	0.0148682
Sh2d2a	1.93578	0.0322149
9430037O13Rik	1.93769	0.0496654
Pck1	1.95034	0.033718
Myof	1.95184	0.0128385
Pp2d1	1.95345	0.00367927
Gimap1	1.95544	0.0482625
Atraid	1.95642	0.0081599
Ccdc90b	1.95724	0.0169645
Kcna5	1.95819	0.0036447
BC026762	1.96361	0.0247117
Atp13a2	1.96759	0.0275896
Gm23262	1.96807	0.0325158
Gm15737	1.96896	0.0236507
Pspc1	1.97022	0.00220433
Pik3r4	1.97672	0.00633076
Zswim9	1.97886	0.02716
Serpinb6e	1.98039	0.0174872
Rwdd3	1.9842	0.00530266
Trp53rkb	1.98603	0.00851359
Gpr68	1.98859	0.0461166
Macf1	1.98859	0.0461166
Cfap53	1.98864	0.00796588
Serpina3j	1.98986	0.0296774
Gm10552	1.99043	0.0405412
D030025P21Rik	1.99145	0.0053603
Mettl15	1.99497	0.0067622
Hsd17b6	1.99497	0.0067622
Fgf18	1.99955	0.0355196
Gm5120	2	0.00907816
Exoc4	2	0.0457179
C030034L19Rik	2	0.0385821
Kctd16	2	0.0385821
Gm47603	2	0.0385821
Rtl9	2	0.0385821
Ttc23	2.0007	0.0137575
Fam184b	2.00398	0.0347871
Gm13383	2.00514	0.0326614
Zmym6	2.00946	0.0450624
Cntnap2	2.00993	0.0134146
Ivns1abp	2.01148	0.00623408
Klra2	2.01886	0.0114802
Shisa8	2.02085	0.00874534
Msantd1	2.02319	0.0347927
Inpp5a	2.03232	0.00482963
Slmap	2.03442	0.0449014
Mpp6	2.03995	0.0381206
Mettl22	2.03997	0.0404271
Tnf	2.04053	0.0444028
Peg10	2.04095	0.0490619
Krt1	2.05102	0.027476
Sprr2i	2.05205	0.00388123
Sprr2e	2.05332	0.0281765
Ndufaf5	2.05419	0.0129168
Ccl28	2.05434	0.00288533
Sclt1	2.0572	0.00926043
Gm13054	2.0602	0.0165631
Il15	2.06113	0.00896083
Slc17a7	2.07034	0.013103
Efl1	2.07084	0.00965084
Gm14827	2.07142	0.00709659
Zfp872	2.0848	0.00855396
Rock2	2.08659	0.0482167
Psen1	2.09184	0.0244713
Arhgap8	2.09338	0.0433992
Gm47283	2.10373	0.0296049
Chrnb1	2.10935	0.0211574
Gcnt2	2.11491	0.00401882
Ggta1	2.12296	0.0202086
Zkscan7	2.12349	0.0130977
Otud4	2.13806	0.0247907
Tspan7	2.13962	0.0398624
Zbtb43	2.14624	0.00819168
Mlkl	2.1608	0.0393593
Met	2.16096	0.0384877
Rab5a-ps	2.16096	0.0384877
Gm5860	2.16096	0.0384877
Avpr2	2.16096	0.0384877
Cdkn2d	2.16382	0.0473912
Pfkfb3	2.16395	0.0304804
Gsdmc	2.17093	0.0147105
D330041H03Rik	2.18146	0.0207236
Gm21860	2.18592	0.0161677
Zbtb16	2.18682	0.0345937
Dmac2l	2.19168	0.0118772
Aadacl4	2.19259	0.00132963
Nedd4l	2.19499	0.00338068
Herc3	2.19616	0.0107738
Gm7582	2.20197	0.00752162
Zer1	2.20244	0.0313416
Gm37419	2.20673	0.00508617
Cyp4b1	2.20697	0.0478737
Cdkl4	2.20728	0.0156005
Gm49200	2.20752	0.0404042
Zc3h14	2.21235	0.006662
Srrm4	2.21325	0.0487766
Pgpep1	2.21462	0.00900529
Mir7070	2.22414	0.0154113
Ociad2	2.23103	0.0496804
Mogat2	2.23149	0.0173166
Ctps2	2.23209	0.0127221
Vash2	2.23251	0.032111
Gm6377	2.23436	0.0168332
Il7r	2.25385	0.0467318
Satb1	2.25904	0.0140047
Nrep	2.26274	0.00809774
Mcm3ap	2.27187	0.0184639
Gm21748	2.27194	0.0193667
Frmd3	2.2722	0.0162332
Tfdp2	2.27903	0.019432
Bbof1	2.29248	0.027075
Abcb1b	2.29248	0.0455653
Aspa	2.29248	0.0455653
Cd244a	2.30007	0.0381394
Atf3	2.30871	0.00791248
Muc13	2.31046	0.0133029
Cript	2.31469	0.018224
Yipf4	2.32295	0.00898905
Dnajc12	2.32768	0.0405402
Hsf1	2.32771	0.0093309
Fpr1	2.33487	0.0221838
Gng2	2.33904	0.0137164
9930111J21Rik2	2.34969	0.0450213
Bahcc1	2.35296	0.038577
Atp9a	2.35512	0.00221242
Ptma	2.35697	0.00126577
Syngr4	2.35894	0.00314518
Spag1	2.37596	0.0466012
A630089N07Rik	2.37643	0.0157713
Gm7609	2.37708	0.00471924
Aldh1l1	2.38638	0.00823954
Gm10640	2.38922	0.0399634
Cisd3	2.40055	0.0263099
C1qtnf1	2.40325	0.0220837
Mrm1	2.40897	0.0020518
Hmgn2	2.4115	0.00699506
Smg7	2.42844	0.0254569
Sprr2d	2.43589	0.0087298
Tmem9b	2.44452	0.0221657
Mindy3	2.44614	0.0304191
Zbtb7c	2.4484	0.0109546
Plcxd1	2.45106	0.0152605
Dgat2l6	2.45782	0.0205145
Gm40773	2.45943	0.0249494
Senp8	2.46992	0.0150768
Tmem184b	2.475	0.0133893
AC132288	2.48374	0.00869986
9330175E14Rik	2.48507	0.0344369
Gm17473	2.48856	0.000755357
Samm50	2.49181	0.00459324
Serpine1	2.49638	0.00961636
Asph	2.49896	0.0357526
Ankrd28	2.50448	0.0230635
Tbkbp1	2.50509	0.016555
Gimap3	2.50914	0.0269646
Gm49662	2.51487	0.037634
Kctd9	2.51496	0.0486002
Gpt	2.52921	0.0487908
Slbp	2.53232	0.0186494
Tecpr1	2.53824	0.0161891
Gm19439	2.5387	0.00401373
AI662270	2.53882	0.00609151
Ppig	2.54411	0.00487908
Hsd17b4	2.54708	0.0273624
Cd209b	2.54796	0.0171249
Gramd2	2.55471	0.0365196
Gm29291	2.55889	0.0240481
Amz1	2.57115	0.00208278
1700001O22Rik	2.57225	0.0187123
Ankmy1	2.57374	0.0225088
Gm15982	2.57777	0.0124235
Mas1	2.58036	0.0118015
Tacc2	2.58139	0.0114435
Fam117a	2.58496	0.00413955
Gm26728	2.58496	0.0224268
Gm15247	2.59441	0.0222226
Map6	2.59684	0.0235544
Pld5	2.59951	0.038607
BC052040	2.60162	0.0333602
Gm10727	2.60367	0.0428151
Hsd11b1	2.62011	0.0240286
Phldb1	2.62296	0.0334935
Pbxip1	2.62832	0.0444742
Guf1	2.63342	0.0409962
Fyb	2.64555	0.00718574
Rab22a	2.65133	0.0175436
Cxcr5	2.65277	0.00348481
Gm49960	2.65526	0.0209622
Gm29441	2.65742	0.00667138
Pgr	2.66096	0.0376864
Gm44559	2.66096	0.0376864
Atp10d	2.66871	0.00892301
Reep3	2.68287	0.0474814
Gm15930	2.70044	0.0204142
Gm48357	2.70044	0.0204142
Capza2	2.71559	0.0149055
Gm10418	2.71759	0.01803
Chst13	2.72173	0.00816213
Tmem63a	2.72331	0.0383456
Hmox2	2.7249	0.0289386
Slc22a4	2.74144	0.00479808
Arhgap30	2.76501	0.00127413
1700012D14Rik	2.76697	0.00500598
Calcb	2.77995	0.000778209
Mrgpra2a	2.78023	0.0291452
Gml	2.78812	0.0199524
Gm37963	2.79139	0.0280314
Kctd15	2.82684	0.00948338
Gm12840	2.84059	0.00498875
Ube2q2	2.86204	0.0431459
Rapgef1	2.86242	0.0200038
Pgf	2.86249	0.00320481
Ackr2	2.86916	0.0252392
Cxcl16	2.87225	0.024527
Exoc6	2.87744	0.0406046
C130026I21Rik	2.87754	0.02851
Dtx2	2.88289	0.00135005
Stfa2l1	2.89899	0.0359635
Amotl1	2.90368	0.0185667
Akap1	2.92046	0.0196454
Eps8l1	2.98009	0.0439256
Arfip2	3	0.0096593
Larp4	3.01118	0.00305262
Dennd2c	3.0148	0.000930896
Xirp1	3.02246	0.0325967
Gm16181	3.03841	0.0147263
Mapk14	3.04309	0.0400749
Snora28	3.05945	0.00274041
Cxcl3	3.06753	0.0486588
Mettl16	3.08496	0.0112887
Gm3764	3.08696	0.0180266
Rbm20	3.0982	0.00189538
Sell	3.13848	0.00837911
Prss51	3.18238	0.00363823
Edrf1	3.18554	0.000392444
Inpp5d	3.19624	4.85819015062782e-05
Sestd1	3.19759	0.0143527
Mrgpra2b	3.23579	0.0106565
Lrrfip2	3.29386	0.0166178
Dynll2	3.30548	0.00394828
Ampd1	3.32401	0.0323218
Gm48840	3.32442	0.00723188
Fmr1	3.3326	0.0119554
Sik3	3.35712	0.00619615
Kat7	3.36566	0.0195447
Gm25788	3.38244	0.0326431
Ngef	3.40759	0.0167123
Itga7	3.41891	5.7354979302555e-05
Gm26640	3.45345	0.00394441
Grap2	3.48864	0.0463152
Zfp583	3.53841	0.0222897
Gm5481	3.55568	0.00301965
Ceacam3	3.55924	0.00362473
Gm18445	3.61381	0.0158561
Hs3st1	3.72561	0.00164496
Mcm9	3.73811	0.00205908
Slc29a2	3.7931	0.0126787
Uevld	3.81102	0.00642704
H2-Aa	3.99805	0.000349383
Cyp4f18	4.00196	0.0144611
Mcoln2	4.00976	0.00681532
Ccl4	4.04345	0.0214645
Jmjd1c	4.12396	0.00895718
Gapdh	4.13859	0.0480337
Ccl3	4.17001	0.0311379
Slc7a4	4.33267	0.0219533
Lyn	4.34081	6.81924315453272e-05
Trem1	4.34131	0.00502723
Mid2	4.48756	0.034765
Vps13a	4.48864	0.011611
Abhd6	4.55997	0.00730094
Lilra6	4.58371	0.00655388
Trim26	4.67115	0.00147017
Olfm2	4.71968	0.0419103
Il21r	4.76569	0.0143565
Gk5	4.97855	0.00643004
Usp47	4.99213	0.0453082
Ubc	5.08714	0.00046779
Apol8	5.25191	0.0274742
Wdr44	5.26764	0.01493
Rp2	5.40939	0.00441755
Sh3bp2	5.58995	0.00467067
Gm22655	5.61471	0.0495928
Hvcn1	5.7652	0.0040663
Slc29a3	6.08746	0.0448417
Ldlrad3	6.15455	0.000909971
Arf4	6.17493	0.0440509

## Sheet: Fig.1F uppannel
SSLTOPKvsSSLWTDown	SSLWTvsWTUP	SSLTOPKvsSSLWTDown |SSLWTvsWTUP
Gm6093	Gm4891	Gm11597
Npy	Zfp599	Tmprss11b
Ggt1	Mcam	Stfa1
BC018473	Ccnd1	Wfdc12
Pbk	Gm33424	Il19
Slc5a5	Cip2a	Krt6b
Gm44958	Cenph	Pla2g4d
Gm33497	Insyn2a	Klk13
Sprr2a2	Cisd3	2610528A11Rik
Sprr2a1	1700025N21Rik	Stfa2
Mmp12	Exo1	Cstdc5
Klk6	Kif15	Krt16
Padi4	Gm12101	Cstdc6
Aox4	Gm26944	S100a8
Olah	ETV3L	Tcf23
Lrat	Ercc6l	Stfa3
Gm42031	Cyp46a1	Cdhr1
Umodl1	Trim6	Rptn
Gm45104	Brca2	Gm49428
Scgb2b27	Gm6195	Sh2d5
Gm43305	Il33	Gsdmc
Ngp	Cpne2	Csta3
Serpinb6d	Gm47813	Cemip
Tubb3	Rsph1	Gm47128
Chil1	Gm14399	Gm5478
Sprr2a3	Kif28	Serpinb6c
Styk1	Stil	Spink12
Foxj1	Gm3365	Gm47316
Serpinb3a	Aunip	Sprr1b
Defb3	Ticrr	2310034O05Rik
Tdh	Opn4	Gm15845
Gm30074	Slc2a9	Gm45518
Car2	Gm15790	Krt6a
Gjb2	Gm43471	Tmprss11d
Pinlyp	Best1	S100a9
Gm8080	Zfp69	Lce3e
Lrrc15	Gm12335	Gm25465
Gm12892	Gm6212	Nrg1
Gm13583	Rad51	Lce3f
Padi3	Myl7	Gjb6
Clec2e	A430110L20Rik	Rbp2
Lrrc75b	Gm37145	Sprr2e
Pcdhgb1	Itgb4	Robo3
Gm25301	Gm29292	Has3
Zfp979	Alpk1	Lce3d
Il20	Mastl	Sprr2d
Gm11567	Gm38192	Gm37113
Gm12917	Gm14305	Sprr2h
Sgpp2	Mir142b	Sult4a1
Acot5	Gm49024	Serpinb3c
Gm11663	Fam181b	Sprr2i
Saa3	Gm44669	Gpr35
Col10a1	Gm12463	Elane
Slco1a5	Kifc1	Gm28809
Cdkn2a	Gm9973	Cyp7b1
Dnmt3l	Gm13546	Fetub
Gm8666	Tk1	Gm7541
Tnn	Mtfr2	Gm18445
Rps26-ps1	Nxph3	Gm11457
Pla2g4b	Gm16025	Gm15856
Klk12	A430027C01Rik	0610040F04Rik
Tas1r2	Gm43268	Serpinb3b
Krtap1-3	Gm4852	Areg
Cntn2	H3c7	Gm7897
Gm10142	Hoxa1	Gpr179
Phgdh-ps1	Mir7022	Gm4610
Mpo	A930007I19Rik	Snhg9
Gm26807	Ms4a14	Gm49964
Otud7a	Fgfbp1	Gm14328
Gm41555	Gm36107	Slfn10-ps
Krt73	Gm14488	Lce3c
Fhl2	Fhl4	Gm6166
Flg	1700102P08Rik	Gm13657
Artn	Palm3	Wincr1
Podnl1	Bend7	Hmx1
Bricd5	Itpka	Fabp5
Lcn2	mt-Tp	Gm13717
Krtap4-9	Gm14325	Tnfrsf9
1700101I11Rik	Adh4	Gm8615
Krt42	A630014C17Rik	Pi15
Krt34	Tspan3	4833415N18Rik
Prss35	Gm47154	Sprr2g
Spink7	Gm3411	Camp
Gm29328	Gm38563	E130008D07Rik
Fxyd4	Polk	Pla2g4e
Teddm3	Gm47093	Antxrl
Degs2	Gm17709	Gm3336
F7	Gm7993	Kif17
Gm11562	Gm6758	Cxcl1
Atp6v0d2	Fanci	Smim3
Gm7114	Spem1	Pitpnm3
Eya2	Gm49891	Gm32983
Mtarc1	Tpd52-ps	Bfsp1
Tmprss11e	Snord91a	Epgn
Mir10a	Cenpw	Gm19345
Gm49330	Hdc	Clcf1
Slpi	E2f8	H2ac13
Krt26	Kif27	Gm47583
Sprr2f	Gm48458	Mirt1
Rpl30	Pdxk-ps	Ngf
Gm49328	Ush1g	Zfp784
Tmprss2	Gm20045	Mos
Mup18	Gm10570	Kcnt1
Myrf	Gm45222	Gjb1
Krt86	Cpne1	Snord87
Krtap13-1	Lrrd1	Fcer1a
Slco4c1	Il21r	C330022C24Rik
Krtap7-1	Neat1	Hist1h2bp
Gm9507	Fsbp	Gm23201
Gpnmb	Gm4524	Cdcp3
Slc7a11	Gm17753	Mmp1b
Slc7a8	Gm5364	D630023F18Rik
Tnc	Gm43961	Gm8162
Grm8	Zfp965	Hgfac
Krtap4-7	Gm14295	Gm38157
Gsdmc2	Odc1	Gm5414
Fscn1	Rp1	Ccnb1ip1
Gm11595	Gm38275	Urah
Krt81	Zfp85os	Ces2e
Saa1	Abhd11os	Gk
Cd163l1	Gm3383	Gm33103
Krtap4-13	Gm48778	Tmem266
Krt25	Gm48482	Gm38312
Mir7236	H2ac15	Snord58b
Gm27048	Gm7435	H3c3
Slc23a4	Gm30108	Ada
Icos	Igdcc4	Gm29994
Lgals1-ps2	P2ry2	1700007K13Rik
Serpina11	Gm14207	Cd80
Fam83a	Gm2004	D5Ertd605e
Krtap4-1	Thbd	Gm23639
Gm8730	Ptgs2	Bdkrb2
Pdcd1	Hesx1	Gm45853
Krt71	Pabpc1l2b-ps	A630023A22Rik
Lce3a	Nmrk2	Gm44206
Gm49329	4732490B19Rik	Fgfbp3
Gm10043	Gm28876	H2ac14
Gm3233	Gm41077	Ces2g
Phlda2	Smc1b	Wnt7a
Krt27	Gm47573	2210406O10Rik
Tm4sf19	Gm43592	Mmp25
Endou	Gm2366	Gpr55
Gm32846	Dglucy	Ankrd66
Krt33a	Gal3st3	Igfl3
Msi1	Gm45698	Gm50037
Gm11545	Gm15726	4732465J04Rik
Itgax	Gm45597	Gm3793
Gm6217	Pabpc1l2a-ps	Arhgap27os1
Cpsf4l	Gm36401	Gm4755
Stra6l	Gm15310	Raet1d
Cpn1	Hdx	B3galt5
Atp1a3	Fancd2	Hspb9
Foxe1	Ankk1	Krt14
E030018B13Rik	1810017P11Rik	Ccdc88b
Erdr1	Ccdc153	Gm10648
Kcnj9	Gm15455	Mir100hg
AC139579	Recql4	Gapdhs
Krtap4-16	Gm16206	2010110K18Rik
Gm43825	Sox15	Akr1b8
Timd2	Duxbl2	Gsto1
Krt72	Gm8093	Gm43375
Gprc5d	Gm6578	Eif4a3l2
Krtap1-4	Gm14387	Fosl1
Gm11460	Ankrd34a	A730085K08Rik
Rpsa-ps10	Gm47003	Ankle1
Matk	Kcng3	Gm37137
Serpina9	A930007A09Rik	Celf5
Gm40055	Il23r	Gm15764
Krtap11-1	Nepn	Tmem269
Calhm4	Klk14	Aqp3
Rbp1	Gm22615	Bcl2l15
Dio3	Pgam1-ps1	Gm11714
Krtap3-1	Gm19791	Dusp9
Krt33b	Gm45456	Zmynd15
Krt87	Gm37320	2010204K13Rik
Gm43108	Gm44199	Fam184a
Krt35	Ak3l2-ps	Mgst2
Krtap6-2	Gm17173	Gm49442
A030003K21Rik	Cstdc4	Slc9a5
Prss12	Xkr5	Gm4972
Cntfr	Abcb1b	Apol8
Lncenc1	Il13ra2	Tmigd1
Adamts18	A630095N17Rik	A530010L16Rik
Pglyrp3	Gm9619	Eme1
Gm11938	4632427E13Rik	Gm47127
Gm48780	Gm49890	Gm11496
Zfp985	Gm43769	Dyrk3
Gm50041	Catspere2	Gm9696
Prr9	4933438K21Rik	Gm11520
AU018091	Gm17039	Gm19610
Pcyt1b	Gm43753	Snord73a
Slc39a2	Gm47512	Gm12248
Gm42429	Vmn2r29	Stom
Gm16096	Hoxd4	Pdss1
Crnn	Fhl5	4930578I06Rik
2810429I04Rik	Ifi203-ps	Gtse1
Krtap8-1	Odf3l2	Duoxa1
2610307P16Rik	Mybl1	Gm44851
Halr1	Esrrg	Gm44291
Mc1r	Ugt3a1	Clec2f
AC106834	Gm43679	Etv4
Gm19945	D130017N08Rik	Rnf207
Cyp17a1	Ptgdr	Igsf9b
Padi1	Gm7543	Duox1
Hist1h2ap	Gm42944	H3c11
Gm15243	Cxcl10	E2f7
Rnu3b1	Ptprz1	Syce1l
Ehf	Gm8956	Epop
Draxin	Gm23027	Gm44949
Gm9347	Gm4925	Uqcrh-ps1
Alx1	Gm6153	Slc25a48
Gm8556	Gm49293	Gm33432
Gpr171	Ncr1	Snord49a
Il17b	n-R5s108	Snord34
Cyp3a57	Grip2	Bub1
Rgs1	Pde11a	Gm26397
Stac2	Gm9115	Mlkl
Cryba4	B230317F23Rik	Gm17826
Galnt6	Gm25596	Gm13624
Marco	Tnfsf4	Aaas
Tdgf1	Gm50390	H2bc11
Rflna	Gm29676	Wdr62
F10	Nell1	Aqp9
Myh7	9030612E09Rik	Gm12349
Ahsg	Eda2r	Rrm2
Krtap4-8	4933430I17Rik	Cep55
Krt83	mt-Td	Gm37795
Ass1	Fbxw10	Ube2c
Gm47040	Arsj	Gm46649
Ccn4	Gm47393	Arntl2
Hbegf	n-R5s197	Dcxr
Crabp2	Gm50211	Gm49739
Trem2	1600002D24Rik	2810408I11Rik
Krtap28-10	Gm13310	Zwilch
Ccl8	Gm45779	Kif18b
Elovl3	n-R5s105	Ddias
Bcl3	Gm28874	Cpt1c
Gdap1l1	Gm26873	Mcm10
Mboat4	Gm5687	Ckap2
Gm37261	n-R5s183	Kif1a
Gm38414	Gm43813	Spred3
Tmem178	Mir7087	Ccne1
Dcstamp	Vwa3b	A930001C03Rik
Tgif2-ps2	B230319C09Rik	Gm16069
Lce1g	Gm36043	Gm9974
Il1f6	Gm36371	Fbxw9
Gm47305	Snora74a	5430403N17Rik
Cdk18	Proscos	Gm45110
Gm47399	Snord23	Gm50322
Gm38416	Gm3695	2310008N11Rik
Gm15833	Gabbr2	1700023B13Rik
Oit3	Prr22	Gm6043
Rmrp	Gm11008	Tnfrsf10b
Gm47287	Gm26569	Gen1
Krtap2-4	Gm49085
Rnu3b2	Gm37549
Gm49425	Il17c
Gm6226	1700054O19Rik
Col6a4	Trpm2
Lyg2	Gm44672
Gm11724	Gm45221
Krtap5-1	4933431K23Rik
Car12	Mir7089
Dpys	Slc22a13
Faddos	Gm19510
Gm23078	Stfa2l1
Gm10228	Tex52
Krt17	Retnlg
Tnfrsf26	Gm4813
Gm6278	Gm6554
Lrrc4	Gm6209
Gm11559	Gm2253
Krtap21-1	Gm45120
Mdfi	Ms4a10
Rnu3b3	Gm49364
Ocstamp	Etnk2
Gm31717	4933417E11Rik
Cxcr2	Mir7678
Gm50371	Kcnv1
Adm2	2210418O10Rik
Cftr	Gm7967
Gm42798	Gm5176
Gm10451	Soat2
Gm8655	A930029G22Rik
2700068H02Rik	Gm36486
E230014E18Rik	Gm48771
Il1f8	Mmp8
Gm11563	Gm47708
H3c10	Fndc11
Eif3s6-ps1	Gm12522
Atp13a4	Gm2719
Krt8	Stmnd1
Crmp1	9330175E14Rik
Krt31	1700023H06Rik
Krt18	Gm5269
AL645861	Gm7807
Aadacl4fm5	Gm48058
E230020D15Rik	Gm15246
Gstp3	Gm13182
Gm42428	Gm39158
AU022793	2310075C17Rik
Krtap1-5	Gm35857
Gm7889	Gm16386
Creg2	Gm8234
Mmp11	Gm16259
AI427809	Gm22486
Ephb2	Gm49920
Gm42427	Gm15910
Syn2	Il27
Prss27	Ccdc13
Xkr9	Gm37689
Ofcc1	Gm14471
Psd2	Gm43618
Gm4598	Kdm6bos
Drd4	Appbp2os
Elf3	Gm44187
Gm45337	Lrrc19
Gm33782	Gm49928
Cmah	Hmga2
H4c11	Gm12500
Elfn1	Gm10313
Gbx1	Oit1
Gm9993	1700102H20Rik
Casp14	Gm15704
Cd300c2	Col2a1
Aldh1a3	Gm47171
Gm11937	Gm37339
Gm4553	Chrng
Gm43437	Gm43272
H3c2	Sprr2j-ps
Kcnh1	Gm29441
Steap1	Gm14296
Gm45714	Tm6sf2
Cxcr6	Bmp5
Chst2	2210409E12Rik
Nckap5l	Prss23os
Tmem95	Gm26579
Gm16316	Gm13655
Gm49319	Cbx3-ps8
Klk10	A230020J21Rik
Cybb	Gm22904
Pram1	Mir6910
Vsig8	Mir3535
Gm7392	Gm15613
Klk8	Cmtm2a
H2ac10	Nron
Gm49786	Gm27805
Gm12551	Mir5709
Gm47697	Il24
Igsf3	Gm49967
Tchh	Gm15749
Erich3	mt-Tg
Btbd18	Gm34379
Ly9	Mir7002
Kifc5c-ps	Gm13068
Upk1b	Gm47299
Edn2	Usp50
Gm49083
Cxcl9
Hpse2
Hvcn1
Plpp4
Cstb
Sprr4
Slc9b2
Serpina10
Gm10229
Igfbp2
Nppc
Gm8378
Pmepa1
Tgm3
Clec4n
Pla2g2d
Adam12
Hsd17b2
Chn2
Susd4
Mrto4-ps2
Snora78
Gm11568
Gm32914
Trgc1
Krt28
Adgrl3
Psrc1
Gm26737
Gm25131
Gm4353
Prss22
Qrfp
Gm29326
Lyz2
Gm38336
Sorcs2
Tslp
Aldh3b3
Slc26a10
Gm19283
Aass
Olr1
Bdh1
C920021L13Rik
Gm39326
Gm5149
Gm42544
Ccl17
Gm29125
Hist1h2ao
Lurap1l
Ttc22
Rnu3b4
Snord65
Nkx2-9
Gpr85
Galnt9
Lzts1
Gm8514
Rln3
Gm44249
Gm17833
Mmp9
Capn12
Plet1
Gm47794
Ttll9
Arfgef3
Sprr1a
Gm37696
Gm45737
Smpdl3b
Gm47283
Prr7
Nt5dc2
Mir6989
Cald1
Tnfsf8
Gm47026
Gm13697
Gzmb
Slc5a8
Rn7s1
Blk
Gm13694
Pdpn
2210406H18Rik
Gm3912
Kif26b
Lingo1
Gsap
Dact2
Itgb2
Kcnf1
Parm1
Rn7s2
C1qtnf3
Sptbn4
Slc35f2
Gm26448
Lgi2
Myo1b
Dsc2
Arl11
Ptger2
Gm48536
Slc39a12
Syt8
Krtap14
Gpr50
Kcnn4
Timp1
Fyb2
Pspn
Pla2g7
Elovl7
Selenok-ps6
Nppb
Gm38103
Klk9
Tdrd9
Trdc
Inhba
Klk7
2900064F13Rik
Gm8675
Slc37a2
Tigit
Vnn3
Irx4
Gm49528
Gm13691
Cx3cr1
Gm38699
Casp1
Gm6567
Ctsl
2810047C21Rik1
Gch1
Tnfsf11
Gpx2
Ctsc
Rpsa-ps9
Lif
Gm48496
Gm34093
Gm8934
Gm14165
Hnf1aos1
Hist1h2an
Caskin1
Ano4
Gm7344
Gm47078
Smox
Basp1
Mir1291
A030014E15Rik
Krtap4-2
Gm50103
Gm49313
Phlda1
A730061H03Rik
Gm35611
G930009F23Rik
Gm8401
Snord83b
Dnm3os
Disp2
Dnajb13
Gm17377
Gm14206
Galnt14
Mgat5b
AI506816
Gm32486
Gm26685
Gm43430
Hgf
Slc26a9
F730043M19Rik
Gp5
Lpo
Gm25679
Gm47173
Gm47445
Mkrn2os
Srms
Gm13693
Krtap16-1
Tspan10
Atp12a
Gm47955
Carmil2
Lime1
Atp10d
Gm4316
Elf5
Icosl
Samd12
2210017I01Rik
Il4ra
Ccdc68
Glipr1
Rab31
Tac4
Qsox1
4930447K03Rik
Evl
Ier5l
Marcksl1
Kcnv2
Gm28578
Gm39327
Gm5936
Sp7
Gm17120
Inhbb
Ctss
Gm4887
AV039307
Pmaip1
Gpr68
Gm5424
Glrx
Dnah2os
Nfe2l3
Qrich2
Gm49037
Slc10a6
Gsdma
Gm50203
B4galnt4
Slc5a1
Gm45351
Rdh16
Hilpda
Ptges
Gm26642
Snn
Gm5532
Shf
Acox2
Fras1
Ifitm10
Bnc1
Catsperz
Hk1os
Fblim1
Lilra5
Gm4419
Slamf7
Gm3076
Cst6
Gm5865
Plac1
Mafb
2310034G01Rik
Ndp
Gm24727
Mir692-2
Gm28386
Gm41662
Krt79
9430085M18Rik
Bend4
Gm13935
Cfap299
Gm15873
Cotl1
Mir6991
Pdcd1lg2
Itgb8
Chrna2
Gm43558
Gm5855
Serinc2
Gm26595
Sox7
Gngt2
Mapk6
Tnfsf9
Mtcl1
Krtap9-3
Ammecr1
Cpne4
Gm15964
Rpl38-ps1
Porcn
E230025N22Rik
Gm8670
Gpr135
Rnasel
Gm16372
Bgn
Gm7850
Piwil2
Fam43a
Gm48275
Gm6551
Snora73a
Lyz1
Avpi1
Gm49774
Dcdc2b
Kctd11
H2ac12
Mfsd2a
Cenpa
Serpinb12
Bcl2a1a
Serpina3m
Pcdhgb7
Trex2
Gm13032
Gm26558
1700092M07Rik
Gm26714
Gm9432
Mir6939
Prkg2
Krtap6-5
Ptk6
Krt1
Gm8587
Gm6158
Slc4a7
Evi2b
Rskr
Ctsk
Snora73b
AU020206
Ppp1r3b
Cdc20
Gm17907
Cacna1g
9930017N22Rik
Gm50282
Gm47749
Snora61
Ceacam18
BC106179
Gm44414
Tbx10
Gm15991
Gm45399
Skor1
Runx1
Trpv1
Slc5a10
Axdnd1
Gm15601
Sfn
5430437J10Rik
Polr2k
Gm26315
Ccr10
Zfp941
Gm25777
Tomm6
Slc38a5
Wfdc2
4930556C24Rik
Gm9944
Corin
Bnip5
Gm48704
Gm47079
Gm45397
Rpl30-ps1
Krtap15
Dgat2l6
Pld1
Gm25911
Gm5640
Gm13698
Alpl
Btbd19
Lpcat4
B4galnt1
Mab21l3
Depdc1b
Gm24187
Trbj2-3
Tmprss7
Lrrc66
9530056E24Rik
Dcbld1
Spire2
Llph-ps1
Gm20056
Gm13695
Entpd7
Adgrg1
Col5a3
Arc
Heyl
Gm266
Masp2
Ctsd
Pif1
Il1f5
Fam131b
Fn1
Tubb2a
Parp9
Trdv4
Col12a1
Gm35363
Samd5
Junb
Gng5-ps
Pmel
Slc20a1
Ero1l
Tspear
Sult2b1
Gm29362
Pxdc1
Gm11989
A430057M04Rik
Gm36961
Gm24447
Gm24270
Glis1
Slc25a13
Gm16353
Gm44751
H4f16
Gm9736
Tmem121
Cdh3
Slc6a20a
Ret
Gm12525
Ccl22
Chst5
Gm4735
Erfe
Gm26316
Gm17194
Mex3a
Nkpd1
Map3k6
Gm13193
Gm15420
Eno1b
Dpysl4
Dnase1l2
Snord35a
Gm46379
Gm47991
Gm10561
Snora41
Zfp385b
6030440G07Rik
Fxyd2
Scpep1os
Gm20482
Tnnc1
Gm15759
1700069B07Rik
Fam20a
Snora57
Dancr
Gm17300
Dnah7c
S100a3
Tlr2
Traf4
Bcl2a1b
Cnbd2
Gm6593
Gm43006
mt-Tf
Nos1ap
Plk2
Tmem51
Gm37490
Ahcy
Prss30
Proser2
Gm22634
Gm24888
Ston2
Plk1
Gm30042
Kcnq2
Gm14719
Vangl1
9130230L23Rik
Slc15a2
Eno1
Idi1
Gm24616
2010016I18Rik
1110008P14Rik
Mybl2
Csta1
Wasf1
Dbf4
Gm41293
Mir5136
Gm15789
AA914427
Gm11942
Rnf128
Fabp7
Ptgr1
Gm10434
Gm13767
Nradd
Cenpe
Lca5l
Ppard
Gm36638
Gm5686
4933421A08Rik
Gm15452
H2ac11
Orai2
Xdh
Gm33699
Pde12
Gm11166
Gm28071
Has1
Rpsa-ps7
Gm13082
Slc15a3
Igsf8
Kif2c
Slc35f6
Gm43566
CT010467
Dnah2
Gsg1l
Pgf
Dusp6
Zc3h12a
Trim62
Gm11706
Hmgcr
Fam171a2
Scrg1
Scd2
Snord43
Gm44957
Pik3r5
Snord17
1110025L11Rik
Cd5
Abhd12b
Tfpi2
Tarm1
Gpr150
Zbtb8b
5930409G06Rik
Pcdh1
Mir6913
Cd33
Ccnb1
Npl
Gm49888
Lypd3
Dhrs7
Birc5
Gm3788
Gm15795
Reep2
Cdhr5
Myl2
Slc9a3r1
A2m
Gm48678
Unc13c
Gm10340
Gpr132
Mxd1
Dhcr24
BC037039
Vsnl1
Zfp92
Gm13398
Itga2b
Socs5
Gm12352
Gm43062
Gm4811
Gm50184
Depdc1a
Slc7a1
Wnt11
Elk3
Gm11222
Cbr3
Nod2
Slc5a9
Cplane2
Gm12704
Adam8
Tmem132a
Fam83c
Ttyh3
Dusp5
Nme1
Il1f9
Zfp365
Trpv3
Gm23935
Lars2
Bco2
1500009L16Rik
Mir27b
Rgs20
Fmnl2
Mir5620
St6gal1
Procr
Cyp4f16
Grid2ip
Gm13226
Gm45644
Ucp2
Gm22478
Mmp3
Tcim
Osgin1
Hmga1b
Itgae
Rdh12
Socs1
Stab1
Bglap3
Gm11110
Awat1
Il2ra
Lce1h
Grasp
Tgfa
Gm48146
Rhof
Cdc25c
Ggh
Specc1
2700029L08Rik
Capg
Gjb4
Gm50223
Parpbp
Manba
Kir3dl2
Gm6375
Gm26394
Tle6
Sema6a
Pla2g4f
4632411P08Rik
Rnpep
Slc34a2
Dtnb
Scpep1
Trim15
Ovol1
Adamts15
Lgi3
Ska1
Blmh
Gm44570
Gm48137
Atp1a1
Gm10259
Gm5436
Lamc2
Mir7058
Gm36079
Lce1k
C1qtnf5
Lamb1
Gm3699
Gm6967
Lrrc8c
Gpr183
Fbln1
Ckb
Tuba1c
Dlgap5
Kcnmb4
Il12rb1
Gm19557
Ddhd1
Ier5
Kif21b
Gm2164
Gm37192
Gpx1
Gm50373
Mpv17l
Chsy1
Pcdhga7
Ly6g6d
Slc43a2
Tgm1
Tmem45b
Rcn1
Gja1
Oacyl
Pcdhb6
Fam162a
Tmem229b
Cnfn
Trim11
Eva1a
Prickle2
Pm20d1
Gm20554
A330009N23Rik
Slc27a4
Gm31363
Fbp1
Egr2
Ncf1
K230015D01Rik
Rab24
Maoa
Kirrel
Gm11946
Rassf9
Tcirg1
Rn7sk
Gm47232
Gm38021
Gas5
Chga
Bub1b
Bora
Ighg2c
Apon
Atp6v1b2
Troap
Pdzd4
Spc24
Clstn3
Ttc36
Snord32a
Twf1
Lgals7
Tubb2b
A730020E08Rik
Gm10184
Smtn
2610035D17Rik
Mark1
Ckap4
Kpna2
Coq8b
Gm46620
Slc16a1
Gm13204
Tpx2
Kif14
Ces4a
Ccdc116
Col18a1
Alcam
Cdk5r1
Degs1
Epha2
Pigf
Ccnb2
Cdk17
Mal2
Nfkbiz
Pmm1
Oaf
Gpr176
Slc2a1
Nudt10
Tax1bp3
Lce1f
Ttpa
Comtd1
Snora31
D130058E05Rik
Marcks
Tmem40
Sec14l2
Ripk3
Gm11605
Reep4
Atp6v1a
Cit
Map4k4
Mpp7
Cebpb
Ier2
Myd88
Gm9826
Prr11
Gm49131
Tssk4
Hmcn1
Gm2420
Cers4
Ephx3
Atg9b
Klk11
Gm37116
Txn1
Aprt
Gtf3c1
Trim46
Gchfr
Slc22a23
Psph
Dubr
Homer3
2700038G22Rik
Msn
5033430I15Rik
Tpcn2
Aldh3b2
Slc25a45
Mfge8
Plac9a
Bmp1
Esd
Gm12774
Gm13597
Atp6v0c-ps2
Trpv2
CT868690
Epha7
Impdh1
Acat2
Sbno2
Itpk1
1110038B12Rik
Gm44867
Slc16a11
Gm29156
1700012P22Rik
Atp6v1c2
Bin2
Ctsa
Hoxc13
Gm37277
Shb
Sdc1
Traip
Cd101
Hist1h4m
C4a
Gm13502
Aldh18a1
Dsg1b
Trim13
Gm6599
Lamc3
Cd44
Hyal1
Slc39a4
Prag1
Defb14
Tmsb10
Fasl
Qtrt1
Gm12496
Pimreg
Pcyox1l
Morrbid
Gm5824
Snora43
Ska3
Acp7
Tstd1
Tlcd2
Trib3
Gpr153
Rab26os
Aadac
Il3ra
Tfap2a
Pttg1
Ebp
Acot4
Gm47071
Dbn1
Plcd1
Tagln2
Mdk
Atp6v0c
Gm16087
Tmem139
Fa2h
Nbeal2
Rnf122
Large2
Pgam1-ps2

## Sheet: Fig.1F downpannel
SSLTOPKvsSSLWTUp	SSLWTvsWTDown	SSLTOPKvsSSLWTUp|SSLWTvsWTDown
Pptc7	Gm49510	H2-M5
Fahd1	Gm48180	Espn
Pik3ip1	Gm47969	Mycl
Per3	Krtap10-10	AA467197
Emx2	Gm45618	Cdk15
Plcb4	Gm9508	Plb1
Lpl	Gm47955	Orm1
Gm50439	Gm9736	Rpl31-ps15
Gm20186	Krtap16-1	Pthlh
H60c	Gm3250	Tmem159
Gm49518	Krtap5-2	Ophn1
Lims2	H2ac18	Tent5c
Gm33280	Gm7137	Entpd2
Slc41a3	Gm40460	9330102E08Rik
Thra	Krtap28-13	Platr6
Airn	Gm10142	Cd207
Crybg3	Krtap5-1	Gm31545
Fam227a	Gm11565	Ankrd44
Ganc	Gm49425	Sult1a1
H2-Q7	Gm3285	D6Ertd527e
Acsl1	Gm4559	Lysmd1
Nphp1	Gm9639	Chit1
Gm31024	Gprc5d	Scai
Foxred2	Krtap14	Slc36a2
Dip2c	Tchhl1	Gpat3
Cfap300	Krtap15	Aif1l
Ermap	Krtap12-1	Gm38300
Adra1b	Gm11569	Lmo4
2010300C02Rik	Gm11595	Emid1
Tmem100	Gm11596	Gm21955
2310015A10Rik	Crnn	Nptx2
Sccpdh	Gm47959	Gm32031
Heph	Krtap22-2	Gm43235
Hivep3	Tgm6	Nxph4
Zfp318	Krtap11-1	Ppp1r13b
Lhx6	Gm11554	Lipe
Gm39090	Gm10024	Astn2
Lyplal1	Krtap24-1	Fut1
Cbr2	Krtap2-4	Gm3883
Mettl15	Krtap19-9b	1700108F19Rik
Ifngr1	Krtap10-4	Gm9726
Mkrn3	Krt31	Col20a1
Krt80	Krt28	Zfp184
Pde6d	Gm49918	Cracr2b
Vmn2r85	Gm6009	Tafa5
Letm2	Krt72	Tmem240
Art4	Krt33b	Rapgef4
Arl4c	Gm10229	Stk10
Anxa6	Krt81	Hs3st6
Aldoa	Krt34	Gjc2
Zfhx4	Krt35	Smim1
Gm15675	Gm3238	Gpsm1
Ndrg1	Krt25	Gm23264
Vezf1	Gm11568	Gm17080
Lrp3	Gm19402	Ubd
Lpin1	Krtap5-5	Gpld1
Clasp2	Krtap13-1	Dock3
Armcx1	Gm11559	Foxd3
Kctd21	Krtap9-3	Gli1
AW011738	Krt71	Tceanc2
Gm11827	Gm11938	Gm12643
Prkag2	Krt27	Tesc
Paip2b	Krt26	Srgap3
Ulk2	Gm19668	Sbspon
Zfp367	Krtap5-4	Id3
Ccdc57	Krtap1-3	Lce1l
Xpnpep2	Krtap26-1	Cyp2f2
Nedd4l	Krt87	Arhgef26
Gm48350	Calhm4	Paqr5
Tfeb	Krtap6-1	5830408C22Rik
Mrvi1	Gm6217	Rpl18a-ps1
Jpx	Gm7544	Baalc
Gpr19	2310061N02Rik	Serpina12
Hmgb1	Gm11937	Lgals12
2810029C07Rik	Prr9	Cdk3
Gpd1l	Krtap19-5	9330179D12Rik
Stxbp6	Gm39115	Hdac11
Gm5276	Gm10272	Gjb5
Zc3h6	Gm10100	Col4a5
Pfkfb1	Gm10318	A930012L18Rik
Synpo	Krt86	Gm10657
Jam2	Krtap7-1	Gm7162
Gm10638	Krt73	Krt23
Arl4a	Gm11563	Cd96
Cdkal1	Crym	Ism1
Slc1a5	A030014E15Rik	Spns2
Inpp5a	Krt83	Marveld2
Plpp7	Krtap3-1	Snca
Tjap1	Krtap9-1	Zcwpw1
Pigp	Krtap17-1	Glb1l2
Ankrd29	S100a3	Gm19412
5830418P13Rik	Krt82	Gm47976
Dnajb5	Krtap4-8	Mir8116
Egfl8	Krtap8-1	Tcte2
Daglb	Krtap16-3	Tmem35a
Mras	Gm11564	Cldn10
Gm6123	Gm7579	Gpr37
Sec22c	Krt33a	Hoxb5os
Shisa2	A030005K14Rik	Zmat1
Dynll2	Krtap28-10	Cobl
Npr2	Gm29735	Gm49392
Zfp975	Gm11555	Serpina3c
Zfp820	Krtap6-5	Gna14
Ahnak2	Tchh	Spaar
Sema5a	Krtap3-3	B430219N15Rik
Ybx2	1110025L11Rik	Ppp1r32
Ankrd55	Gm18596	Serpinb7
Dnajb4	Gm2431	Calm5
Stim1	Gm11567	Hif3a
Map2k6	Krtap1-5	Kctd14
Ndrg2	Gm10228	Cd226
Zrsr1	Krtap4-2	Dpyd
Tead1	Krtap4-7	Mettl24
Ust	Gm4553	Edar
Mboat2	Krtap4-9	Paqr8
Jade2	Gm47692	Adamtsl2
Lrrc20	Lyg2	Apcdd1
Gm2436	Capn8	Slc9b1
Ebf3	Gm45337	Fmo2
Tmem38b	A030003K21Rik	Ramp2
Gm15417	Gm11562	P2rx2
Pdgfd	Gm9507	Ell3
2700046G09Rik	Kcnk16	Fkbp5
Socs2	Gm47762	4930550C14Rik
Ccdc187	Dsg4	Phf24
Mllt11	A030005L19Rik	Hlf
Gm43720	Try4	Cttnbp2
Six5	Krtap1-4	Adcy5
Ushbp1	Padi1	Hmgcs2
Sbf2	Krtap4-16	Gabrp
Fam110b	Gm3233	Rhpn2
Gm44321	Krtap4-6	Gm15943
Zfp831	Krtap4-1	Atp7b
Itpkb	Hes2	E230015B07Rik
Scel	Krtap21-1	Gal3st1
Mtmr11	Krtap5-3	Ppil6
Dcaf6	Vsig8	Krt78
Vamp2	S100a7a	Gprin2
Pappa	Krt74	Adora1
Arhgap18	Gm29485	Gm9817
Slc22a5	Gm12347	Adh1
Clstn1	Krtap19-3	Eda
C1qtnf9	Krt40	Pllp
Hoxc6	Krt2	Bach2
Gm17057	Krtap27-1	Rpl9-ps3
Cavin2	Gm5278	Gm12394
Cyfip2	Rps12l1	Gm13301
Phtf2	Krtap6-2	Camkk1
Kcnn1	Gm5711	Tespa1
Zfp467	Krtap4-13	Gm49586
Zfp943	Cdh6	Tmem238l
Tjp3	Slain1	Skint4
Sugct	Gm36176	Cdh13
Zfp455	Gm7138	Ypel1
Ctf1	Krtap19-2	Cidec
Gm45428	Slc4a1	Pla2g3
Slc7a6	Otop2	Slc6a13
Gm4575	Cybrd1	Scn2b
Ramp3	Psors1c2	Acsm3
Klhl7	Cryba4	Bbox1
Rmnd1	Pyy	Trim71
Ivns1abp	Gja3	6330403K07Rik
Nudt16	Gm10013	Cited4
Smyd4	Gm26347	Rtn4rl1
Txndc16	Slc45a2	Slc43a1
Tbc1d19	Cel	Wnt7b
Sema6c	Krt36	Kazald1
Car8	Ly6g6d	Rsph9
Calm2	Fbp1	Cacna1e
Rgs6	Stra6	Trim2
Gca	Slc24a5	Nmnat2
Eif5a2	Lef1	Ffar2
Camk1	Apba2	Hecw2
Cryl1	Gm47791	C920006O11Rik
Dagla	Gm10061	Glt8d2
Dpf3	Stox1	Ndufa4l2
A330041J22Rik	Slc28a1	Nme5
Cacna1a	Grik3	Arhgef28
Zfp229	Ifi208	Bmp4
Pwwp3b	Smim18	Ntrk2
Rag1	5730405O15Rik	Itih4
4430402I18Rik	4930560O18Rik	Gm37308
Cd109	Bglap	Zdhhc15
Ccdc50	Apoc4	Ighd
Gm46404	Gm7542	Tfcp2l1
Gm47879	Gm24698	Cgn
Gm8750	D130052B06Rik	Krtap3-2
Csrnp2	Ccdc155	Tshr
E330013P04Rik	Bambi	Lsamp
Lynx1	Gm32585	Prr32
Strip2	Mir744	Gm21093
En2	Gm11533	Fam117a
Crebl2	Pcdh8	Serpina3j
Parvb	Padi3	Gm21586
Eif3s6-ps2	Krt90	Rnf182
Amd-ps4	Kcne1	Adra1a
Fyco1	Nrxn2	Vstm2a
Gm25789	Gadl1	Slc7a15
Tex19	Slc30a3	Kcng1
Ptprd	Gm30790	Gm32255
Kansl1l	Car6	Gm5849
Rhbdl3	Lgals2	Otop1
Six4	Fhit	Dapl1
Pfkfb3	Krtap6-3	Gm15410
Sox8	H2al1g	Ascl2
Gm20443	Ly6g6g	Zfp354b
Zkscan4	Scgb1b27	Gm37496
BC035947	Gm10046	Cfd
Esrrg	Trgj1	Gm20621
Rnls	A530088E08Rik	Gm26910
Fstl3	Bean1	Kcnj14
Zfp202	Rpl21-ps4	Chst3
Gm10222	Htr5b	Tmsb15b1
mt-Nd4l	Tyr	1700045I11Rik
Cd59a	5430427M07Rik	9530053A07Rik
Bdh2	Csdc2	Adipoq
Ar	Dusp2	Gsta2
Gpam	D830025C05Rik	Tnfaip8l3
Rrm2b	Gm16310	Cd82
Sgms2	Serpinc1	Lnx1
Rac3	D930020B18Rik	Slc6a4
Bche	Gm27913	Fabp4
Gm31583	Gm15773	Gm5127
Ntrk3	Gm11771	Fcgbp
Sema5b	H2al1h	Idi2
Trim34a	Jchain	A330069K06Rik
Gm8990	Nkd2	Hsd17b14
Tspyl5	Gm49493	Cpxm2
Megf6	Ctse	Ccl27a
Camta1	Gm6018	Gng7
E030030I06Rik	Gpx2-ps1	Lgr6
Igfbp5	Snora33	Bmp3
Car11	Erich2	4930458D05Rik
Ano5	Sstr3	Calcb
F630042J09Rik	Sct	Gm12589
Ccdc88c	Nhs	Bmp6
Sat2	Gm22482	Ccdc27
Dzip1	Macrod2os2	Tppp
Gm47599	9530052E02Rik	Gm31036
Nfic	Tmem61	Prr15l
Gm11127	Sycp1	Fam107a
Mertk	Gm12736	Ptgds
Ppp1r3d	Gm11973	1110013H19Rik
Efemp1	Tspan1	Ppara
Actl6b	Slc17a8	Gm27252
Zfp3	Trpm1	Pkib
Fnip1	H2-Bl	Rasl10a
Gucy1a1	Gm48890	Bhlha9
Serpinb6a	Efcc1	Dipk1c
Zfp667	Gm5576	Nectin3
Zfp704	Zglp1	Gm42847
Scn4b	Ldhal6b	Cfap57
Alox12	Mir186	Abca5
Gm3252	Trgc2	Wnt10b
Gm5113	Slc24a4	Gm13687
Phldb1	Gm44997	Skint9
Gnpda1	Accsl	Il1r2
Gm7308	Slc13a5	Gng4
Crim1	Olfr337-ps1	Mesp2
Phf20	Ephb1	Sowaha
Fam189a2	Msx2	Mchr1
Camk2g	Phactr1	Bcl2l14
Atp2a1	Gm3667	Lctl
Pcolce2	Alb	Lhx2
Cyp2j9	Dio3	Thsd4
Gm9484	Lrrc15	Ypel4
Rgmb	Gm4017	Btc
Mybpc2	Chst8	Gm14964
Ccdc73	Gm48591	Il12rb2
5730455P16Rik	Gm15596	Adamts14
H2bc6	Slc6a19os	Ccr4
Gm11613	Trgv5	Adh6b
6230400D17Rik	Gm24412	Clca3a2
Fry	Gm42555	Cldn23
Ric8b	Dclk3	Cep112
Gm5144	Ugt3a2	D7Ertd443e
Gm42903	D030045P18Rik	Col4a6
Samd11	Gm25186	Slc7a10
Pik3r1	Dct	Adrb1
Enpp1	Wfdc18	Kctd12
Gm28557	Spock1	Gm9768
Gsto2	Gm12444	Gfra3
Nnt	Car15	AU022754
Gm14383	Gm12446	Gm3512
Gm8234	Gm50230	Gm6934
Cul9	Nlrp5-ps	Krt75
Zfp40	Dlx2	Uts2r
Gjc1	H2al1f	Carmil3
Hexdc	Gm37819	Skint10
Ttc3	Fgf5	Il1f10
Micu2	Dlx4	Bco1
H2bc21	Tyrp1	BC006965
Pcgf5	Rtkn2	Igfbp3
Agl	Acsm1	Ccl27b
Nadk2	Mlph	Gprasp2
Adgra3	Aldh1a2	Flg2
Camk2n1	A230103O09Rik	Smoc1
Plcl2	H2al1i	Hsf2bp
Slc16a10	Dlx3	Gm13392
Sox2ot	Serpini1	Fam180a
D230049E03Rik	Slc6a19	Gm13306
1500026H17Rik	Syn3	Ccdc3
Zfp931	Pla2g2e	Foxc2
Tdrd7	Alox8	Gkn3
Pigg	Capn12	Pik3c2g
Bsn	Gm48704	Atp8b5
Zfp108	Slurp1	Pck1
Gm14419	Rnf180	Paqr7
Prss23	Timd2	Rnase12
Cytl1	Dlx1	Nyap1
Asph	Alox12e	Acsm5
Ryr1	Eif4ebp3	Vipr1
Armcx4	Ascl4	Cdh4
Aqp7	Pmel	Krt32
Morn2	Krt84	Mir7025
4932441J04Rik	Vwc2	Pon1
Agpat4	Krt8	Cdkl4
H2-M3	Gcsam	Gm28967
Gm28609	Clnk	Ackr2
A930037H05Rik	Gm43924	Lce1m
Apbb1	Golga7b	Bmp2
Lzts3	Gm42752	Adh6a
Serpinb2	Cst7	Clca1
Pgm1	Gm8696	Mup3
Prodh	Cox4i2	Nptx1
Slc25a4	Mlana	Zbtb16
Tdrp	Nuggc	Gm11775
Cnnm1	Iyd	Sectm1b
Mbp	Nkg7	Wfdc21
Mlxipl	Kcnj10	0610033M10Rik
Acadm	D930007J09Rik	Ackr4
Clca2	Ms4a1	Skint6
Stau2	Mab21l4	Gm34590
Dgcr6	Naip6	Pls1
Gm17399	Nckap5	Hhip
Arhgef10	Tmprss5	Krt15
Thpo	Gm11954	Cldn3
Srcin1	Gm26542	Cyp2w1
Gm43590	Syt9	Il22ra2
Spry1	Lyzl4	Sema3d
A430018G15Rik	Dnajc22	Scgb1a1
Akap12	Cnr1	Dab1
4930506C21Rik	Prf1	F830045P16Rik
Net1	Pde9a	Egfl6
Map9	Slurp2	Slc5a11
P2rx6	Srsf12	Slc9a3
Acer3	Platr22	Slc24a3
Gm17597	Gm13536	Skint7
A930024E05Rik	Ctsw	Serpina5
P4htm	Ccdc169	Sebox
Igdcc4	Ppp4r4	Gm20305
Ldah	Gm10800	Gm13777
Abcc8	Msx1	Lama1
Hsdl1	Gm10600	Rab11fip4
Ptgfr	Gm10933	Cck
Pgm2l1	Gm15850	Tgm7
Rapgef2	Gm21953	Chrnb4
mt-Tl1	4930426D05Rik	Lrrn3
Klhdc2	Gm15222	Mt4
Sik1	Pip5k1b	Skint5
Aamdc	Gm13294	Guca2a
Tmcc2	Prss53	Angptl7
Gfra1	Card14	Krt77
Phf19	Gm5602	Kcnj16
Brsk1	Gm5194	Il31ra
Gm16897	Gpr3	Mrgprb3
Sdc2	Cd79b	Mrgprb11-ps
Mturn	Cadps2
Tmsb15l	Tceal3
Sfxn4	0610039K10Rik
Cilp2	Plcxd2
Ccdc69	Gm10873
Rps6ka2	Gm14168
Ccdc136	Crtam
Per1	Slc22a2
Sema3c	Angpt4
Chpt1	Tbc1d30
Fbxo27	Cd7
Gm10814	Gm5639
4930599N23Rik	Bbs9
Fut8	Kcnq1
Gm4938	Gpx4-ps1
Shox2	Trgc1
Lrrc29	Fgf3
AC132288	Elavl2
Plpp3	5430420F09Rik
Vash1	Gm44064
Gm12430	Dazl
Syt14	Gm29683
Mettl22	Adcy10
Atp2b4	Brsk2
Prrg1	Gm37357
Morn1	Syt6
Hoxd4	Gp5
Sgcg	Gm31300
Tmem220	8030443G20Rik
Slc1a6	Ctnnd2
Ypel2	4732419C18Rik
Ptp4a3	Lrrn2
Opcml	Gm44287
Mpp2	Nkd1
Fam81a	Hp
Zfp106	Cacna2d3
St6galnac2	Dclk2
Gm4076	Gm30806
1700025G04Rik	Rundc3b
Podxl2	Kcnd2
Cyp2j6	Wnt11
Klf11	Gm28911
Tspan12	Ccer2
Gm15541	Gm30381
Camkv	Klf14
Pfkm	Camkmt
Gyg	Rab26
Bbs2	Anp32-ps
Dhdh	Gm48985
Mob3b	Kcng2
Eci1	Gm18646
Fxr1	Apol9a
Sorbs2	Foxe1
Rida	Xcl1
Cdon	Heyl
6330403L08Rik	Trdc
Unc79	Ptch2
Rian	Ccdc74a
Pink1	Igfals
St6galnac5	Kir3dl2
Trim38	Fam47e
Eepd1	Trat1
Gstt2	Grin1
A530016L24Rik	Gm38246
Fn3k	Nefl
Slc44a3	Trpc4
Gm43848	Atoh8
Gabbr1	Klrd1
Rgs9bp	Prrt1
Gas6	Sybu
Slc6a2	Cd247
Zbtb20	Ulk4
Il18r1	Ecrg4
Cpeb3	Apba1
Rgs11	Tmem229b
Aldh4a1	Grm4
Chrm4	Gm43097
E330011O21Rik	Gm43137
Zfp775	Ccl5
9330104G04Rik	A730035I17Rik
Hsd3b7	Skap1
Kctd12b	Rab37
Gm13205	Cd3e
Kcnj12	1810073O08Rik
Nkain1	Gm26473
n-R5s39	Gm48336
H1f3	St6galnac1
Hnmt	Cntn1
Ifi27l2a	Ggt1
Selenbp1	Sytl2
A230083G16Rik	St8sia1
Gm37829	Ccdc160
Gm49893	Efhd1
Trim32	Themis
Hic2	Gm26444
H2-Q5	Ccser1
Ptprr	Ap3b2
Mansc4	Chrna5
Zfp629	Ccl1
Zfp457	Pla2g5
Fam183b	Fgf22
Gm9378	Il11ra2
Cpeb1	Gm36236
Gm33489	Coch
Fgl2	Grap2
Cyp2d22	Actr3b
Eda2r	9030624G23Rik
Cgnl1	Sp6
Gm43668	AU018091
Cdh9	Rps19-ps5
Mettl7a1	Kir3dl1
Gm47863	Rasl11b
Septin3	Prkag2os1
Gm960	Adamts17
Dnajc28	Ms4a8a
Pygm	Cd3g
Gm49417	Tbxa2r
Macrod1	Spo11
Tenm2	Ror2
Gys1	Ang2
Lifr	Lce1j
Eml1	Gm12097
Entpd4b	Eomes
Klk1	Gm8373
Gm5628	Gm42822
Trbj2-1	Tpk1
Kcnh2	Cpm
Gm37167	Slc9a9
Mief2	Gm4349
Btrc	Ptger3
Gamt	P2ry4
Mpdz	Cpa6
Pir	4930412C18Rik
Lhfpl4	Mgl2
Amigo2	Adamtsl1
Zbtb46	Hspa9-ps1
Znf41-ps	Gucy2e
G730003C15Rik	Ranbp17
Ehbp1l1	Lce6a
Tnxb	Prokr1
Meis3	Zap70
Gm7054	Rnase6
Fzd4	Tnfsf15
Rasgrp1	A530046M15Rik
Arl6ip5	Rerg
Awat2	Stmn3
Iqcb1	Ctla2a
Rprml	Trpm6
Trim65	Gm14137
Gm16062	Neil2
Gm9864	Gm3095
Zeb1	4930423D22Rik
Tns2	Sprr4
Elmod1	Creb5
Traf5	Serpina11
Gm13091	Lrg1
1190005I06Rik	Smad6
Dgkb	Thnsl2
Synpr	Ednrb
Pde1c	Ctla2b
Zic3	Kit
Nr3c1	Snord15a
Zfp874a	Slc35f1
Art3	Fads2
Cav1	Hao1
Tmc4	Fads3
Gdpd2	Trappc9
Syt17	Syt7
Ankrd24	Hoxc13
Rcan2	Gm28499
Tmem25	Nxpe3
Orm2	Lag3
Nxnl1	Snx29
Gm8055	Galnt14
Speg	Gm43699
Gm14287	Efcab9
Gm43180	Pgbd5
Optn	H2-Q2
Lin28a	Gm39323
Arrb1	Ppp1r1b
Sucnr1	Gm43735
Plscr4	1110002J07Rik
Fbxo17	Vgf
Ugp2	Tmem121b
Prob1	Rubcnl
F2rl3	Ror1
Snrpn	Pde1b
Dhtkd1	Hey2
Pmp22	Wwox
Igf2bp3	A530072M11Rik
Kcna6	Avil
Sgca	Gm48623
Gm37935	Dnah10
Smarcd3	Gm26645
Btnl2	Gm536
Calcrl	4930511M18Rik
Dbp	Cib3
C130074G19Rik	Cfap126
Pgm5	Rhox10
Gm6545	Rnf227
Phkb	Fosb
Zfp934	Osbp2
Vldlr	Ccr9
Robo1	Gm5535
2310015K22Rik	Ube2ql1
C330018A13Rik	Trf
Arid3b	Cela1
Arhgef6	4833422C13Rik
Vwa1	Gm10865
Gm29170	Tbc1d9
Kcnq4	Gm48137
Cd99l2	Defb4
Pdpr	Trim9
Gm20878	Ccdc80
AC160336	Mkx
Ap3m1-ps	Ctif
Grin2c	Gm45246
Gm47898	Lax1
Paqr4	Gm13245
Atrnl1	Fam49a
Gm20257	Trp73os
Eid1	Gm4815
Mterf2	Krt20
Tef	Trmt112-ps1
Plp1	Lor
Prlr	Lce1d
Prss36	Qrfp
Acta1	Gm10825
Fxyd1	Prrg3
Klhl13	Tmem26
Arsa	Cd3d
Itga7	Batf3
Scoc	Map3k13
Rnf165	Gm9780
Echdc3	Izumo1
Rxrg	Matn4
Peli2	Slc39a8
Hjv	Slc16a12
Fzd9	Tmem231
Tmod4	Arsg
Klhdc1	Lce1a1
Gm15533	Trdv4
Akap6	Trgc4
Gzmm	Gm2115
Zbtb4	Zfp993
Fermt2	Tmprss11f
Nptxr	Atp10b
Cmbl	Bglap3
Aldh6a1	Morn4
Gm2974	Gm17767
Gm12319	Gm13305
Serpina3g	Krt18
Asrgl1	A730090N16Rik
Kcnb1	Camk1d
Diras2	4932702P03Rik
Sorbs3	Ksr2
Gap43	Grin2d
Pbxip1	Pygl
Ppp1r2-ps2	Mir8099-2
Enkur	St8sia6
Spin2c	Gm28802
Asap3	Halr1
Fabp3-ps1	Cfap69
Gm44667	Naaladl2
Gtdc1	Gm12261
Nfatc1	Hsbp1l1
Plekhf1	Igfbp6
Lingo3	Kctd4
Neurl1a	Mfap2
Itga8	Tagln
Gpihbp1	Fbln7
Zscan18	Srpx
Atp1a2	Gm3892
Gad1-ps	Sdk1
Gstt3	Gnmt
Efcab2	Scrg1
Serpina3e-ps	Gm16201
Gm36266	Chchd6
Gm47087	Gm48445
Ccdc62
AC241534
Scube2
Rnf115
Katnal1
Map1a
Espnl
Cuedc1
Sel1l3
Cldn15
Btbd8
Dst
Gm8116
Aldh1a1
Zfp651
Brd3os
Ebf1
Fam13c
Slc2a4
Irs1
Cpt1b
Dmd
Clec9a
Itgb3bp
Frem2
Wfdc1
Tns1
Acyp2
Gm13169
Abtb2
Abhd14b
Myh11
Prex2
A030001D20Rik
Cxcr5
H3f3aos
Zfp951
Hrc
Arhgef9
Dgkk
F630040K05Rik
Tmc5
Gm12247
Hr
Nuak1
Gm37292
P2rx1
Prcd
Ifi203
2810039B14Rik
2810433D01Rik
Ago4
Skint8
Gm17396
C130046K22Rik
Aff3
Zfp37
Atp1b2
Ccdc149
Gm13233
Serpinb10
Arvcf
Coro6
Drp2
Cd27
Cables1
Satb1
Srgap2
Fam229b
Adra2a
Skint11
Cd34
Gm7452
Mir3113
Hyal3
Gm8276
Gm17501
Gm17511
Agt
Pkd1
Zbtb10
Stac3
Tmem38a
Duox2
Ear2
4930563E18Rik
Gm35248
H1f4
Tarsl2
Gm30571
Gm43820
Kcnc2
Cdnf
Lrrc39
Serpina3b
Gm36298
BC049715
Slc35d3
Cbx7
Dlg2
Wipf3
Nr4a1
Il20ra
Emp1
Dlk2
Enpp4
Parp3
Hoxd8
Ky
Fam221a
Grik5
Tmem8b
Ift57
Gm16185
Tspan2
Ush1g
Smco1
Fchsd2
Luzp2
Cd55
Ces1d
Galnt15
Tpbgl
Gata3
Mmp28
4933431K14Rik
Meioc
Mill1
Cdo1
Tigd4
Asb16
Prkcz
Wdr47
Gm13421
Colca2
Tmem117
5430403G16Rik
Ptprm
Uchl1
Adgre4
9530018F02Rik
4930417O13Rik
Asb12
Gm1980
6330410L21Rik
Cnksr1
Selenbp2
Gm10687
Gm31166
Gm16576
Asb11
Mlycd
Gm15181
Hoxaas2
Tsga10
Cfap53
Sntb1
Schip1
Slc30a2
Dnajc12
Frmd3
Mir99a
Pde1a
Gbe1
Tut4
Kank4
1810059H22Rik
Rbm38
Galnt17
Gm43302
Gm49494
Ttll11
Txnip
Dlc1
Lrp2bp
Obscn
C530008M17Rik
Wdr31
Saxo2
Nkain4
Gm26592
Scx
Gm44771
Itgb1bp2
Kcna7
A330087D11Rik
Gm16011
Col4a4
Padi2
Aspa
Sfxn5
Gm10605
4930516B21Rik
2700054A10Rik
Bex1
Ldlrad3
3425401B19Rik
Cyp4f37
Cped1
Gm37800
Tmem108
Sec31b
2810454H06Rik
Prkab2
Gpr146
Sfrp5
Gm35229
Gm19791
6530409C15Rik
Ppp1r12b
Pde7b
Prkar2b
Rrad
Gm7507
Gm15777
4933440M02Rik
Ifi205
Fmo5
Gm49092
Metap1d
Pde4dip
Pnpla2
Rbp4
Mylpf
Scn4a
Arrdc3
Gm9869
Gm15753
5330413P13Rik
Gm49201
4930429F24Rik
Sobp
Cd300lg
Popdc3
F3
4833419F23Rik
Ankrd33b
4930451G09Rik
Sorl1
Zdhhc2
2310040G24Rik
Wnk2
Gm4544
Cfl2
Mup16
Tnnt3
Zim1
Mcu
Nat8l
Klhl34
Cysltr1
Kcnc1
Slc25a47
Bmper
Carns1
Sspn
Alpk3
Lepr
Gm5511
Ugt8a
Unc13d
Gm48764
Sypl2
Amdhd1
Cacna2d1
Ppp2r3a
Gm13244
Plce1
Chrna1
Lrp11
5033406O09Rik
Rgs7bp
Fam57b
Fndc3c1
Mapk12
AI854703
Fitm1
Gm37847
Gm3587
Jph2
2310069B03Rik
Bves
Shc4
Gkap1
Ripply3
2310074N15Rik
Arhgap20
Gm35986
D430041D05Rik
Krt19
Wnt6
Pcp4
Atf3
Smim10l2a
Rcsd1
Gm14416
Gm22753
Kbtbd12
Gm26779
Mrgprh
Prkag3
Cry2
Rai2
Eno3
Rasgrf2
Irf4
Six1
Eya1
Gm17040
Fbxl16
E130102H24Rik
Il6ra
Rab27a
1810021B22Rik
Cadm2
Mypn
Prdm16os
Kcnj11
Slc25a23
Myom1
Filip1
Akap17b
D030025P21Rik
Srpk3
Gm14400
Fam81b
Tnni2
Tiam2
Plekha4
Lsmem2
Unc45b
Mllt3
Cyp4v3
Retn
Ip6k3
Enpp5
Tceal1
Car1
Gm8941
Stab2
Gm38403
Ifit3b
Mylf-ps
Srl
6720489N17Rik
Fsd2
Dmtn
Crhr2
Cacng6
Plaat1
Jph1
Xk
Epdr1
Gm26885
Snhg14
Gm42929
Lmo7
Slc38a4
Mcf2l
Atp6v0e2
1700019D03Rik
Slc35g3
1700123M08Rik
St3gal6
Hoxa5
Nctc1
Bnip3
Mpz
Dok7
Yipf7
E530011L22Rik
Ank1
Myh14
Esr1
Car14
1700066B19Rik
Prkaa2
Hspb6
A930005H10Rik
H4c8
Myadml2
Calml4
Zfp879
Mef2c
Cmya5
Gm26797
Hoxd9
Cacnb1
Adcy2
G0s2
Wee1
Osr2
Gm43608
Rab44
Neb
Tnk1
Cers1
Inca1
Lrrc61
Gm45833
Chst1
Ghr
Gm7598
Sncaip
Sema3b
Mir23b
Mafa
Gnao1
Reep1
Trdn
Suox
Sec14l5
Slc26a3
Tnnc2
Asb15
Cdh19
Lbx1
Sptb
Adprhl1
Tbx15
Fign
Tdrkh
Cyyr1
Homer2
Clec4b1
Kank1
A930012O16Rik
Epm2a
2310014F06Rik
9530020I12Rik
Lrguk
Vnn1
Usp28
Sh3bgr
Cyb5r2
Tgm2
Des
Svip
Agfg2
Gm14421
Pou2af1
Nrip3
Hdac9
Adra2c
Apc2
E130307A14Rik
Gm34804
Marchf4
Hsf2
Hrct1
Chodl
Pkia
Adgrg2
Sult5a1
Tet1
Prickle4
Naa11
5430421F17Rik
Slc38a3
Gm43598
Gm43868
Cacna1s
Fst
Aqp4
Zfp652
Rtp3
Phyhipl
Zfp454
Angpt1
Micu1
Epb41l4b
Gm8864
Gm32219
Trgv2
Fbxo32
Abcc9
9530077C05Rik
Omp
Gm12279
Hoxa10
Plekhb1
Jsrp1
Mlip
Gm17552
Cand2
Dusp13
Gm29737
Camk2b
Htr2a
Dnajc27
Gm14130
Col28a1
Ly6c2
Ttc16
Gm50221
Myot
Gm47414
Otud1
1700022H01Rik
Gm5860
Ccl21d
Gm43798
Gm12568
Sh3d21
Gm44899
Wnt3
Pdk1
Cep85l
Asb4
Cldn19
Synpo2
Dnaja4
Hopxos
Trim72
Mme
Bin1
Myl1
Asb18
Clec1a
Tub
Popdc2
Ovol2
Sms-ps
Tnxa
Slc22a4
Abcb4
Lrrc30
Lrp4
Iglj1
Hoxa6
Rps7-ps2
Gm38560
Gm45360
Gm4221
Hspb2
Gm32089
Tbc1d16
E030044B06Rik
Pnck
Etv2
Notum
Per2
Nat8f6
Ppp1r9a
Ppp1r3a
Cldn14
Aldh3a1
Kremen2
Gm19522
Abcd2
Shisal1
Lrrc3b
Slco5a1
Rragd
Clca3a1
2810414N06Rik
Gm20743
Mamstr
Gm49477
Utrn
Fsd1l
Teddm2
Mn1
1600002D24Rik
Siglecg
Gm42600
Gstt1
Gm47290
Krt222
Htra4
Gm45187
Gm15526
Kcna5
Gm10416
Sox6
Cfap74
Agmo
Gm32391
Itm2a
Prkd1
Slc2a12
Myom2
Gm8979
Pygo1
Synpo2l
Rnf112
Slc8a3
Unc45bos
Gm41760
Ppm1l
Ablim2
Calr3
Srrm4os
Ache
Kcna2
Rtn4r
Sectm1a
Rasd2
Kcns1
Ikzf2
1700006J14Rik
Wfikkn2
Prkg1
Higd1b
Zfp808
Cystm1
Scin
Capn3
Gm7527
Gm43136
Hspb3
Ntsr2
Cdk5r2
Gabra3
4930519P11Rik
Gm5141
Cap2
9230102O04Rik
Tfr2
Clcn1
2310016D23Rik
Tceal5
Myrip
Tmem182
Myog
Camk2a
Gm20597
Gm6532
Cldn8
Hs3st5
Klf9
Slc36a1os
Chadl
Zfp354a
Lmod1
Synm
Rims4
Npnt
Gm13889
Fam13a
Flacc1
Ric3
Tsc22d3
Slc22a3
Smtnl1
Smyd1
Tox2
Rasd1
Rapsn
Chrnb1
Trim55
Trim54
0610012D04Rik
Gm7622
Tmem246
Gm13219
Fxyd6
Hoga1
Gm31814
4632428C04Rik
Smoc2
Tdrd1
Gm28535
Gm26705
Gm40477
Fbxo40
Cav3
Pdzd7
Arxes2
Smpx
Actn2
Peg3
Gm12043
Zfp990
Gm18517
Gm31305
Gck
Gimap3
Kif21a
Gm4949
Tgfb2
Hoxc8
Gm28651
Mlf1
Fgfr2
Gm37371
Mkln1os
Esrrb
Cyp26b1
Nexn
Gm572
Pknox2
Apol7a
Gabrr2
Slc9a7
Grb14
Sfrp4
Cyp39a1
Tnfrsf19
Aoc3
Tmtc1
Gm28527
Cpeb1os1
Gm28982
Klb
2310015A16Rik
Ccdc141
Tbc1d24
Slc5a7
Nefh
Eya4
Myo18b
Gm20403
Ppp1r3c
H2-Q6
Clvs1
Ccdc85a
Spock2
Plpp1
Tspoap1
Adcy6
4930474M22Rik
Rasgef1c
Mndal
Tspyl4
Mrgprf
1700020N18Rik
Nkx3-1
Nr3c2
Mzb1
Mybpc1
Rorc
Casr
C030004G16Rik
Hoxd3os1
Baiap2l2
Tcea3
Gm49300
Hhatl
9430037O13Rik
Esr2
Gpr174
Gm16150
Gm26740
Klhl23
Gm10475
Mir6985
Plin5
Cntnap2
Gm26704
1500009C09Rik
Sap30bpos
Cmtm5
Nos1
1110002E22Rik
Habp2
Foxl1
Hid1
Zfp991
Gm15411
Hepacam2
2410022M11Rik
Cdh15
AU021092
Txlnb
Gm49980
Hpgds
Atp2b2
Ldb3
Adam1b
Gm45212
Vil1
Plin4
Bik
Fam169b
5730419F03Rik
Lrrc74b
Hspa1l
Sms
Ankrd6
Osbpl6
9330159F19Rik
Scn3b
Mrgprb2
Tnfsf18
Hspd1-ps4
Aox1
Lhfpl5
Acsl6
Myhas
Catsperd
D2hgdh
Hoxd10
Mir339
Slc13a4
Cyp2e1
Tmem177
Rbm20
Slc4a8
Gm35853
Nap1l3
Klf15
Scml2
Egf
Usp13
Pou3f3
2310020H05Rik
Dmrt2
Crispld1
Gm26902
Lmod2
Limch1
Rhobtb1
A330074K22Rik
Gm45819
4933431C10Rik
Prr29
1700001K19Rik
Gm12439
Colq
Syne1
Mal
Gm29773
Gm19590
Rufy4
Plaat3
Gbx2
Fbxo2
Gm37385
Ccdc92b
Vwa2
Dmpk
Sgcd
Timd4
Pde4d
Kcnk10
5730507C01Rik
Lmod3
Gm12840
Fgf13
Amy1
Gpat2
Arg1
Rbm24
Iglc3
Dok5
Tfap2b
Srrm4
Adamtsl4
Pcdhac2
Gabra4
Gm19461
Apobec2
Ptpn21
Stk32b
4930511M06Rik
Gm45441
Drc1
Mapk4
Npy1r
Mrgprb13
Tbx3
Prss51
Dusp27
Gulo
Trbj1-4
Dnajc6
Myh8
A730020M07Rik
Stum
1700087I21Rik
Clic5
Acss3
Gpr88
C1ql3
Inpp4b
Pitx2
Myom3
Gm49767
Cacng1
Ntf3
Zyg11a
Rasgrp3
Odf3b
Shisa4
Tlr11
Doc2b
Ppm1e
Zc2hc1c
Wif1
Tmod1
Smtnl2
Vat1l
Tmod2
Kcnma1
Sdk2
Amot
Asb5
1110046J04Rik
Adhfe1
Chrne
Arxes1
Myoz3
Gm49590
Gm20655
Gm48274
Fam124a
Gm12185
Ppp1r1a
Gm12266
Katnal2
Lrrc3
Abra
Serpina4-ps1
BC034090
Gm11517
Thsd1
Tmem233
Svopl
Klhl41
Il34
Trpm3
Gm16118
Neu2
Gm36860
Tnni3k
Gm8574
Hcn2
Ccdc146
Dysf
A930033H14Rik
1700088E04Rik
Map3k21
Trarg1
Dtna
Gm45767
Gm30735
Adamtsl3
Car4
Hoxd3
Ltbp2
Wnt9b
BC021767
Tnfrsf13c
Sorbs1
Gm16168
Eci3
Trim63
2210409D07Rik
Phospho1
Lyve1
Gm49355
Tspan15
Mill2
Fam184b
Klhl30
Hspb8
Gm31659
Ch25h
Prima1
Stag3
Crlf1
Dnaic2
Zdbf2
Gm44421
Best3
Timp4
Gm9989
Atp13a5
Gm9750
Gm19196
Tspan13
Zfp641
Col9a3
Mylk4
9630001P10Rik
Gm50017
Cavin4
Gm32817
Ogdhl
Atcayos
Sbk2
Plin1
Sync
Iqsec3
Upb1
Myod1
Timp3
Tbx4
Fgf6
Gm12408
Il12a
Bank1
Cdhr4
Rho
Ttc9
Gm23638
Lrrc2
Gng13
Pgpep1l
Zfp114
Ltk
Myf6
Gm5131
Gm49492
Kcnu1
A230083N12Rik
Slc25a31
Adgrv1
Nrn1
Th
Btnl9
Fbp2
Slc25a34
Tmem255a
Nt5e
Tnfrsf11b
Mpp4
Tspan8
9530052C20Rik
Speer5-ps1
Bmp8a
Alpk2
Ccdc63
Gm53
B3galt2
Gm3807
Apol6
Gm15953
Clmn
Kif5c
2810030D12Rik
Nrap
Fhl1
Serpinb1c
Sgip1
Gm14756
Hcar1
Acvr1c
Klri2
A930036K24Rik
Hoxc9
Gm3604
Snhg11
Hoxa7
Gm16020
Pacrg
4930567K12Rik
Fbxl13
Rarb
Ucp3
Tal2
Pitx3
Tceal7
Gm10637
Lrrc14b
Gm15816
Klhl38
Gm12224
BC067074
Gm8734
Ablim3
Syt1
Wasf3
Gm15378
Exd1
Cutal
Shisa7
Prkn
C330011M18Rik
Spns3
Rbfox1
4933432I09Rik
Cyp4b1
1700081N11Rik
B3galt1
Reln
Vit
Rnase2a
Ngef
Lmcd1
Hoxb9
Oxtr
C2cd4d
Ptn
Fam171b
Sncg
Gm4876
Gm12436
Cd5l
Gdnf
Tmem229a
Zfp977
Glrb
Gm46603
Opn1mw
Xirp2
Sh2d4b
Gm21013
2310002L09Rik
Folh1
Rpl19-ps3
Ostn
Crip3
Scn3a
Ankef1
Mir708
Gm18427
Usp44
Gm29183
Olfr1033
2700046A07Rik
Flnc
Rab17
Sim1
Gm5481
Mstn
Peg10
Gm5082
Hspb7
Sema3e
Kcnq5
Gbp11
Pdlim3
Kcnn3
Klra17
Car3
E130310I04Rik
Gm48843
Paqr6
Gm44710
Xirp1
Grm2
Npr3
Ccdc180
Tmem116
Gm31378
Gm7265
Gm44792
Kcnh3
Gm8424
Gm15982
Gm12592
Cd79a
Gm12191
Ccn2
Ankrd2
Rab3b
Armc2
Nell2
Hectd2os
Gsta1
Shisa8
Arhgap44
Gm28231
Gm5105
Rspo3
Vash2
F2
Gm7582
Gm36634
Aqp5
BB123696
Gm37375
Trim66
Gm19950
Zfp125
Cd200r4
Isl1
Rasef
Gm17121
Gm17473
Gm17222
Fhad1
Gm41757
Spink2
Odf3l1
Kirrel2
Chst13
Cryab
Klhl40
Rpl30-ps9
Tmie
Hey1
Gm15406
Lypd6
Upk3b
Agbl1
Mettl21c
Pdk4
Ddn
Gm4032
Mir196a-1
4932411K12Rik
Fer1l6
Col8a2
Gm37389
Tmem232
Gm42460
Gkn1
Gm17147
Slc27a2
Dnaaf1
Bdnf
Adamdec1
Ctxn3
Ccr3
Gm13271
Exosc6
Gm11581
Slc26a7
Ppfia4
Hsd17b1
Fam220-ps
Musk
2310081O03Rik
Gm13807
Mybph
Fbxo16
Ralgps1
Csrp3
Scn2a
Mest
Depp1
Gm50222
Gm7442
Gm13667
Grem1
Smad9
Gm46401
Scd3
Ces1f
Aldh1a7
Fgf1
Nnat
Akr1e1
Gm3776
Mustn1
2010009K17Rik
Gm973
Best2
Gpha2
Serpinb6e
Gm17130
Tmem45a2
Gm23468
Pdzrn4
Rab11fip4os1
Itih5l-ps
Ifitm6
Sox30
Gm13652
Ttr
Krt24
Adcy1
Chat
Wfdc3
Fgf18
Gm49391

## Sheet: Fig.1G uppannel
SSLTOPKvsSSLWTDown	TOPKKOvsWTDown	SSLTOPKvsSSLWTDown |TOPKKOvsWTDown
Stfa1	Mmp13	Gm11597
Npy	Gm14448	Tmprss11b
Ggt1	Gm26493	Gm6093
Il19	Gm9157	Wfdc12
BC018473	Ctrb1	Krt6b
Slc5a5	Gsdmc4	Pbk
Stfa2	Gm43554	Pla2g4d
Gm33497	Spp1	Klk13
Padi4	Mir30d	2610528A11Rik
Gm45104	Clec4e	Cstdc5
Ngp	Gm14232	Krt16
Serpinb6d	Gm48890	Gm44958
Tubb3	Mir3102	Sprr2a2
Foxj1	Pcdhgb8	Cstdc6
Defb3	Ceacam3	S100a8
Gm30074	Bglap2	Tcf23
Cemip	Gm22193	Sprr2a1
Car2	Gm22299	Mmp12
Gm47128	Gm15547	Klk6
Gjb2	Pcdhgb5	Stfa3
Spink12	Gm47650	Aox4
Pinlyp	Mup11	Olah
Gm47316	Cxcl3	Lrat
Lrrc15	Trgj1	Gm42031
Padi3	Cela2a	Umodl1
2310034O05Rik	Gm29253	Cdhr1
Lrrc75b	Gm32772	Scgb2b27
Pcdhgb1	Ctrc	Rptn
Gm25301	Cd3e	Gm43305
Gm15845	Gm24095	Gm49428
Il20	Otx1	Sh2d5
Gm45518	Btbd17	Chil1
Gm11567	Gm10640	Gsdmc
Gm12917	Cxcl5	Sprr2a3
Tmprss11d	Cxcl2	Csta3
Slco1a5	Lair1	Styk1
Dnmt3l	Trgv5	Serpinb3a
Pla2g4b	Cd3d	Tdh
Klk12	Ccl3	Gm5478
Tas1r2	Cel	Serpinb6c
Krtap1-3	Smim18	Gm8080
Gm25465	Ctsw	Gm12892
Cntn2	Krtap5-2	Sprr1b
Gm10142	Gm10800	Gm13583
Phgdh-ps1	Gml	Clec2e
Mpo	Syngr4	Zfp979
Gm26807	Reg1	Sgpp2
Gm41555	Slc6a12	Acot5
Krt73	Clec4d	Krt6a
Gjb6	Clps	Gm11663
Bricd5	Ang2	Saa3
Krtap4-9	Gm37963	S100a9
Krt34	Krt2	Col10a1
Prss35	Klhdc9	Cdkn2a
Spink7	Trgc2	Lce3e
Robo3	Gm16181	Gm8666
Has3	Cd7	Tnn
Gm29328	Gm49510	Rps26-ps1
Fxyd4	Trgc4	Nrg1
Gm11562	Ccdc50-ps	Lce3f
Atp6v0d2	Nkg7	Otud7a
Eya2	Ttc9b	Fhl2
Mtarc1	Gm45783	Flg
Tmprss11e	Gm48254	Artn
Lce3d	Ugt3a2	Podnl1
Mir10a	Gpr84	Rbp2
Gm49330	Gm15930	Lcn2
Krt26	Zap70	1700101I11Rik
Sprr2f	5830411N06Rik	Krt42
Tmprss2	Adamts16	Sprr2e
Mup18	Plaat5	Teddm3
Gm37113	Trat1	Degs2
Myrf	Sh2d2a	F7
Krt86	Gm26497	Gm7114
Krtap13-1	Ankmy1	Slpi
Slco4c1	Gm13536	Sprr2d
Sprr2h	A430088P11Rik	Rpl30
Sult4a1	Acod1	Gm49328
Krtap7-1	Cd3g	Serpinb3c
Gm9507	Gm24698	Tnc
Gpnmb	Trpc4	Gsdmc2
Slc7a11	Trdj2	Sprr2i
Slc7a8	Lce1e	Fscn1
Grm8	Treml4	Gpr35
Krtap4-7	Bdkrb1	Saa1
Gm11595	Hhipl1	Cd163l1
Krt81	Mir142b	Slc23a4
Krtap4-13	Hrnr	Icos
Krt25	Crtam	Fam83a
Mir7236	Gm43137	Gm8730
Gm27048	Gm17096	Gm49329
Lgals1-ps2	Trem1	Gm32846
Serpina11	Baiap2l1	Cyp7b1
Krtap4-1	Lbhd2	Itgax
Pdcd1	Ltb	Fetub
Elane	Gm10791	Stra6l
Krt71	Spock1	Atp1a3
Lce3a	Gm44641	Gm18445
Gm10043	Kir3dl1	Erdr1
Gm3233	Fpr2	Kcnj9
Phlda2	Gm14548	Timd2
Krt27	Sit1	Serpinb3b
Tm4sf19	Prnd	Rpsa-ps10
Gm28809	Gm46313	Matk
Endou	Gm38563	Serpina9
Krt33a	Plekhg4	Gm7897
Msi1	Tlr13	Prss12
Gm11545	Tnf	Pglyrp3
Gm6217	Gm5881	Gm48780
Gm7541	Klrb1b	Zfp985
Cpsf4l	Gm44511	Slc39a2
Cpn1	Gdf3	Gm42429
Foxe1	Cd22	Halr1
E030018B13Rik	Rgn	Cyp17a1
AC139579	Zfp488	Tnfrsf9
Gm11457	Prf1	Ehf
Gm15856	C6	Draxin
Krtap4-16	Igha	Gm9347
Gm43825	Gadl1	Gm8615
Krt72	Defb6	Gpr171
Gprc5d	Kctd4	Sprr2g
0610040F04Rik	Jchain	Cyp3a57
Krtap1-4	Lce1i	Rgs1
Gm11460	Cd300lb	Stac2
Areg	Serpine1	Marco
Gpr179	Gm14859	Pla2g4e
Gm40055	Fosb	F10
Krtap11-1	Gm20490	Ahsg
Calhm4	Ly6g5b	Gm47040
Gm4610	Gm42559	Gm3336
Rbp1	Avil	Ccn4
Snhg9	Gm13010	Cxcl1
Dio3	9030624G23Rik	Hbegf
Krtap3-1	Clec7a	Crabp2
Krt33b	Mir744	Trem2
Krt87	Cd14	Smim3
Gm43108	Gm10418	Ccl8
Krt35	Gm15931	Bcl3
Krtap6-2	Gm16537	Gm37261
A030003K21Rik	Ccr1	Pitpnm3
Cntfr	Lilra6	Dcstamp
Lncenc1	Mcemp1	Tgif2-ps2
Adamts18	Il7r	Lce1g
Gm11938	Gm18867	Il1f6
Gm50041	Zfp389	Cdk18
Gm49964	Nlrp3	Gm38416
Prr9	Gm37242	Car12
AU018091	Trgj4	Epgn
Gm14328	Gpr82	Krt17
Pcyt1b	Cyp21a2-ps	Tnfrsf26
Slfn10-ps	Lce1j	Gm19345
Gm16096	Clec5a	Gm6278
Lce3c	1700003F12Rik	Lrrc4
Gm6166	Klrb1f	Clcf1
Gm13657	Aadacl4fm4	Cxcr2
Crnn	Mrgpra2b	Cftr
2810429I04Rik	Lrrc9	Il1f8
Krtap8-1	4930404I05Rik	Ngf
Wincr1	Hk3	Krt8
2610307P16Rik	Msr1	Crmp1
Hmx1	Pp2d1	AL645861
Fabp5	Gm4849	Aadacl4fm5
Mc1r	Ywhaq-ps1	Gstp3
AC106834	Cst7	Gjb1
Gm19945	Fbn2	Gm42428
Gm13717	Lce1a1	AU022793
Padi1	Gm6377	Gm7889
Hist1h2ap	Adgrg5	Ephb2
Gm15243	Gm45752	Gm42427
Rnu3b1	Ankk1	Syn2
Alx1	Lce1d	Prss27
Gm8556	Gm27853	Elf3
Pi15	Gm30085	Cdcp3
4833415N18Rik	Gm43924	Casp14
Il17b	Mfrp	Cd300c2
Camp	4933407E24Rik	Gm45714
E130008D07Rik	Cyp4a32	Cxcr6
Cryba4	Fgr	Chst2
Galnt6	Gm5207	Tmem95
Tdgf1	Mefv	Cybb
Rflna	Gm48236	Gm7392
Myh7	Gpr65	Klk8
Krtap4-8	Cd247	Hgfac
Krt83	Cd84	Gm49786
Antxrl	Myo1f	Gm12551
Ass1	Lilrb4a	Erich3
Kif17	Lilr4b	Ly9
Krtap28-10	Vav1	Kifc5c-ps
Elovl3	Mpeg1	Gm49083
Gdap1l1	Gm4891	Cxcl9
Mboat4	Plaur	Hvcn1
Gm38414	Cngb3	Urah
Tmem178	Rtl9	Plpp4
Gm32983	Acoxl	Cstb
Bfsp1	Fcer1g	Ces2e
Gm47305	Il2rb	Gk
Gm47399	Gm11962	Slc9b2
Gm15833	9130214F15Rik	Pmepa1
Oit3	Calr4	Clec4n
Rmrp	Itk	Pla2g2d
Gm47287	Siglece	Adam12
Krtap2-4	Gm5481	Hsd17b2
Rnu3b2	Serpina3n	Gm32914
Gm49425	Gm21860	Trgc1
Gm6226	Lat	Adgrl3
Col6a4	Gm50022	Psrc1
Lyg2	Btla	Prss22
Gm11724	Gm5639	Qrfp
Krtap5-1	Mirt2	Lyz2
Dpys	Ccdc42	Tslp
Faddos	Gm20400	Aldh3b3
Gm23078	Gm26202	Gm19283
Gm10228	Gm12736	Cd80
Gm11559	Tifab	Gm29125
Krtap21-1	Angpt4	Ttc22
Mdfi	Gm43699	Gpr85
Rnu3b3	Gm14686	Galnt9
Ocstamp	Serpinb1b	Mmp9
Gm31717	4921507G05Rik	A630023A22Rik
Gm50371	Olfm4	Plet1
Adm2	Skap1	Gm47283
H2ac13	Aadacl3	Ces2g
Gm42798	Itgal	Mir6989
Gm10451	Gm4017	Gm13697
Gm8655	Calm4	Slc5a8
2700068H02Rik	Fut7	Blk
Gm47583	Lce6a	Gm13694
Mirt1	Xcl1	Pdpn
E230014E18Rik	Gm19531	Gm3912
Gm11563	Cyba	Gsap
H3c10	Gm44776	Gpr55
Eif3s6-ps1	Hcst	Itgb2
Atp13a4	Cntn1	Kcnf1
Zfp784	Rubcnl	Parm1
Krt31	Gm15234	Sptbn4
Krt18	Tfec	Slc35f2
Mos	Mt3	Gm26448
E230020D15Rik	Rarres1	Lgi2
Kcnt1	Tnfaip6	Arl11
Krtap1-5	Ncf4	Kcnn4
Creg2	Fpr1	Timp1
Snord87	Ccl20	Pla2g7
Fcer1a	Dnajc22	Elovl7
Mmp11	Lat2	Klk9
AI427809	Ctnnd2	Trdc
Xkr9	Islr2	Inhba
Ofcc1	Gm20535	Klk7
Psd2	Gm38392	Slc37a2
C330022C24Rik	2310034C09Rik	Gm49528
Gm4598	Cd300a	Cx3cr1
Drd4	Grin1	Casp1
Hist1h2bp	Gm13696	Ctsl
Gm45337	Atp8b4	Krt14
Gm33782	Stap1	2810047C21Rik1
Cmah	B230217C12Rik	Gch1
Gm23201	Csf3r	Tnfsf11
H4c11	Slc11a1	Rpsa-ps9
Elfn1	Akr1c18	Lif
Gbx1	Lce1a2	Gm48496
Mmp1b	Sla2	Gm14165
Gm9993	Gm45286	Smox
Aldh1a3	Klrd1	G930009F23Rik
Gm11937	Acap1	Mgat5b
Gm4553	A3galt2	Akr1b8
Gm43437	Trim71	F730043M19Rik
H3c2	Mrgpra2a	Gm13693
Kcnh1	Havcr1	Atp10d
Steap1	Dhx58os	Gm4316
D630023F18Rik	Gm34455	Samd12
Nckap5l	Tpsg1	Glipr1
Gm16316	Tmem198	Qsox1
Gm49319	Sytl3	Ier5l
Klk10	4930430E12Rik	Ctss
Pram1	Fos	Pmaip1
Vsig8	Ces2f	Gpr68
Gm8162	Lce1b	Glrx
H2ac10	Pnma5	Slc5a1
Gm38157	Plcxd1	Gm45351
Gm47697	Card14	Rdh16
Igsf3	Platr22	Ptges
Tchh	Mcoln2	Shf
Gm5414	Mroh3	Acox2
Btbd18	Gm9025	Slamf7
Ccnb1ip1	Gm49493	Cst6
Upk1b	Dpep2	Mafb
Edn2	Il2rg	Tmem269
Hpse2	Slurp2	Aqp3
Sprr4	Laptm5	Krt79
Serpina10	Slc16a5	Gm13935
Gm10229	Gm50471	Cotl1
Igfbp2	Gm26877	Pdcd1lg2
Nppc	Ighj4	Itgb8
Gm8378	Gm10552	Sox7
Tgm3	Prg4	Gngt2
Gm33103	Pcdhb3	Zmynd15
Chn2	Gm13781	Gpr135
Susd4	9330159M07Rik	Bgn
Mrto4-ps2	Cd52	Fam43a
Snora78	Cd19	Gm48275
Gm11568	Cd2	Gm6551
Tmem266	Itgam	Lyz1
Krt28	Parvg	Gm49774
Gm38312	Ctla2a	Kctd11
Gm26737	Runx3	Serpinb12
Gm25131	Gm2564	Bcl2a1a
Gm4353	Gm44645	Serpina3m
Gm29326	DXBay18	Trex2
Gm38336	Syt13	Ptk6
Snord58b	Gm47694	Krt1
Sorcs2	Gm15895	Gm6158
H3c3	Il1b	AU020206
Slc26a10	Gm536	Polr2k
Aass	Tbc1d4	Gm9944
Ada	Dnali1	Bnip5
Olr1	Ncf2	Gm48704
Gm29994	Klhl6	Gm9696
Bdh1	Tnfrsf1b	Rpl30-ps1
C920021L13Rik	Gm15230	Dgat2l6
1700007K13Rik	Lct	Pld1
Gm39326	B430306N03Rik	Gm13698
Gm5149	Il27ra	Alpl
Gm42544	Gfi1b	Btbd19
Ccl17	Macrod2os2	Gm12248
D5Ertd605e	Snora69	B4galnt1
Hist1h2ao	Lce1c	Trbj2-3
Lurap1l	Gm3417	Gm20056
Rnu3b4	Fkbp5	Pdss1
Snord65	Ms4a4a	Entpd7
Gm23639	Gm45719	Col5a3
Nkx2-9	Igsf6	Arc
Bdkrb2	Abcg3	Ctsd
Gm45853	BE692007	Il1f5
Lzts1	Mup7	Fam131b
Gm8514	Jaml	Fn1
Rln3	Gm42458	Parp9
Gm44249	I730030J21Rik	Trdv4
Gm17833	Smpd5	Col12a1
Capn12	Ascl3	Slc20a1
Gm44206	Gm13446	Slc25a13
Fgfbp3	Otop1	Slc6a20a
Gm47794	Lyl1	Ccl22
Ttll9	Selplg	Eno1b
Arfgef3	Cd72	Gm20482
Sprr1a	Pirb	Tlr2
Gm37696	Rasal3	Bcl2a1b
Gm45737	Cacna1e	Gm30042
Smpdl3b	Rnase2b	Gm41293
H2ac14	Tmprss4	Gm11942
Prr7	Clnk	Rnf128
Nt5dc2	Aoah	Slc25a48
Wnt7a	Tox	Ptgr1
Cald1	Gm45733	Gm13767
Tnfsf8	Mapk10	Gm33432
2210406O10Rik	B630019A10Rik	Gm11166
Gm47026	Dazl	Has1
Gzmb	Gm29683	Rpsa-ps7
Rn7s1	Gm39168	Igsf8
2210406H18Rik	Gm4707	Gsg1l
Kif26b	Morc1	Pgf
Lingo1	Trim10	Zc3h12a
Mmp25	Gm38190	Trim62
Dact2	Gm44560	Gm44957
Ankrd66	Pcare	Pik3r5
Igfl3	Slitrk4	Cd5
Rn7s2	Klrc1	Abhd12b
C1qtnf3	Slurp1	Tfpi2
Gm50037	Klkb1	Pcdh1
Myo1b	Trbd1	Cd33
Dsc2	Gm47675	Npl
4732465J04Rik	Tnfsf13	Lypd3
Ptger2	Cd96	Dhrs7
Gm48536	Ano7	Mxd1
Slc39a12	Dnah7b	Zfp92
Syt8	Gm19412	Socs5
Krtap14	Gm14056	Cbr3
Gpr50	Olfr94	Nod2
Fyb2	Batf	Slc5a9
Pspn	Pcdhb7	Adam8
Selenok-ps6	Ptpn7	Tmem132a
Nppb	Il18	Il1f9
Gm38103	Gsta3	Bco2
Tdrd9	Tbx5	1500009L16Rik
Gm3793	Bcat1	Rgs20
2900064F13Rik	Gm37805	Gm45644
Arhgap27os1	Clec2g	Mmp3
Gm4755	Tac2	Tcim
Raet1d	Mir142hg	Hmga1b
Gm8675	Ccl9	Itgae
Tigit	Col6a5	Bglap3
Vnn3	Pou2f2	Awat1
Irx4	Pcdh20	Il2ra
Gm13691	Gm4742	Lce1h
Gm38699	Snx20	Rhof
B3galt5	Cyp1a1	Ggh
Hspb9	Pcdhb5	Gjb4
Gm6567	Sec1	Manba
Ccdc88b	Jph4	Pla2g4f
Gpx2	Cacnb4	Trim15
Ctsc	Myo1g	Adamts15
Gm34093	Mir7025	Lce1k
Gm8934	Cldn34c1	Gm6967
Hnf1aos1	Ly75	Gpr183
Hist1h2an	Kcnk12	Ckb
Caskin1	Cpa4	Gm19557
Ano4	Bcl2a1d	Tmem45b
Gm7344	Ccdc114	Rcn1
Gm47078	Gm35065	Egr2
Basp1	Gm47096	Ncf1
Mir1291	Pglyrp2	Tcirg1
A030014E15Rik	Nfasc	Chga
Gm10648	Cytip	Atp6v1b2
Krtap4-2	5930438M14Rik	Pdzd4
Gm50103	Scimp	Clstn3
Gm49313	Ptprn	Lgals7
Mir100hg	Col27a1	2610035D17Rik
Phlda1	Has2	Coq8b
A730061H03Rik	Ceacam2	Gm46620
Gm35611	Gm31300	Slc16a1
Gapdhs	4933429H19Rik	Ces4a
Gm8401	Gm47798	Ccdc116
2010110K18Rik	Pik3cd	Cdk5r1
Snord83b	Creb3l1	Degs1
Dnm3os	Gm34121	Kif1a
Disp2	Gm39059	Mal2
Dnajb13	Cyth4	Nfkbiz
Gm17377	Lrrc25	Slc2a1
Gm14206	Hcls1	Lce1f
Galnt14	Gm6557	Sec14l2
AI506816	Gm9252	Ripk3
Gm32486	Atp10b	Gm49131
Gm26685	Ugt1a1	Tssk4
Gm43430	Asprv1	Hmcn1
Hgf	Grem2	Cers4
Slc26a9	Emilin1	Klk11
Gp5	AI504432	Gm37116
Lpo	Serp2	Trim46
Gm25679	Snord60	Slc22a23
Gm47173	Gm1673	Psph
Gm47445	Prr32	Dubr
Gsto1	Lhpp	Msn
Mkrn2os	Ikzf1	5033430I15Rik
Srms	Acsm1	Esd
Krtap16-1	Tbx18	Trpv2
Gm43375	Grap2	Gm44867
Tspan10	Actr3b	1700012P22Rik
Atp12a	Ptprc	Atp6v1c2
Gm47955	Gm21859	Bin2
Carmil2	Gm10825	Gm37277
Lime1	Bmp8b	Cd101
Eif4a3l2	Gm8731	Cd44
Elf5	Rac2	Defb14
Fosl1	Pnpla5	Tlcd2
Icosl	Lcp2	Trib3
2210017I01Rik	Thy1	Aadac
Il4ra	Slc36a3os	Ebp
Ccdc68	Pcdhga1	Tagln2
Rab31	S1pr4	Fa2h
A730085K08Rik	Ffar4
Tac4	Pisd-ps1
Ankle1	4931440P22Rik
4930447K03Rik	Lag3
Evl	Clec4a2
Marcksl1	Themis
Kcnv2	Ifi202b
Gm28578	Oas1f
Gm37137	Gm21960
Gm39327	Gm48086
Gm5936	Arnt2
Sp7	Kcng3
Gm17120	Inpp5d
Inhbb	Plek
Gm4887	Ms4a6d
AV039307	Plcg2
Gm5424	Gm25820
Dnah2os	Gm7153
Nfe2l3	Rgs14
Celf5	D730044K07Rik
Qrich2	Naip5
Gm49037	Alox12b
Slc10a6	Zbtb7c
Gsdma	Dpysl2
Gm50203	Krt10
B4galnt4	D330050I16Rik
Hilpda	Napsa
Gm26642	Dio2
Snn	Stx11
Gm5532	AI467606
Gm15764	Il23a
Fras1	Klrb1a
Ifitm10	Cd244a
Bnc1	Pilra
Catsperz	Gm26602
Hk1os	Mgll
Fblim1	Csf2ra
Lilra5	Ccl7
Gm4419	D930036K23Rik
Gm3076	4930423D22Rik
Gm5865	Tmprss6
Plac1	Hsd17b7
2310034G01Rik	Gm5578
Ndp	Coro1a
Gm24727	A130077B15Rik
Mir692-2	Casp4
Gm28386	Tnfaip2
Gm41662	P2ry10
Bcl2l15	Gm12097
9430085M18Rik	Lrrc32
Bend4	Gramd1c
Gm11714	Fmnl1
Cfap299	Lax1
Gm15873	Rhox10
Mir6991	Fam3b
Chrna2	Nfkbid
Gm43558	Sdcbp2
Gm5855	Gm43078
Serinc2	Slc16a14
Gm26595	Neurl1b
Mapk6	Pcdhga6
Tnfsf9	P2ry4
Mtcl1	9330160F10Rik
Dusp9	Gm14026
Krtap9-3	Card9
Ammecr1	Nefm
Cpne4	Gm43061
Gm15964	Gm22455
Rpl38-ps1	Ugt1a7c
Porcn	Rbm47
E230025N22Rik	Hpse
Gm8670	A630001G21Rik
Rnasel	Sdr16c5
Gm16372	Fcgr2b
Gm7850	Gm37819
Piwil2	Plcb2
2010204K13Rik	Cfap45
Fam184a	Them5
Snora73a	Kcnk13
Avpi1	Gm20667
Mgst2	Hck
Dcdc2b	Gm10134
Gm49442	Tbxas1
Slc9a5	Car9
H2ac12	Cd53
Mfsd2a	A230028O05Rik
Cenpa	Iyd
Gm4972	Sdr16c6
Pcdhgb7	Spi1
Gm13032	Sh3bgrl3
Gm26558	Cidea
Apol8	Tcte3
1700092M07Rik	Mir8092
Gm26714	4932702P03Rik
Tmigd1	Gm12734
Gm9432	Cyp2b10
Mir6939	Gm30124
A530010L16Rik	Gcnt4
Prkg2	Gm12735
Krtap6-5	Itih4
Gm8587	Gm5512
Slc4a7	Il1a
Evi2b	Rinl
Rskr	Gm10059
Ctsk	Havcr2
Snora73b	Zfp872
Ppp1r3b	Slfn2
Cdc20	Slc28a2b
Gm17907	Trbj2-5
Cacna1g	Nckap1l
9930017N22Rik	Lck
Gm50282	Clec12a
Eme1	Gm14685
Gm47749	Gm17029
Snora61	Lrrc28
Ceacam18	Col5a1
BC106179	Pcdhgb6
Gm44414	Gm11992
Tbx10	Gm10353
Gm47127	Gfod1
Gm15991	Cyp3a13
Gm45399	Cpxm1
Skor1	Lor
Runx1	Rims1
Trpv1	Mag
Slc5a10	Elovl4
Axdnd1	Gm8093
Gm15601	Fgd3
Sfn	Mroh6
5430437J10Rik	Gm9207
Gm26315	Il10ra
Ccr10	Gm35339
Zfp941	Gm2926
Gm25777	Ctla2b
Tomm6	Prkcb
Slc38a5	Hmgn3
Gm11496	Cd69
Wfdc2	Cass4
Dyrk3	Aloxe3
4930556C24Rik	Gm38910
Corin	Nfam1
Gm47079	Mst1r
Gm11520	Tnfrsf23
Gm45397	Tyrobp
Krtap15	H2-Bl
Gm19610	Gm22965
Gm25911	Grk3
Gm5640	Abcc3
Snord73a	Irak3
Lpcat4	Kdelr3
Stom	Gm44103
Mab21l3	Zc3h12d
Depdc1b	Lpxn
Gm24187	Chst3
Tmprss7	Gm17022
Lrrc66	Alox5ap
9530056E24Rik	Dok2
Dcbld1	Gm7030
Spire2	Ly6m
Llph-ps1	Slc45a4
4930578I06Rik	Gm10425
Gm13695	Ceacam19
Adgrg1	C1rb
Gtse1	Loxl2
Heyl	Iffo2
Duoxa1	Gm45548
Gm266	Krtdap
Masp2	Sla
Pif1	Sash3
Gm44851	Spon1
Tubb2a	Psapl1
Gm35363	Gm44154
Gm44291	Gpr3
Samd5	Adgrd1
Junb	Rdh1
Clec2f	4933427G23Rik
Gng5-ps	C4b
Pmel	Cxcl16
Etv4	Amz1
Rnf207	Abi3
Ero1l	Ptgir
Tspear	Sdr42e1
Sult2b1	Cyp51
Gm29362	Csf2rb
Pxdc1	Pdlim4
Igsf9b	Lbp
Gm11989	Tnfrsf13b
A430057M04Rik	Gpsm3
Gm36961	Pou3f1
Gm24447	Fkbp10
Duox1	Lcp1
Gm24270	Ciart
Glis1	Tmem150c
Gm16353	Cd37
Gm44751	Capn9
H4f16	Lipk
Gm9736	H2-Q2
Tmem121	Nccrp1
Cdh3	Gm9727
Ret	Stat3
Gm12525	Apol9a
Chst5	Slamf6
Gm4735	Fcrls
Erfe	Tmem254b
Gm26316	Gbp6
Gm17194	Arhgap40
H3c11	Rtn4rl2
Mex3a	Matn2
Nkpd1	Otop3
Map3k6	Arhgap30
Gm13193	Pld2
Gm15420	Batf3
Dpysl4	Trbj1-6
Dnase1l2	Apobr
Snord35a	Gm14398
Gm46379	Myof
Gm47991	Samsn1
Gm10561	Cebpa
Snora41	Slc46a2
Zfp385b	Arhgap4
6030440G07Rik	Nanos1
Fxyd2	Gm16091
E2f7	Npbwr1
Scpep1os	9630028I04Rik
Tnnc1	Sostdc1
Gm15759	4833403J16Rik
1700069B07Rik	Lrrc73
Fam20a	Cd48
Syce1l	Ahrr
Epop	Gm43735
Snora57	Gm49284
Dancr	Gm7901
Gm17300	Susd3
Dnah7c	C1qtnf6
S100a3	Klf2
Traf4	Dok3
Cnbd2	Col8a1
Gm6593	Fam209
Gm43006	Kcnab2
mt-Tf	Cd68
Nos1ap	Icam5
Plk2	Cd207
Tmem51	Pik3ap1
Gm37490	Rassf4
Ahcy	Tbc1d10c
Prss30	Tmem41a
Proser2	AA467197
Gm22634	Dock10
Gm24888	Gm12854
Ston2	Gm38114
Plk1	Nupr1
Kcnq2	Lratd1
Gm14719	Celsr2
Vangl1	Cd74
9130230L23Rik	Mir7082
Slc15a2	Bhlhe40
Eno1	Olfml3
Gm44949	Guk1
Idi1	1110002J07Rik
Gm24616	Ampd2
2010016I18Rik	Mocs1
1110008P14Rik	Tnfaip8l2
Mybl2	Mst1
Csta1	Iqgap2
Wasf1	Gm49747
Dbf4	Col11a2
Mir5136	Cdc42ep4
Gm15789	Ptafr
AA914427	Cetn4
Uqcrh-ps1	Rasgrp4
Fabp7	Pdgfb
Gm10434	Loxl1
Nradd	Gm37850
Cenpe	H2-DMa
Lca5l	Msmo1
Ppard	2500002B13Rik
Gm36638	Septin1
Gm5686	Tsacc
4933421A08Rik	Tnfrsf25
Snord49a	Klk5
Gm15452	Gm34730
H2ac11	Dcst2
Orai2	Osr1
Xdh	Arhgap45
Gm33699	Dmkn
Pde12	Wfdc5
Gm28071	Rnf223
Snord34	Fes
Gm13082	5430405H02Rik
Slc15a3	Gm50225
Kif2c	Ifi207
Slc35f6	Chd9
Gm43566	Atp6v0a4
Bub1	Numbl
CT010467	Ecm1
Dnah2	Bid
Dusp6	Ripk2
Gm11706	Epcam
Hmgcr	Rab38
Fam171a2	Fcgr3
Scrg1	AA986860
Scd2	C3ar1
Snord43	Ppp1r14c
Snord17	Col6a3
1110025L11Rik	Ly86
Tarm1	Apobec3
Gm26397	Inava
Gpr150	Orm1
Zbtb8b	Kprp
5930409G06Rik	Gm43031
Mir6913	Cxcr5
Ccnb1	Dhcr7
Gm49888	P2ry6
Birc5	Frmpd1
Mlkl	Tnfsf12
Gm3788	Amd1
Gm15795	Ccbe1
Reep2	Egr1
Cdhr5	Rdh16f1
Myl2	Atp8a1
Slc9a3r1
A2m
Gm48678
Unc13c
Gm10340
Gpr132
Dhcr24
BC037039
Gm17826
Vsnl1
Gm13624
Gm13398
Itga2b
Aaas
Gm12352
Gm43062
Gm4811
H2bc11
Gm50184
Depdc1a
Slc7a1
Wnt11
Elk3
Gm11222
Cplane2
Gm12704
Wdr62
Aqp9
Fam83c
Ttyh3
Dusp5
Nme1
Zfp365
Trpv3
Gm23935
Lars2
Mir27b
Fmnl2
Mir5620
St6gal1
Procr
Cyp4f16
Grid2ip
Gm13226
Gm12349
Ucp2
Gm22478
Osgin1
Rdh12
Socs1
Stab1
Rrm2
Gm11110
Cep55
Grasp
Tgfa
Gm37795
Gm48146
Ube2c
Cdc25c
Specc1
2700029L08Rik
Capg
Gm50223
Parpbp
Kir3dl2
Gm6375
Gm26394
Tle6
Sema6a
4632411P08Rik
Rnpep
Gm46649
Slc34a2
Dtnb
Scpep1
Ovol1
Lgi3
Ska1
Blmh
Gm44570
Gm48137
Atp1a1
Gm10259
Gm5436
Lamc2
Mir7058
Arntl2
Gm36079
C1qtnf5
Lamb1
Gm3699
Lrrc8c
Dcxr
Fbln1
Tuba1c
Dlgap5
Kcnmb4
Il12rb1
Ddhd1
Gm49739
Ier5
Kif21b
2810408I11Rik
Zwilch
Gm2164
Gm37192
Gpx1
Gm50373
Mpv17l
Chsy1
Pcdhga7
Ly6g6d
Slc43a2
Tgm1
Gja1
Oacyl
Pcdhb6
Kif18b
Fam162a
Tmem229b
Cnfn
Trim11
Eva1a
Prickle2
Pm20d1
Gm20554
A330009N23Rik
Slc27a4
Gm31363
Fbp1
Ddias
K230015D01Rik
Rab24
Maoa
Kirrel
Gm11946
Rassf9
Cpt1c
Rn7sk
Gm47232
Gm38021
Gas5
Bub1b
Bora
Ighg2c
Apon
Troap
Spc24
Ttc36
Snord32a
Twf1
Tubb2b
A730020E08Rik
Gm10184
Smtn
Mcm10
Mark1
Ckap4
Kpna2
Gm13204
Ckap2
Tpx2
Kif14
Col18a1
Alcam
Epha2
Pigf
Ccnb2
Cdk17
Pmm1
Oaf
Gpr176
Nudt10
Tax1bp3
Ttpa
Comtd1
Snora31
D130058E05Rik
Marcks
Tmem40
Gm11605
Reep4
Atp6v1a
Cit
Map4k4
Mpp7
Cebpb
Ier2
Myd88
Gm9826
Spred3
Prr11
Gm2420
Ephx3
Atg9b
Txn1
Aprt
Gtf3c1
Gchfr
Homer3
2700038G22Rik
Ccne1
A930001C03Rik
Tpcn2
Gm16069
Aldh3b2
Slc25a45
Mfge8
Plac9a
Bmp1
Gm12774
Gm13597
Atp6v0c-ps2
CT868690
Epha7
Impdh1
Acat2
Sbno2
Itpk1
1110038B12Rik
Slc16a11
Gm9974
Gm29156
Ctsa
Hoxc13
Shb
Sdc1
Traip
Hist1h4m
C4a
Gm13502
Fbxw9
Aldh18a1
Dsg1b
Trim13
Gm6599
5430403N17Rik
Lamc3
Gm45110
Hyal1
Gm50322
Slc39a4
Prag1
Tmsb10
Fasl
2310008N11Rik
Qtrt1
Gm12496
Pimreg
Pcyox1l
Morrbid
Gm5824
Snora43
Ska3
1700023B13Rik
Acp7
Tstd1
Gpr153
Rab26os
Il3ra
Tfap2a
Pttg1
Gm6043
Acot4
Gm47071
Dbn1
Tnfrsf10b
Plcd1
Mdk
Atp6v0c
Gm16087
Tmem139
Nbeal2
Rnf122
Large2
Pgam1-ps2
Gen1

## Sheet: Fig.1G downpannel
SSLTOPKvsSSLWTUp	TOPKKOvsWTUp	SSLTOPKvsSSLWTUp|TOPKKOvsWTUp
Pptc7	Gm9905	Airn
Fahd1	Gm14403	Fam227a
Pik3ip1	Zfp995	Cfap300
Per3	B130034C11Rik	2310015A10Rik
Emx2	Arhgdig	Sccpdh
Plcb4	Zfp969	2810029C07Rik
Lpl	Zfp82	5830418P13Rik
Gm50439	Tlcd5	Zfp820
Gm20186	D830036C21Rik	Lrrc20
H60c	Gm11266	Slc22a5
Gm49518	Gm4524	Rgs6
Lims2	Rbm8a2	A330041J22Rik
Gm33280	Gm12101	Cacna1a
H2-M5	2810002D19Rik	Eif3s6-ps2
Slc41a3	Ntng1	Tspyl5
Thra	Gm6145	Alox12
Crybg3	Gm4865	Gm3252
Ganc	Gm31848	Gnpda1
H2-Q7	Zfp968	Zfp40
Acsl1	Gm17110	Gm14419
Nphp1	1810010H24Rik	Morn2
Gm31024	Zfp59	Sfxn4
Foxred2	Gm38150	Cilp2
Dip2c	Rnu3b3	Ccdc136
Espn	Gm5914	Hoxd4
Ermap	Gm49794	St6galnac2
Adra1b	1110020A21Rik	Rida
2010300C02Rik	Gm8349	Selenbp1
Tmem100	Gm45453	Zfp457
Heph	Lrrd1	Cgnl1
Hivep3	Gm7429	Zic3
Zfp318	1700007L15Rik	Tmc4
Lhx6	Gm12463	Gm14287
Mycl	Kcnk4	Optn
Gm39090	Gm36595	Igf2bp3
Lyplal1	Fap	Pgm5
Cbr2	Hbb-bt	Gm6545
Mettl15	Prom1	Arid3b
Ifngr1	Hbb-bs	Gm29170
Mkrn3	Gm6030	Cd99l2
Krt80	Gm45094	Grin2c
Pde6d	Grtp1	Mterf2
Vmn2r85	Gm37621	Klhl13
Letm2	Sult6b1	Nptxr
Art4	Gm11837	Ppp1r2-ps2
Arl4c	Jmjd7	Spin2c
Anxa6	Gm41715	Lingo3
Aldoa	Crb2	Gm8116
Zfhx4	Fhl4	Dmd
Gm15675	Gm5446	Itgb3bp
Ndrg1	Pcp4l1	Gm12643
Vezf1	Nxph3	A030001D20Rik
Lrp3	Cyp46a1	Hr
AA467197	2410004P03Rik	Ifi203
Lpin1	Gm14288	2810039B14Rik
Clasp2	Gm19938	Gm7452
Armcx1	Gm16120	Gm35248
Kctd21	Gm15443	Ift57
AW011738	Zfp273	Prkcz
Gm11827	Gm16618	Uchl1
Prkag2	Odc1	Gm7162
Paip2b	Uaca	6330410L21Rik
Ulk2	Rad51b	Dnajc12
Zfp367	Gm15728	Wdr31
Ccdc57	Gm26788	Nkain4
Xpnpep2	Smarca1	A330087D11Rik
Nedd4l	Gm28053	2700054A10Rik
Gm48350	Mas1	2810454H06Rik
Tfeb	Gm1943	Metap1d
Mrvi1	Gm4977	Zim1
Jpx	Gm25076	Klhl34
Gpr19	Gprin1	Slc25a47
Hmgb1	Gm2174	Lepr
Gpd1l	Sv2a	AI854703
Stxbp6	Sult4a1	Gm37847
Gm5276	1700016K19Rik	Gkap1
Zc3h6	Zfp947	2310074N15Rik
Pfkfb1	Gabrd	Arhgap20
Synpo	Gm49024	Krt19
Jam2	Fsbp	Wnt6
Gm10638	Upk3bl	Smim10l2a
Arl4a	B230369F24Rik	Gm14416
Cdkal1	Hspe1-ps3	Rai2
Slc1a5	Gm47381	Irf4
Inpp5a	Gm19391	Eya1
Plpp7	Gm9001	Tiam2
Tjap1	4930556M19Rik	6720489N17Rik
Pigp	Map10	Gm26885
Ankrd29	Mrps36-ps1	1700066B19Rik
Dnajb5	Gm49085	A930005H10Rik
Egfl8	Sprn	Zfp879
Daglb	2610027K06Rik	Gm43608
Cdk15	Krt12	Rab44
Plb1	H2bu1-ps	Sncaip
Mras	2610042L04Rik	Reep1
Gm6123	B230206L02Rik	Slc26a3
Sec22c	Gm6416	Homer2
Shisa2	Gm42922	Lrguk
Dynll2	Gm43823	Vnn1
Npr2	Gm4208	Gm34804
Zfp975	Gm9260	Marchf4
Ahnak2	Gm12056	Chodl
Sema5a	mt-Tm	Slc38a3
Ybx2	Myl6b	Fst
Ankrd55	Tex38	Zfp454
Dnajb4	Gm37759	Fbxo32
Stim1	Inpp5j	Omp
Map2k6	Ankrd1	Pdk1
Ndrg2	Bex6	Gm4221
Zrsr1	Gm10644	E030044B06Rik
Tead1	Gm14399	Kremen2
Orm1	Gm45120	Lrrc3b
Ust	Gm14122	Slco5a1
Mboat2	Gm14845	1600002D24Rik
Jade2	Ppp1r36	Gm10416
Gm2436	St3gal5	Cfap74
Ebf3	Gpm6a	Srrm4os
Tmem38b	Gm8947	Zfp808
Gm15417	Gm17655	Cystm1
Pdgfd	Gpc3	Gm43136
Rpl31-ps15	P2rx3	Cldn8
2700046G09Rik	6430571L13Rik	0610012D04Rik
Socs2	Gm6043	Gm7622
Ccdc187	Gm8880	Tmem246
Mllt11	Tpd52l1	Peg3
Gm43720	A930027P06Rik	Zfp990
Six5	Gm44065	Gm37371
Ushbp1	Gm48249	Slc9a7
Sbf2	Gm20426	Grb14
Fam110b	M1ap	Tnfrsf19
Gm44321	0610005C13Rik	Tmtc1
Zfp831	Gm8318	Gm28527
Itpkb	Gm37784	Plpp1
Scel	Gm2026	Tspyl4
Mtmr11	Gm15787	Gm26740
Dcaf6	Gm42432	Gm26704
Vamp2	Snord49b	Zfp991
Pappa	Gm36101	Nmnat2
Arhgap18	Bloc1s6os	2410022M11Rik
Clstn1	Gm43824	Gm49980
C1qtnf9	S100g	Hpgds
Hoxc6	Gm28071	Ankrd6
Gm17057	Tex21	Catsperd
Cavin2	Gm38342	D2hgdh
Cyfip2	Gm45447	Slc4a8
Phtf2	Gm14325	Bmp4
Kcnn1	Gm14440	Gm19590
Zfp467	Gm34256	Ccdc92b
Zfp943	Gm25047	Dmpk
Tjp3	H2ac10	Kcnk10
Sugct	Nell1	Gpat2
Zfp455	Col22a1	Arg1
Ctf1	Gm6331	Dok5
Gm45428	P2ry2	Tfap2b
Slc7a6	Gm13886	Srrm4
Gm4575	Gm2412	Dnajc6
Ramp3	Gm3365	A730020M07Rik
Klhl7	Dzank1	Stum
Rmnd1	Klhl4	Gm49767
Ivns1abp	Gm14305	Lrrc3
Nudt16	Gucy1b2	Thsd1
Smyd4	Snord43	Gm45767
Txndc16	Gm12059	Ltbp2
Tbc1d19	Rpsa-ps5	Eci3
Sema6c	Gm26579	Tspan15
Car8	Pgbd5	Mill2
Calm2	4732463B04Rik	Cd82
Gca	Zfp97	Crlf1
Pthlh	Mir8112	Fabp4
Eif5a2	Gm17115	Gm19196
Camk1	Ces1e	Tspan13
Cryl1	Abhd11os	Col9a3
Dagla	Gm37403	Ogdhl
Dpf3	Gm36377	Upb1
Tmem159	Bmpr1b	Timp3
Zfp229	Gm36756	Gm12408
Pwwp3b	Gm29521	Rho
Rag1	Gm10558	Ltk
4430402I18Rik	n-R5s123	Gm49492
Cd109	Gm5218	Kcnu1
Ccdc50	Bloc1s2-ps	Tmem255a
Gm46404	4930562C15Rik	Nt5e
Gm47879	Rpsa	Tnfrsf11b
Gm8750	Gm37144	9530052C20Rik
Csrnp2	Unc80	B3galt2
E330013P04Rik	Gm20544	Ccdc27
Lynx1	Gm43020	Clmn
Ophn1	Gm50390	2810030D12Rik
Strip2	Rnu3b1	Sgip1
En2	Snord17	Gm3604
Crebl2	Gm45474	4930567K12Rik
Parvb	Dnah10	Rarb
Amd-ps4	Dscam	Ablim3
Fyco1	4933427E11Rik	Syt1
Tent5c	Cfap73	Gm15378
Gm25789	Gpr45	Nectin3
Tex19	Mir7036	Cutal
Ptprd	Gm19248	Shisa7
Kansl1l	Gm46649	Prkn
Rhbdl3	Gm43797	Wnt10b
Six4	Gm23639	Ngef
Pfkfb3	Gm2395	Ptn
Sox8	Gm7435	Fam171b
Gm20443	Dnaic1	Sowaha
Zkscan4	Gm16984	Bcl2l14
BC035947	2300002M23Rik	Gm12436
Esrrg	Gm17258	Gdnf
Rnls	Gm50045	Lhx2
Fstl3	Gm10863	Thsd4
Zfp202	Gm20531	Tmem229a
Gm10222	Krt18	Glrb
mt-Nd4l	H2ac14	Gm21013
Cd59a	Gm14412	Rpl19-ps3
Bdh2	Optc	Ostn
Ar	Mir1945	Crip3
Gpam	Bex2	Rab17
Rrm2b	Gm49701	Peg10
Sgms2	Gm12623	Gm5082
Rac3	9030612E09Rik	Sema3e
Bche	Gm14387	Klra17
Gm31583	Gm31812	Paqr6
Ntrk3	A930038B10Rik	AU022754
Sema5b	Gm34113	Grm2
Trim34a	Cdk19os	Tmem116
Gm8990	Tmem236	Skint10
Megf6	Gm50478	Gm44792
Entpd2	Gm1965	BC006965
Camta1	Gm32618	Gm12191
E030030I06Rik	Tdpoz8	Ccn2
Igfbp5	Gm6710	Rab3b
Car11	Gm42515	Nell2
Ano5	Gm19353	Gsta1
F630042J09Rik	Gm48078	Arhgap44
Ccdc88c	Gm5084	Smoc1
Sat2	Gm15464	Rspo3
Dzip1	Pamr1	Aqp5
Gm47599	Etnk2	Rasef
Nfic	Ajap1	Gm17222
Gm11127	Trpc3	Spink2
Mertk	Gm18852	Kirrel2
Ppp1r3d	Nxf7	Gkn3
Efemp1	Gm9115	Rpl30-ps9
Actl6b	Cd200r3	Hey1
Zfp3	Efcab12	Rnase12
Fnip1	8430429K09Rik	Lypd6
Gucy1a1	Gm45114	Upk3b
Serpinb6a	Zfp973	Vipr1
Zfp667	Gm43679	4932411K12Rik
Zfp704	Lypd10	Col8a2
9330102E08Rik	Pex5l	Gm42460
Platr6	Ugt1a6a	Bmp2
Cd207	Gm36840	Dnaaf1
Scn4b	Qrfprl	Bdnf
Gm5113	Gm14567	Adamdec1
Gm31545	4933417D19Rik	Gm11581
Phldb1	Gm18853	Slc26a7
Ankrd44	Gm5737	Hsd17b1
Gm7308	Gm14634	Fam220-ps
Crim1	Zfp965	2310081O03Rik
Phf20	Amh	Fbxo16
Fam189a2	1700016C15Rik	Ralgps1
Camk2g	Abca4	Sectm1b
Atp2a1	Gm43923	Wfdc21
Pcolce2	Gm15455	Mest
Cyp2j9	Gm26707	Gm13667
Gm9484	Gm32633	Grem1
Rgmb	Akr1cl	Smad9
Mybpc2	Gm36839	Gm46401
Ccdc73	Rnase10	Hhip
5730455P16Rik	F12	Krt15
H2bc6	Gm3045	Cldn3
Gm11613	Serpina3d-ps	Aldh1a7
6230400D17Rik	Gm10570	Fgf1
Fry	Aifm3	Akr1e1
Ric8b	Pip5kl1	Gm3776
Gm5144	Mfsd4b2	Gm973
Gm42903	Gm8153	Best2
Samd11	4933431K23Rik	Scgb1a1
Pik3r1	Gm45572	Gpha2
Enpp1	2700069I18Rik	Dab1
Gm28557	Gm5949	Egfl6
Gsto2	A930006K02Rik	Gm17130
Nnt	Myo5c	Slc5a11
Gm14383	Zic4	Slc9a3
Gm8234	Gm28041	Pdzrn4
Cul9	Myo3a	Itih5l-ps
Gjc1	Gm43314	Serpina5
Hexdc	Lhfpl3	Sebox
Ttc3	1700063D05Rik	Ifitm6
Micu2	Gm6047	Gm20305
H2bc21	Gm42997	Sox30
Pcgf5	Gm45754	Gm13652
Agl	Pax7	Lama1
Nadk2	Gm16323	Rab11fip4
Adgra3	4930445E18Rik	Krt24
Camk2n1	Gm48908	Adcy1
Sult1a1	Xlr5a	Tgm7
Plcl2	Gm43618	Lrrn3
Slc16a10	Gm14326	Mt4
Sox2ot	Gm41790	Angptl7
D230049E03Rik	Gm2675	Kcnj16
1500026H17Rik	Mfsd6l	Wfdc3
Zfp931	Akr1c19	Il31ra
Tdrd7	Gm17229	Fgf18
Pigg	4930540M05Rik	Mrgprb3
Bsn	Fbxo41	Mrgprb11-ps
Zfp108	Gm37833
Prss23	Gm10062
Cytl1	Gm8778
Asph	Snord23
Ryr1	Xlr3a
Armcx4	Cstad
Aqp7	Lect2
4932441J04Rik	Gm24507
Agpat4	Pgam1-ps1
H2-M3	Mir7031
Gm28609	Gm28309
A930037H05Rik	Gm31727
Apbb1	Cldn7
Lzts3	Cacna2d4
Serpinb2	Gm19587
Pgm1	Mrps36-ps2
Prodh	Gm48603
Slc25a4	Gm22879
Tdrp	Mir10a
Cnnm1	Gm48458
Mbp	Gm47512
Mlxipl	Gm16117
Acadm	Gp5
Clca2	Gm4835
Stau2	1700028I16Rik
Dgcr6	Gm44830
Gm17399	Gm18593
Arhgef10	Gm50209
Thpo	Gm33586
Srcin1	Lrtm2
Gm43590	Qrfpr
Spry1	Sohlh1
A430018G15Rik	Gm45889
Akap12	B230319C09Rik
4930506C21Rik	Gm14295
Net1	Gm3793
Map9	E030013I19Rik
P2rx6	Gm16069
Acer3	Thegl
Gm17597	Gm37534
A930024E05Rik	Gm22442
P4htm	Gm27680
Igdcc4	Gm12963
Ldah	Klhl32
Abcc8	1700031A10Rik
Hsdl1	Misp
Ptgfr	Fer1l4
Pgm2l1	E330020D12Rik
Rapgef2	Slc23a1
mt-Tl1	Cps1
Klhdc2	Zfp385c
Sik1	Ceacam15
Aamdc	Gm23027
Tmcc2	Smim22
D6Ertd527e	Duoxa2
Gfra1	Gm45363
Phf19	Bpifb5
Brsk1	Gm3325
Gm16897	Arhgap27os3
Sdc2	Gm14261
Mturn	Gm30339
Tmsb15l	F830112A20Rik
Ccdc69	Gm50068
Rps6ka2	Slc17a2
Lysmd1	A230020J21Rik
Per1	A930002H24Rik
Sema3c	Tubb2a-ps2
Chpt1	Gm50194
Fbxo27	4930439D14Rik
Gm10814	Dcdc2a
4930599N23Rik	Gm45221
Chit1	Gm44851
Fut8	Rpsa-ps4
Gm4938	6430573P05Rik
Shox2	Gm23106
Lrrc29	Defb30
AC132288	Sp7
Plpp3	Gm6195
Vash1	Gm50367
Scai	D630039A03Rik
Gm12430	Serpind1
Syt14	Gm10046
Mettl22	Gm3099
Atp2b4	Zfp784
Prrg1	H2al1e
Morn1	Arf4os
Sgcg	Gm35190
Tmem220	A930029G22Rik
Slc1a6	0610038B21Rik
Ypel2	Gm6553
Ptp4a3	Cyp3a16
Slc36a2	Gm15469
Opcml	Gm11008
Mpp2	Gm16271
Fam81a	Gm13868
Zfp106	Spink6
Gpat3	Mir3535
Gm4076	Xlr4a
1700025G04Rik	9430060I03Rik
Podxl2	Tpsab1
Cyp2j6	Gm38137
Klf11	Tulp2
Tspan12	Tex52
Gm15541	Gm3513
Aif1l	Slc17a1
Camkv	Gm16574
Pfkm	Gm7553
Gyg	Gm43753
Bbs2	Tpo
Dhdh	Gm4035
Mob3b	Gm32585
Eci1	Entpd8
Fxr1	Bmp5
Sorbs2	2310075C17Rik
Cdon	Gucy2c
6330403L08Rik	Gm31432
Unc79	Scarna17
Rian	Ccnjl
Pink1	Ankrd34b
St6galnac5	4930417H01Rik
Trim38	Ifit1bl1
Eepd1	Gm29811
Gstt2	Arhgap27os1
A530016L24Rik	A830052D11Rik
Fn3k	Gykl1
Slc44a3	Gm48557
Gm43848	Ankrd45
Gm38300	Mir6418
Gabbr1	H3c11
Rgs9bp	Gm48435
Lmo4	2810442N19Rik
Gas6	Gm45102
Slc6a2	Gm22904
Emid1	Nppc
Zbtb20	Slc13a5
Il18r1	Gm50288
Cpeb3	Abca14
Rgs11	Snai3
Aldh4a1	9530014B07Rik
Chrm4	Krtap9-5
Gm21955	Gm3285
E330011O21Rik	3110053B16Rik
Zfp775	Gm9795
9330104G04Rik	D930019O06Rik
Hsd3b7	Gm12186
Kctd12b	Krt74
Gm13205	Gm49688
Kcnj12	Gm35404
Nkain1	Ren1
n-R5s39	Naip1
H1f3	Sh2d6
Hnmt	Gm18078
Ifi27l2a	Gm11382
A230083G16Rik	Majin
Nptx2	Pigr
Gm37829	Capn13
Gm49893	Gm43593
Trim32	Gm10024
Gm32031	Gm36607
Hic2	Gm36176
H2-Q5	Gm47708
Ptprr	2310061N02Rik
Mansc4	Gm38374
Zfp629	Gm6358
Fam183b	Sgk2
Gm9378	Gm2719
Cpeb1	Gm14296
Gm33489	Gm22112
Fgl2	A930003A15Rik
Cyp2d22	Art2a
Eda2r	4933401D09Rik
Gm43235	Tm6sf2
Gm43668	Krtap29-1
Cdh9	Grik1
Mettl7a1	Rp1
Nxph4	Mir133a-2
Gm47863	2410124H12Rik
Septin3	Rdh9
Gm960	Gm3238
Dnajc28	Themis3
Ppp1r13b	Apol7c
Pygm	Gm12978
Gm49417	Gm7137
Macrod1	Pcsk1
Lipe	Gpr143
Tenm2	Gm35333
Gys1	Csn3
Lifr	Gm11939
Eml1	Lef1os1
Entpd4b	Gm13490
Klk1	Gm5269
Gm5628	Adad2
Trbj2-1	9130015G15Rik
Kcnh2	9130409I23Rik
Gm37167	Gm14188
Mief2	Cd200r2
Btrc	Gm34022
Gamt	Tspan10
Mpdz	Gm26891
Astn2	1700024G13Rik
Pir	Lncbate10
Lhfpl4	Krt39
Amigo2	2310079G19Rik
Zbtb46	1700019C18Rik
Znf41-ps	Nek5
G730003C15Rik	Gm13655
Ehbp1l1	Gm44052
Tnxb	Trim31
Meis3	Hamp2
Gm7054	Mmp20
Fzd4	Klk15
Rasgrp1	Fabp9
Arl6ip5	Tm4sf4
Fut1	Krtap20-2
Awat2	Gm47063
Iqcb1	Syt4
Rprml	Gm14180
Gm3883	Crisp3
Trim65
Gm16062
Gm9864
Zeb1
Tns2
Elmod1
Traf5
Gm13091
1190005I06Rik
Dgkb
Synpr
Pde1c
1700108F19Rik
Nr3c1
Zfp874a
Art3
Cav1
Gdpd2
Syt17
Ankrd24
Gm9726
Rcan2
Tmem25
Orm2
Nxnl1
Gm8055
Speg
Gm43180
Col20a1
Lin28a
Arrb1
Sucnr1
Plscr4
Fbxo17
Zfp184
Ugp2
Prob1
F2rl3
Snrpn
Dhtkd1
Pmp22
Kcna6
Sgca
Gm37935
Smarcd3
Btnl2
Cracr2b
Calcrl
Dbp
C130074G19Rik
Tafa5
Phkb
Zfp934
Tmem240
Vldlr
Robo1
Rapgef4
Stk10
2310015K22Rik
C330018A13Rik
Arhgef6
Vwa1
Kcnq4
Pdpr
Gm20878
AC160336
Ap3m1-ps
Hs3st6
Gm47898
Paqr4
Gjc2
Smim1
Gpsm1
Atrnl1
Gm20257
Eid1
Tef
Gm23264
Plp1
Prlr
Prss36
Acta1
Fxyd1
Arsa
Itga7
Scoc
Rnf165
Echdc3
Rxrg
Peli2
Hjv
Fzd9
Gm17080
Tmod4
Klhdc1
Gm15533
Akap6
Gzmm
Zbtb4
Fermt2
Cmbl
Aldh6a1
Gm2974
Gm12319
Serpina3g
Ubd
Asrgl1
Kcnb1
Diras2
Gpld1
Sorbs3
Gap43
Pbxip1
Enkur
Asap3
Dock3
Foxd3
Fabp3-ps1
Gm44667
Gtdc1
Nfatc1
Plekhf1
Neurl1a
Itga8
Gpihbp1
Zscan18
Atp1a2
Gad1-ps
Gstt3
Efcab2
Serpina3e-ps
Gm36266
Gm47087
Ccdc62
Gli1
AC241534
Scube2
Rnf115
Katnal1
Tceanc2
Map1a
Espnl
Cuedc1
Sel1l3
Cldn15
Btbd8
Dst
Aldh1a1
Zfp651
Brd3os
Ebf1
Fam13c
Slc2a4
Irs1
Cpt1b
Clec9a
Frem2
Wfdc1
Tns1
Acyp2
Gm13169
Abtb2
Abhd14b
Myh11
Prex2
Cxcr5
H3f3aos
Zfp951
Hrc
Arhgef9
Dgkk
F630040K05Rik
Tmc5
Gm12247
Tesc
Nuak1
Gm37292
P2rx1
Prcd
2810433D01Rik
Ago4
Srgap3
Skint8
Gm17396
C130046K22Rik
Aff3
Zfp37
Atp1b2
Sbspon
Ccdc149
Id3
Gm13233
Serpinb10
Arvcf
Coro6
Drp2
Cd27
Lce1l
Cables1
Satb1
Srgap2
Fam229b
Adra2a
Skint11
Cyp2f2
Cd34
Mir3113
Hyal3
Gm8276
Gm17501
Gm17511
Arhgef26
Agt
Pkd1
Zbtb10
Paqr5
Stac3
Tmem38a
Duox2
Ear2
4930563E18Rik
H1f4
Tarsl2
Gm30571
Gm43820
Kcnc2
5830408C22Rik
Cdnf
Lrrc39
Serpina3b
Gm36298
Rpl18a-ps1
BC049715
Baalc
Slc35d3
Cbx7
Dlg2
Wipf3
Nr4a1
Il20ra
Emp1
Dlk2
Enpp4
Parp3
Hoxd8
Serpina12
Ky
Fam221a
Grik5
Tmem8b
Gm16185
Tspan2
Lgals12
Ush1g
Smco1
Fchsd2
Luzp2
Cd55
Ces1d
Galnt15
Tpbgl
Gata3
Mmp28
4933431K14Rik
Meioc
Mill1
Cdo1
Cdk3
9330179D12Rik
Tigd4
Asb16
Hdac11
Gjb5
Wdr47
Col4a5
Gm13421
Colca2
Tmem117
5430403G16Rik
A930012L18Rik
Ptprm
Gm10657
Adgre4
9530018F02Rik
4930417O13Rik
Asb12
Gm1980
Cnksr1
Selenbp2
Gm10687
Gm31166
Gm16576
Asb11
Mlycd
Gm15181
Hoxaas2
Tsga10
Cfap53
Sntb1
Schip1
Slc30a2
Frmd3
Mir99a
Pde1a
Gbe1
Tut4
Kank4
1810059H22Rik
Rbm38
Galnt17
Gm43302
Gm49494
Krt23
Ttll11
Txnip
Dlc1
Lrp2bp
Obscn
C530008M17Rik
Cd96
Saxo2
Gm26592
Scx
Gm44771
Itgb1bp2
Kcna7
Gm16011
Col4a4
Padi2
Aspa
Sfxn5
Gm10605
4930516B21Rik
Bex1
Ldlrad3
3425401B19Rik
Cyp4f37
Cped1
Gm37800
Tmem108
Sec31b
Prkab2
Gpr146
Sfrp5
Ism1
Gm35229
Gm19791
6530409C15Rik
Ppp1r12b
Pde7b
Prkar2b
Rrad
Gm7507
Gm15777
4933440M02Rik
Ifi205
Fmo5
Gm49092
Spns2
Pde4dip
Pnpla2
Rbp4
Mylpf
Scn4a
Marveld2
Arrdc3
Snca
Gm9869
Gm15753
5330413P13Rik
Zcwpw1
Gm49201
4930429F24Rik
Sobp
Cd300lg
Popdc3
Glb1l2
F3
4833419F23Rik
Gm19412
Gm47976
Ankrd33b
4930451G09Rik
Sorl1
Zdhhc2
2310040G24Rik
Wnk2
Gm4544
Cfl2
Mup16
Tnnt3
Mcu
Nat8l
Cysltr1
Mir8116
Kcnc1
Bmper
Carns1
Sspn
Alpk3
Tcte2
Gm5511
Ugt8a
Unc13d
Gm48764
Sypl2
Amdhd1
Cacna2d1
Ppp2r3a
Gm13244
Plce1
Chrna1
Lrp11
Tmem35a
5033406O09Rik
Rgs7bp
Fam57b
Fndc3c1
Cldn10
Mapk12
Fitm1
Gm3587
Jph2
2310069B03Rik
Bves
Shc4
Ripply3
Gm35986
D430041D05Rik
Pcp4
Atf3
Rcsd1
Gm22753
Kbtbd12
Gm26779
Mrgprh
Prkag3
Gpr37
Cry2
Hoxb5os
Eno3
Rasgrf2
Six1
Gm17040
Fbxl16
E130102H24Rik
Il6ra
Rab27a
1810021B22Rik
Cadm2
Mypn
Zmat1
Prdm16os
Kcnj11
Slc25a23
Myom1
Filip1
Akap17b
D030025P21Rik
Srpk3
Gm14400
Fam81b
Tnni2
Plekha4
Lsmem2
Unc45b
Cobl
Mllt3
Cyp4v3
Retn
Ip6k3
Enpp5
Tceal1
Car1
Gm8941
Stab2
Gm38403
Ifit3b
Mylf-ps
Srl
Fsd2
Dmtn
Crhr2
Cacng6
Plaat1
Jph1
Xk
Epdr1
Gm49392
Snhg14
Gm42929
Lmo7
Slc38a4
Mcf2l
Atp6v0e2
1700019D03Rik
Slc35g3
Serpina3c
1700123M08Rik
St3gal6
Hoxa5
Nctc1
Bnip3
Mpz
Dok7
Yipf7
E530011L22Rik
Ank1
Myh14
Esr1
Car14
Prkaa2
Hspb6
H4c8
Myadml2
Calml4
Gna14
Mef2c
Cmya5
Gm26797
Hoxd9
Cacnb1
Adcy2
G0s2
Wee1
Osr2
Neb
Tnk1
Cers1
Inca1
Lrrc61
Gm45833
Chst1
Ghr
Gm7598
Spaar
Sema3b
Mir23b
Mafa
Gnao1
Trdn
Suox
Sec14l5
Tnnc2
Asb15
Cdh19
Lbx1
B430219N15Rik
Sptb
Adprhl1
Tbx15
Fign
Tdrkh
Cyyr1
Clec4b1
Kank1
A930012O16Rik
Epm2a
2310014F06Rik
9530020I12Rik
Usp28
Sh3bgr
Cyb5r2
Tgm2
Ppp1r32
Serpinb7
Des
Svip
Agfg2
Gm14421
Pou2af1
Nrip3
Hdac9
Adra2c
Apc2
E130307A14Rik
Hsf2
Hrct1
Pkia
Adgrg2
Sult5a1
Tet1
Prickle4
Calm5
Naa11
5430421F17Rik
Gm43598
Gm43868
Hif3a
Cacna1s
Aqp4
Zfp652
Rtp3
Phyhipl
Angpt1
Micu1
Epb41l4b
Gm8864
Gm32219
Trgv2
Abcc9
Kctd14
Cd226
9530077C05Rik
Gm12279
Hoxa10
Plekhb1
Jsrp1
Mlip
Gm17552
Cand2
Dusp13
Gm29737
Camk2b
Htr2a
Dpyd
Dnajc27
Gm14130
Col28a1
Ly6c2
Ttc16
Gm50221
Myot
Mettl24
Gm47414
Otud1
1700022H01Rik
Gm5860
Ccl21d
Gm43798
Gm12568
Sh3d21
Gm44899
Wnt3
Edar
Cep85l
Asb4
Cldn19
Synpo2
Dnaja4
Hopxos
Paqr8
Trim72
Mme
Bin1
Myl1
Asb18
Clec1a
Tub
Popdc2
Ovol2
Sms-ps
Tnxa
Slc22a4
Abcb4
Lrrc30
Adamtsl2
Lrp4
Iglj1
Hoxa6
Rps7-ps2
Gm38560
Gm45360
Hspb2
Gm32089
Tbc1d16
Pnck
Apcdd1
Slc9b1
Etv2
Notum
Per2
Nat8f6
Fmo2
Ramp2
Ppp1r9a
Ppp1r3a
Cldn14
Aldh3a1
Gm19522
P2rx2
Ell3
Abcd2
Shisal1
Rragd
Clca3a1
2810414N06Rik
Gm20743
Mamstr
Gm49477
Fkbp5
Utrn
Fsd1l
Teddm2
4930550C14Rik
Mn1
Siglecg
Gm42600
Gstt1
Gm47290
Krt222
Htra4
Gm45187
Gm15526
Phf24
Kcna5
Sox6
Hlf
Agmo
Gm32391
Cttnbp2
Itm2a
Prkd1
Slc2a12
Myom2
Gm8979
Pygo1
Synpo2l
Adcy5
Rnf112
Slc8a3
Unc45bos
Gm41760
Ppm1l
Ablim2
Calr3
Hmgcs2
Ache
Kcna2
Rtn4r
Sectm1a
Rasd2
Kcns1
Ikzf2
1700006J14Rik
Gabrp
Wfikkn2
Prkg1
Higd1b
Scin
Rhpn2
Gm15943
Capn3
Gm7527
Hspb3
Ntsr2
Atp7b
Cdk5r2
E230015B07Rik
Gabra3
4930519P11Rik
Gm5141
Cap2
9230102O04Rik
Tfr2
Clcn1
2310016D23Rik
Gal3st1
Tceal5
Myrip
Tmem182
Myog
Camk2a
Gm20597
Gm6532
Hs3st5
Ppil6
Klf9
Slc36a1os
Chadl
Krt78
Gprin2
Zfp354a
Adora1
Lmod1
Synm
Gm9817
Rims4
Npnt
Gm13889
Fam13a
Flacc1
Ric3
Tsc22d3
Slc22a3
Smtnl1
Smyd1
Tox2
Adh1
Rasd1
Rapsn
Chrnb1
Trim55
Trim54
Gm13219
Fxyd6
Hoga1
Gm31814
4632428C04Rik
Smoc2
Tdrd1
Gm28535
Gm26705
Eda
Gm40477
Fbxo40
Cav3
Pdzd7
Pllp
Arxes2
Smpx
Actn2
Gm12043
Bach2
Rpl9-ps3
Gm12394
Gm18517
Gm31305
Gm13301
Gck
Gimap3
Camkk1
Kif21a
Gm4949
Tespa1
Gm49586
Tgfb2
Hoxc8
Gm28651
Mlf1
Fgfr2
Tmem238l
Mkln1os
Skint4
Cdh13
Ypel1
Esrrb
Cyp26b1
Nexn
Gm572
Pknox2
Apol7a
Gabrr2
Sfrp4
Cyp39a1
Aoc3
Cidec
Cpeb1os1
Gm28982
Klb
2310015A16Rik
Ccdc141
Pla2g3
Tbc1d24
Slc5a7
Nefh
Eya4
Myo18b
Gm20403
Ppp1r3c
H2-Q6
Clvs1
Slc6a13
Ccdc85a
Scn2b
Spock2
Acsm3
Tspoap1
Adcy6
4930474M22Rik
Bbox1
Rasgef1c
Trim71
Mndal
Mrgprf
1700020N18Rik
Nkx3-1
Nr3c2
Mzb1
Mybpc1
6330403K07Rik
Rorc
Cited4
Casr
C030004G16Rik
Rtn4rl1
Slc43a1
Hoxd3os1
Baiap2l2
Tcea3
Gm49300
Hhatl
9430037O13Rik
Esr2
Gpr174
Gm16150
Wnt7b
Kazald1
Klhl23
Gm10475
Mir6985
Plin5
Cntnap2
1500009C09Rik
Sap30bpos
Cmtm5
Nos1
1110002E22Rik
Rsph9
Habp2
Cacna1e
Foxl1
Hid1
Trim2
Gm15411
Hepacam2
Cdh15
AU021092
Txlnb
Ffar2
Atp2b2
Ldb3
Adam1b
Gm45212
Vil1
Plin4
Bik
Fam169b
5730419F03Rik
Lrrc74b
Hspa1l
Hecw2
Sms
Osbpl6
9330159F19Rik
Scn3b
C920006O11Rik
Glt8d2
Mrgprb2
Tnfsf18
Hspd1-ps4
Ndufa4l2
Aox1
Nme5
Lhfpl5
Acsl6
Myhas
Arhgef28
Hoxd10
Mir339
Slc13a4
Cyp2e1
Tmem177
Rbm20
Gm35853
Nap1l3
Klf15
Scml2
Egf
Usp13
Pou3f3
2310020H05Rik
Dmrt2
Crispld1
Gm26902
Ntrk2
Lmod2
Limch1
Rhobtb1
A330074K22Rik
Itih4
Gm45819
4933431C10Rik
Gm37308
Prr29
1700001K19Rik
Gm12439
Colq
Syne1
Mal
Gm29773
Zdhhc15
Rufy4
Plaat3
Ighd
Tfcp2l1
Gbx2
Fbxo2
Gm37385
Cgn
Krtap3-2
Vwa2
Sgcd
Timd4
Pde4d
Tshr
Lsamp
5730507C01Rik
Lmod3
Gm12840
Prr32
Fgf13
Amy1
Rbm24
Gm21093
Iglc3
Fam117a
Serpina3j
Adamtsl4
Pcdhac2
Gm21586
Gabra4
Gm19461
Rnf182
Adra1a
Apobec2
Ptpn21
Stk32b
4930511M06Rik
Gm45441
Drc1
Mapk4
Npy1r
Mrgprb13
Tbx3
Prss51
Vstm2a
Dusp27
Gulo
Trbj1-4
Myh8
1700087I21Rik
Clic5
Acss3
Gpr88
C1ql3
Inpp4b
Slc7a15
Pitx2
Myom3
Cacng1
Ntf3
Zyg11a
Rasgrp3
Odf3b
Shisa4
Tlr11
Kcng1
Doc2b
Gm32255
Ppm1e
Zc2hc1c
Wif1
Tmod1
Smtnl2
Vat1l
Gm5849
Tmod2
Otop1
Kcnma1
Dapl1
Sdk2
Amot
Asb5
1110046J04Rik
Adhfe1
Gm15410
Chrne
Arxes1
Ascl2
Myoz3
Gm49590
Zfp354b
Gm20655
Gm48274
Fam124a
Gm37496
Gm12185
Ppp1r1a
Gm12266
Katnal2
Abra
Serpina4-ps1
BC034090
Cfd
Gm11517
Tmem233
Svopl
Klhl41
Gm20621
Il34
Gm26910
Trpm3
Kcnj14
Gm16118
Neu2
Gm36860
Tnni3k
Chst3
Tmsb15b1
Gm8574
Hcn2
Ccdc146
Dysf
A930033H14Rik
1700045I11Rik
1700088E04Rik
Map3k21
Trarg1
9530053A07Rik
Dtna
Gm30735
Adamtsl3
Car4
Hoxd3
Wnt9b
BC021767
Tnfrsf13c
Adipoq
Sorbs1
Gm16168
Gsta2
Trim63
2210409D07Rik
Phospho1
Lyve1
Gm49355
Tnfaip8l3
Fam184b
Klhl30
Hspb8
Gm31659
Ch25h
Prima1
Lnx1
Stag3
Slc6a4
Dnaic2
Zdbf2
Gm44421
Best3
Timp4
Gm9989
Atp13a5
Gm9750
Gm5127
Zfp641
Mylk4
Fcgbp
9630001P10Rik
Idi2
Gm50017
A330069K06Rik
Cavin4
Gm32817
Atcayos
Sbk2
Plin1
Sync
Iqsec3
Hsd17b14
Myod1
Cpxm2
Tbx4
Fgf6
Il12a
Bank1
Ccl27a
Cdhr4
Ttc9
Gm23638
Lrrc2
Gng13
Pgpep1l
Zfp114
Myf6
Gng7
Lgr6
Gm5131
Bmp3
A230083N12Rik
Slc25a31
Adgrv1
Nrn1
Th
Btnl9
Fbp2
Slc25a34
4930458D05Rik
Calcb
Gm12589
Mpp4
Tspan8
Speer5-ps1
Bmp8a
Alpk2
Bmp6
Ccdc63
Gm53
Gm3807
Apol6
Gm15953
Kif5c
Tppp
Gm31036
Nrap
Prr15l
Fhl1
Fam107a
Ptgds
Serpinb1c
Gm14756
Hcar1
Acvr1c
Klri2
A930036K24Rik
Hoxc9
1110013H19Rik
Snhg11
Hoxa7
Ppara
Gm27252
Gm16020
Pacrg
Pkib
Fbxl13
Rasl10a
Ucp3
Tal2
Pitx3
Tceal7
Gm10637
Lrrc14b
Gm15816
Bhlha9
Klhl38
Gm12224
BC067074
Gm8734
Dipk1c
Wasf3
Gm42847
Exd1
Cfap57
C330011M18Rik
Spns3
Rbfox1
4933432I09Rik
Cyp4b1
Abca5
1700081N11Rik
Gm13687
Skint9
B3galt1
Reln
Il1r2
Gng4
Vit
Rnase2a
Lmcd1
Hoxb9
Oxtr
C2cd4d
Sncg
Mesp2
Gm4876
Mchr1
Cd5l
Lctl
Ypel4
Zfp977
Gm46603
Opn1mw
Xirp2
Sh2d4b
2310002L09Rik
Folh1
Btc
Gm14964
Il12rb2
Scn3a
Ankef1
Mir708
Gm18427
Usp44
Gm29183
Adamts14
Olfr1033
2700046A07Rik
Flnc
Ccr4
Adh6b
Clca3a2
Sim1
Gm5481
Cldn23
Mstn
Hspb7
Kcnq5
Gbp11
Pdlim3
Cep112
D7Ertd443e
Col4a6
Kcnn3
Slc7a10
Car3
E130310I04Rik
Adrb1
Kctd12
Gm48843
Gm9768
Gfra3
Gm44710
Xirp1
Gm3512
Gm6934
Krt75
Uts2r
Npr3
Ccdc180
Carmil3
Gm31378
Gm7265
Il1f10
Bco1
Kcnh3
Gm8424
Gm15982
Igfbp3
Gm12592
Cd79a
Ankrd2
Armc2
Ccl27b
Gprasp2
Hectd2os
Shisa8
Gm28231
Gm5105
Flg2
Vash2
F2
Gm7582
Gm36634
BB123696
Gm37375
Trim66
Hsf2bp
Gm19950
Zfp125
Gm13392
Fam180a
Gm13306
Cd200r4
Isl1
Gm17121
Ccdc3
Gm17473
Fhad1
Gm41757
Odf3l1
Foxc2
Chst13
Cryab
Klhl40
Pik3c2g
Tmie
Gm15406
Atp8b5
Pck1
Paqr7
Nyap1
Acsm5
Agbl1
Mettl21c
Cdh4
Pdk4
Ddn
Krt32
Mir7025
Gm4032
Pon1
Mir196a-1
Cdkl4
Fer1l6
Gm37389
Tmem232
Gkn1
Gm17147
Slc27a2
Gm28967
Ackr2
Lce1m
Adh6a
Ctxn3
Ccr3
Gm13271
Exosc6
Clca1
Mup3
Nptx1
Ppfia4
Zbtb16
Gm11775
Musk
Gm13807
Mybph
Csrp3
Scn2a
0610033M10Rik
Depp1
Gm50222
Gm7442
Ackr4
Skint6
Gm34590
Pls1
Scd3
Ces1f
Nnat
Cyp2w1
Mustn1
Il22ra2
Sema3d
2010009K17Rik
Serpinb6e
F830045P16Rik
Slc24a3
Tmem45a2
Gm23468
Rab11fip4os1
Skint7
Gm13777
Cck
Ttr
Chrnb4
Skint5
Guca2a
Chat
Krt77
Gm49391

## Sheet: Fig.1H uppannel
SSLTOPKvsTOPKdown	SSLWTvsWTDown	SSLTOPKvsTOPKdown|SSLWTvsWTDown
Krt39	Gm49510	Gm3238
Dusp22	Gm48180	Gm3285
Krtap29-1	Gm47969	Gm10024
Krtap20-2	Krtap10-10	Krt34
Gm30655	Gm45618	Krtap1-3
Crisp3	Gm9508	Krtap7-1
Gm13490	Gm47955	Gm11567
Tspan10	Gm9736	Calhm4
Slco4c1	Krtap16-1	Krt81
Nppc	Gm3250	Krtap6-2
Eps8	H2ac18	Gprc5d
Pcsk1	Gm7137	Gm10228
Gm22752	Gm40460	Krtap14
Syt4	Krtap28-13	Gm10229
Gm44052	Mrgprb11-ps	Krt33b
Armcx2	Gm10142	Gm11938
Nek5	Krtap5-1	Krtap11-1
Bicdl2	Gm11565	Krt72
Krtap9-5	Krt77	Krtap8-1
Gm47063	Gm4559	Krt86
Gm36840	Gm9639	Krtap15
Prr5l	Krtap12-1	Krt26
Dgke	Gm11569	Krt33a
9530014B07Rik	Gm11595	Krtap4-7
Gm16574	Gm11596	Krtap4-1
Taldo1	Crnn	Krtap2-4
Gm26891	Gm47959	Gm11562
Cbx6	Tgm6	Krtap1-5
Mir10a	Gm11554	Krtap6-1
Ints7	Mrgprb3	Krt87
Foxj1	Krtap24-1	Krtap13-1
Shh	Krtap10-4	Krt31
Ak7	Gm49918	Krtap3-1
E2f3	Gm6009	1110025L11Rik
Cbs	Gm19402	Krt35
2610027K06Rik	Krtap5-5	Krtap9-3
Themis3	Gm19668	Krtap6-5
Omg	Mir7025	Krtap19-3
9130409I23Rik	Krtap5-4	Gm11559
Mlxip	Krtap26-1	Prr9
Trim32	Gm6217	Gm49425
Sepsecs	Gm7544	Gm11568
Prrg1	2310061N02Rik	Gm11563
Gm29040	Gm39115	Krtap22-2
Spink8	Gm10272	Krtap1-4
Scgb2b27	Gm10100	Krt73
Adamts18	Gm10318	Gm11937
Cpn2	Crym	Krt83
Zfp7	A030014E15Rik	Lef1
Cd200r2	Krtap9-1	Krtap4-8
Snora23	Krtap17-1	Krt27
Myh7	Skint7	Krt71
Sp7	Mt4	Krtap4-2
Whrn	S100a3	Krtap4-16
Odam	Krt82	Rnf180
Mir7236	Krtap16-3	Krt28
2610307P16Rik	Gm11564	Krt25
Bricd5	Gm7579	Tchh
Rprd1b	Krt32	Krtap19-5
Mfap3	A030005K14Rik	Gm5278
Ppp1r10	Krtap28-10	Krt74
Clic6	Gm29735	Padi3
Lef1os1	Gm11555	Slc4a1
Atp6v1a	Krtap3-3	Krtap19-9b
Gucy2c	Bhlha9	Gp5
Ptpre	Gm18596	Tchhl1
Clcf1	Gm2431	Cacna2d3
Gm26807	Gm4553	Krt18
Ica1l	Krtap4-9	Dlx1
Snx30	Gm47692	Serpina11
Kalrn	Lyg2	Syt7
Lrsam1	Capn8	Stra6
Alg12	Gm45337	Gm10046
Uxs1	A030003K21Rik	Slc30a3
Men1	Gm9507	Krtap5-3
Rnu3b1	Skint5	Sytl2
Mafk	Kcnk16	Tbc1d30
Nln	Gm47762	Dio3
Tmem9	Dsg4	Krtap5-2
Tgif2	A030005L19Rik	Rnf182
Gm19945	Try4	Wnt11
Gm43655	Padi1	Dnah10
Jak2	Gm3233	Alox8
Gm43951	Krtap4-6	Rnase12
Eapp	Hes2	Car6
Dnajc5	Chrnb4	Cldn10
Elfn1	Krtap21-1	Ccser1
Tpo	Vsig8	Srsf12
Atxn2l	S100a7a	Grik3
Gm32486	Gm29485	Fam49a
Gm16133	Gm12347	Ccdc160
Snrpd3	Krt40	Anp32-ps
Pcsk2	Krt2	4930412C18Rik
Gm30074	Krtap27-1	Nhs
Gm20460	Rps12l1	Ppp4r4
Ndfip1	Gm5711	Gm26444
Nr2f2	Trim71	Gm13305
Zfp277	Krtap3-2	A730035I17Rik
Rc3h1	Krtap4-13	E230015B07Rik
Uroc1	Clca1	Nrxn2
Gm43743	Cdh6	Mkx
Lncenc1	Slain1	Gm7162
Pcdh1	Gm36176	Gm10933
Oxsr1	Gm7138	Sycp1
Upp1	Krtap19-2	Gm12643
Acat3	Otop2	Fhit
Sstr5	Cybrd1	Qrfp
Slc39a10	Psors1c2	Tbxa2r
4930439D14Rik	Cryba4	Efcab9
Gpr50	Pyy	Csdc2
Gm7553	Guca2a
Rnu3b3	Gja3
Proser2	Slc24a3
Marcksl1-ps4	1700108F19Rik
Arhgap26	Gm10013
Btrc	Gm26347
Gm34113	Slc45a2
A330009N23Rik	Cel
Tsku	Gm11775
Tedc2	Krt36
Rspo2	F830045P16Rik
Grxcr2	Ly6g6d
Cps1	Fbp1
Nkain2	Slc24a5
Pogz	Apba2
Kndc1	Hmgcs2
Gm12978	Gm13687
Kdm5d	Gm47791
Gm18830	Pon1
H2ac10	Gm13777
Amy2a3	Lnx1
Gm40055	Gm10061
Sorbs3	Stox1
Pgap3	Slc28a1
H3c10	Krt75
Lrp11	Ifi208
Zmym4	Smim18
Ecsit	5730405O15Rik
Gm6358	Tgm7
Art2a	4930560O18Rik
Mak16	Bglap
Rmrp	Gm28967
Chac1	Adh6a
Gm17115	Apoc4
Gm6054	Gm7542
Zc3h18	Acsm5
Pde4b	Skint6
Tert	Gm24698
Gm50275	D130052B06Rik
Gm28071	Slc5a11
Gm49688	Ccdc155
Egr2	Bambi
Gm24507	Gpr37
Eri2	Gm5849
1200007C13Rik	Gm32585
Gm15941	Mir744
Spats1	Gfra3
Thap8	Gm11533
Prss35	Pcdh8
Alkal2	Krt90
Pmch	Kcne1
Gm50209	Il1f10
Rab15	Gadl1
Gm36595	Gm30790
Mybl2	Gm13306
Gm4419	Gm13392
Gpatch1	Nptx1
Gm15392	Kcnj16
Gm4208	Dab1
Cnn3	Lgals2
Gm19253	Krtap6-3
A330048O09Rik	Slc6a13
Rnu3b2	H2al1g
2300002M23Rik	Ly6g6g
Slc25a23	Ccl27b
Gm4152	Vstm2a
Acp4	Scgb1b27
4933430M04Rik	Trgj1
Sult4a1	Sema3d
Gm5459	A530088E08Rik
Fgd1	Cdh4
Tmem184c	Clca3a2
Cep41	Mup3
Necab1	Bean1
A330102I10Rik	Rpl21-ps4
Gm31848	Htr5b
Rnu3b4	Tyr
Gm26316	5430427M07Rik
Cfap54	Wfdc21
Tcp11	Dusp2
Ano3	Gm19412
Dhx36	Bco1
4933421A08Rik	D830025C05Rik
Txnrd2	Gm16310
Jak3	Serpinc1
Gm8556	Fam107a
Ace2	0610033M10Rik
Rsf1	Idi2
Rgs8	D930020B18Rik
S100a2	Gng4
Agmat	Gm27913
Gm7735	Cyp2w1
Gm28309	Gm15773
Sgk2	Gm11771
Gm13717	H2al1h
Gm24950	Gm10657
Tomt	Jchain
Sh3d19	Gm31036
Chd2	Nkd2
Gm47673	Gm49493
Gdap1l1	Ctse
Gm45073	Ccr4
Gm44851	Gm6018
Tmem150a	Scgb1a1
Cpa5	Gpx2-ps1
Gm48536	Snora33
Tbx10	Erich2
Pitx2	Thsd4
Gm6329	Sstr3
Akirin1	Gm23264
Lypla2	Lce1m
Sdf2	Sct
Morn1	Sebox
Wwc1	Prr32
F830112A20Rik	Gm22482
Gm42814	Macrod2os2
Gm45889	9530052E02Rik
Gm11961	Tmem61
Gm44958	Otop1
H2bu1-ps	Tesc
Ltbp3	Gm12736
Pccb	Gm11973
Mucl3	Mchr1
Lce3b	Ccl27a
Gm36660	Tspan1
Zfp771	Carmil3
Gm38604	Slc17a8
Gm22634	Fcgbp
2410124H12Rik	Trpm1
Gm38414	B430219N15Rik
Erc1	Flg2
Cpne4	Cd96
1600017P15Rik	H2-Bl
Sh3bp5l	Lctl
Myo5a	Gm48890
Ltf	Efcc1
P2ry2	Gm5576
Gm17110	Zglp1
Gm48249	Cep112
Nedd4	Pck1
A730061H03Rik	Ldhal6b
Gm9993	Mir186
Map3k15	Cfap57
Gm25679	Trgc2
Dnase1l2	Slc24a4
Fktn	Gm44997
Gm10736	Accsl
Mir7031	Slc13a5
Gm28731	Olfr337-ps1
Gm3320	Ephb1
Lpcat4	Msx2
Gm23804	Astn2
Vgll3	Phactr1
Gm37784	Gm3667
Arhgap27os1	Baalc
Stam	Alb
Brd1	Rab11fip4
Vmn1r-ps32	Lrrc15
Nsmf	Hsd17b14
Gm14863	Gm37308
Kifbp	Gm4017
Tmem268	Chst8
1700003N22Rik	Scn2b
Ppp6r3	Tmem238l
Snhg9	Gm48591
Rcor2	Gm34590
Gm5084	Acsm3
Eya2	D7Ertd443e
Tnni1	Gm15596
Arl5b	Slc6a19os
Jmjd7	Trgv5
Rufy3	Gm42847
Gm26737	Gm24412
Atp6v0a2	Gpsm1
Gm28386	Il1r2
Slc25a10	Gm42555
Paqr3	Pik3c2g
Ifngr2	Fmo2
Cryz	Dclk3
Gm42855	Ugt3a2
Gm5640	D030045P18Rik
Baiap2l2	Gm25186
D230025D16Rik	Cdk15
H2ac14	Dct
Lrrc31	Wfdc18
Taco1os	Lsamp
Gm26510	Spock1
Gm22112	Hoxb5os
Rb1	Gm12444
Mdfi	Car15
Rrm1	P2rx2
Klhl32	Gm21586
Cplane2	6330403K07Rik
Vps35l	Cldn3
Slc7a13	Adrb1
Pign	Gm12446
Amy2a4	Gm50230
Gm20570	Uts2r
Snrnp200	Nlrp5-ps
Spata5	Cdkl4
Kbtbd12	Dlx2
Tfap2a	H2al1f
Hps1	Gm37819
Blm	Zbtb16
Tmem165	Fgf5
Gm37931	Cacna1e
Gm8675	Itih4
Gm14921	Adh6b
Gm37144	Dlx4
Sox5	9530053A07Rik
Zfp607a	Tyrp1
Ccdc88c	Rtkn2
9130209A04Rik	Gm14964
Gm47820	Acsm1
Csgalnact1	Col4a6
Gm15535	Mlph
Gm11457	Aldh1a2
Siae	A230103O09Rik
Gfm1	H2al1i
Gm13655	Dlx3
Megf11	Serpini1
Slc35f6	Lrrn3
Blcap	Slc6a19
1700034P13Rik	Syn3
Sirt2	Pla2g2e
Gm34256	Capn12
Kcnmb2	Gm48704
Rbm11	Slurp1
H2bu2	Cfd
Pfkfb1	4930458D05Rik
Gm16892	Timd2
2610206C17Rik	Cldn23
Gm3699	Alox12e
Ttc34	Plb1
Atxn7	Eif4ebp3
Arid1a	Skint9
Mrps23	Wnt10b
Rpl31-ps17	Slc7a10
Gm36546	Ascl4
Nubpl	Pmel
AC156546	Krt84
Zfp629	Vwc2
Gm38226	Lama1
Tmem221	Gm27252
Gm8934	Nptx2
Gm28041	Cck
Gm10076	Dapl1
Klc2	Krt8
Smarcad1	Gcsam
Gm18890	Clnk
Gm35333	Gm43924
H4c11	Golga7b
Mapk8ip3	Tespa1
Serpind1	Gm15943
Rhoa	Zfp184
Vhl-ps1	Tcte2
Zfp978	Gabrp
Gm16122	Gm42752
Gm35909	Il12rb2
Lime1	Cst7
Rrp9	Gm8696
Dnm1l	Cox4i2
Gm10434	Mlana
Gm27326	Ackr4
Myg1	Nuggc
Cnpy4	Iyd
Exog	Nkg7
Slc25a53	Kcnj10
Naa30	1700045I11Rik
Tie1	D930007J09Rik
Adprhl1	Ms4a1
Fez1	Gm9817
Tmem266	Fam180a
Gm38699	Cited4
Gpnmb	Mab21l4
Exph5	Naip6
Gm35405	Nckap5
Uggt2	Tmprss5
Cntrl	Kazald1
Gm7478	Gm11954
Gm9063	Gm26542
Mns1	Pls1
Gm9200	Syt9
Il17b	Lyzl4
Dguok	Dnajc22
Hibadh	Fkbp5
Sirt4	Cnr1
Mrps18b	Nyap1
Dock6	Prf1
Rad9a	Pde9a
Gm16023	Slurp2
Palm	Platr22
Wdr78	Chst3
Snord49b	Ptgds
Zmym2	Gm13536
Slc6a7	Ctsw
A930038B10Rik	Ccdc169
Cep97	Il31ra
Ldb2	Gm10800
Scube1	Msx1
Gm12928	Gkn3
Stard10	Gm10600
Gm47794	Gm15850
Zfp784	Gm21953
Fthl17a	Gm13301
Cyp4f17	4930426D05Rik
Pabpc4l	Gm15222
Gm23639	Pip5k1b
Trappc4	Dpyd
Sh3pxd2b	Sowaha
Mir7036	Gm13294
Zfa-ps	Prss53
Rgsl1	Card14
Gata6	Gm5602
Frem3	Gm5194
Gm11222	Gpr3
Gm9130	Adora1
Oxct1	C920006O11Rik
Slc25a47	Cpxm2
Gm48458	Krt78
Gm32618	Edar
Uqcc1	AA467197
Abca14	Cd79b
Gm43593	Rhpn2
Eif3s6-ps1	Cadps2
Prdx2	Gm17080
Gm15694	Adamtsl2
Gm48908	Cidec
Cul2	Tceal3
Pla2g4c	0610039K10Rik
Vinac1	Sectm1b
Repin1	Plcxd2
Alkbh7	Gm10873
Hscb	Hhip
Yipf6	Gli1
Gm42776	Gm14168
Foxq1	Paqr7
Abcg1	Ppp1r32
Traf1	Crtam
Chst5	Rpl9-ps3
Eprs	Mettl24
Fank1	Slc22a2
Mical1	Angpt4
Snord65	Atp8b5
Gm4598	Cd7
Unc80	Gm5639
Gm30698	Rpl18a-ps1
Chd9	Bbs9
Gm20949	Hif3a
Dner	Kcnq1
Lipc	Ffar2
Gm9967	1110013H19Rik
Lsg1	Gpx4-ps1
Rab39b	Gm15410
Lin37	Cyp2f2
Zfp111	Tmsb15b1
Rad23b	Trgc1
Tmprss7	Gm32031
4933417D19Rik	Gm21955
Bin3	Kcnj14
Gm11598	Krt15
Rpl15	Fgf3
Gm47079	Serpina3c
Gm22270	Elavl2
Polr3b	5430420F09Rik
1810058N15Rik	Gm44064
Fhod3	AU022754
Psmd6	Dazl
Tomm40	Gm29683
Rn7s1	Slc9b1
Mnd1-ps	Adcy10
1700028I16Rik	Brsk2
Gm42566	Gm3512
Rn7s2	Gm37357
Usp43	Syt6
Atf7ip2	Fabp4
Lca5l	Gm31300
Snord43	Tmem240
Bub1b	8030443G20Rik
F11r	Ctnnd2
Cisd2	4732419C18Rik
Gosr2	Slc9a3
Txndc16	Lrrn2
Gm41715	Gm44287
Gm11686	Nkd1
Gm38021	Krt23
Itsn2	Hp
Pcgf3	Dclk2
Ankrd39	Gm30806
Stk11	Rundc3b
Fhl2	Calm5
1700031A10Rik	Kcnd2
Grik4	Paqr8
Gm2164	Dock3
Aco1	Gm28911
Pcca	Adamts14
Pias1	Gm12394
Arl8a	Ccer2
Icam2	5830408C22Rik
Irak2	Gpld1
Gm8512	Gm30381
Lrrc49	Klf14
Klhl5	Gm43235
Ighg2c	Camkmt
Ceacam18	Rab26
Gm4887	Tmem159
Gm37313	Gm48985
Dpysl4	Btc
Vldlr	Glt8d2
Fam219b	Id3
Dact2	Tfcp2l1
Gm16397	Angptl7
Gm3526	Il22ra2
Gm5373	Gm32255
Gm12856	Kcng2
Adgrg1	Gm18646
Unc13c	Apol9a
Gm43182	Foxe1
Rpl19-ps12	Xcl1
Zfp985	Gm21093
Pik3c3	Heyl
Eci3	Trdc
4930404N11Rik	Ptch2
Rpl41	Ccdc74a
Snx1	Bmp4
Gucy2g	Igfals
Gm46649	Trim2
Rfx8	Kir3dl2
Gm20636	Serpina3j
Gm14321	Ntrk2
Gm25076	Ccdc3
Gm10366	Rsph9
Pole4	Gm12589
Gm37285	Fam47e
Cep290	Trat1
Gm29156	Grin1
Vps25	Gprin2
Pld6	Bcl2l14
Tvp23bos	Gm38246
Tsen54	Eda
Gm14206	Nefl
Ddx19a	Trpc4
Ep300	Atoh8
Rpl17-ps5	Gm31545
Rpl18a	Klrd1
Nae1	Prrt1
Wars	Sybu
Adamts6	Cd247
Lix1	Gjc2
Gm20702	Ulk4
Gm44171	Kcng1
Nedd1	Gpat3
Ypel3	Igfbp3
Nipa2	Ecrg4
Gm18943	Apba1
D430040D24Rik	Tmem229b
Ckb	Vipr1
Omd	Adipoq
C1qtnf3	Pllp
Gm39363	Gm47976
Gm6375	Orm1
Adamts8	Skint4
Gm7380	Grm4
C030013C21Rik	Slc6a4
Gm17823	Gm43097
Cbr4	Gm43137
Ccdc174	Ccl5
A830036E02Rik	Skap1
Tmem8	Gm20305
Dcaf17	Nxph4
Cracr2a	Rab37
Atad3aos	Cd3e
Fam205a1	1810073O08Rik
Gm15708	Ypel4
5330439K02Rik	Gm26473
Gm13688	Egfl6
Gm27529	Gm48336
Dbi	Pkib
Ucp2	St6galnac1
Hras	Cntn1
Cndp2	Ggt1
Gm48974	Lhx2
Bst1	St8sia1
Fam205a4	Efhd1
Renbp	Themis
Rpl17-ps3	Ism1
Sprr2a3	Bmp3
Aplp2	Ap3b2
Gm10080	Chrna5
	Arhgef26
	Ccl1
	Pla2g5
	Lce1l
	Aif1l
	Fgf22
	Il11ra2
	Ackr2
	Gm36236
	Calcb
	Adra1a
	Coch
	Grap2
	Actr3b
	9030624G23Rik
	Ypel1
	Ubd
	Sp6
	Fam117a
	AU018091
	Sbspon
	Rps19-ps5
	Gm6934
	9330179D12Rik
	Kir3dl1
	Rasl11b
	Prr15l
	Hsf2bp
	Prkag2os1
	Adamts17
	Ms4a8a
	4930550C14Rik
	Cd3g
	Atp7b
	Gm9768
	Spo11
	Tshr
	Ror2
	Ang2
	Lce1j
	Spaar
	Snca
	Gm12097
	Eomes
	Gm8373
	Gm42822
	A330069K06Rik
	Tpk1
	Cpm
	Slc36a2
	Ppara
	Mycl
	Nme5
	Slc9a9
	Gm4349
	Gm20621
	Ptger3
	P2ry4
	Slc43a1
	Cpa6
	Cdk3
	Kctd14
	Gm9726
	Mgl2
	Adamtsl1
	Hspa9-ps1
	Gucy2e
	Gprasp2
	Ranbp17
	Tent5c
	Tnfaip8l3
	Lce6a
	Prokr1
	Gm26910
	Zap70
	A930012L18Rik
	Rnase6
	Tnfsf15
	Gm49392
	Gng7
	Bbox1
	Kctd12
	A530046M15Rik
	Rerg
	Stmn3
	Hecw2
	Skint10
	Abca5
	Ctla2a
	Trpm6
	Lipe
	Emid1
	Rapgef4
	Gm14137
	Neil2
	Gm3095
	4930423D22Rik
	Sprr4
	Creb5
	Col4a5
	Sult1a1
	Lrg1
	Smad6
	Thnsl2
	Ednrb
	Ctla2b
	Kit
	Camkk1
	Cdh13
	Mir8116
	Snord15a
	Slc35f1
	Mesp2
	Gjb5
	Gm5127
	Fads2
	Hao1
	Rasl10a
	Nmnat2
	Fads3
	Paqr5
	Trappc9
	Hoxc13
	Tceanc2
	Gm28499
	Gsta2
	Ighd
	Nxpe3
	Gm3883
	Lag3
	Snx29
	Galnt14
	Gm43699
	Pgbd5
	H2-Q2
	Bach2
	Gm39323
	Ppp1r1b
	Gm43735
	1110002J07Rik
	Slc7a15
	Vgf
	Tmem121b
	Gm38300
	Zfp354b
	Spns2
	Ccdc27
	Ankrd44
	Cd207
	Rubcnl
	Ror1
	Bmp2
	Ophn1
	Pde1b
	Pthlh
	Hey2
	Wwox
	A530072M11Rik
	Avil
	Rpl31-ps15
	Gm48623
	Ascl2
	Gm26645
	Gm536
	4930511M18Rik
	Cib3
	Adcy5
	Cfap126
	Gna14
	Phf24
	Rhox10
	Platr6
	Rnf227
	Tafa5
	Ppil6
	Glb1l2
	Stk10
	Fosb
	Osbp2
	Srgap3
	Foxd3
	Ccr9
	Serpina12
	Tppp
	Gm5535
	Ube2ql1
	Nectin3
	Trf
	Cela1
	Apcdd1
	4833422C13Rik
	Gm10865
	Lysmd1
	Tbc1d9
	Gm48137
	Defb4
	Pla2g3
	Trim9
	Gal3st1
	Fut1
	Arhgef28
	Ccdc80
	Ctif
	Gm45246
	H2-M5
	Lax1
	Gm13245
	Tmem35a
	Ndufa4l2
	Smim1
	Trp73os
	Hlf
	Gm4815
	D6Ertd527e
	Krt20
	Wnt7b
	Trmt112-ps1
	Cd226
	Bmp6
	Gm49586
	Lor
	Smoc1
	Cracr2b
	Lce1d
	Rtn4rl1
	Gm10825
	Prrg3
	Zmat1
	Tmem26
	Cd3d
	Zdhhc15
	Batf3
	Ell3
	Map3k13
	Gm9780
	Izumo1
	Matn4
	BC006965
	Gm37496
	Slc39a8
	Slc16a12
	Tmem231
	Arsg
	Zcwpw1
	Lce1a1
	Trdv4
	Trgc4
	Gm2115
	Zfp993
	Tmprss11f
	Cd82
	Atp10b
	Bglap3
	Dipk1c
	Serpina5
	Morn4
	Cgn
	Gm17767
	Serpinb7
	Col20a1
	A730090N16Rik
	Camk1d
	4932702P03Rik
	Ksr2
	Entpd2
	Cobl
	Grin2d
	Pygl
	Mir8099-2
	St8sia6
	Lmo4
	Gm28802
	Halr1
	Ppp1r13b
	Chit1
	Cfap69
	Espn
	Naaladl2
	Marveld2
	Adh1
	Lgr6
	Ramp2
	Scai
	Gm12261
	Hsbp1l1
	Cttnbp2
	Igfbp6
	Hdac11
	Kctd4
	Mfap2
	Tagln
	Fbln7
	Srpx
	Gm3892
	Foxc2
	Sdk1
	Gnmt
	Lgals12
	Hs3st6
	Scrg1
	Gm16201
	Chchd6
	9330102E08Rik
	Gm48445

## Sheet: Fig.1H downpannel
SSLTOPKvsTOPKUp	SSLWTvsWTUp	SSLTOPKvsTOPKUp|SSLWTvsWTUp
Uxt	Gm4891	Ddias
Ccnb2-ps	Zfp599	Opn4
Oas1e	Gm47128	Gm12522
Lrr1	Mcam	A930007A09Rik
Sox2ot	Dyrk3	Mastl
Fgf11	Ccnd1	Gm9696
Dusp18	Gm33432	Smc1b
Zfp971	Gm33424	Il13ra2
Gm20337	Cip2a	Mybl1
Htatip2	Cenph	Ces2g
Adra2c	Ccne1	Pdss1
Akip1	Snord49a	Eda2r
Rdh13	Insyn2a	Clec2f
Gm50455	1700025N21Rik	Fgfbp1
Dnajc19	Exo1	Tmem269
Mst1	2810408I11Rik	Cdcp3
Cd207	Gm8615	Gm5414
D930036K23Rik	Fcer1a	Cpt1c
Gm50263	Kif15	Stfa3
n-R5s39	Gm12101	Ces2e
Pstk	H3c3	Cbx3-ps8
6330562C20Rik	Gm26944	Cd80
Dagla	ETV3L	Serpinb6c
Fgd3	Krt14	Tmigd1
Nr4a2	Ercc6l	Sprr2i
Avil	Gm45853	Sprr2e
Pcdhgc4	Gk	Mlkl
Tmem201	Slc25a48	Gsdmc
Ly6g5b	Cyp46a1	Abcb1b
Sema3f	Gm44949	Cisd3
Polm	Trim6	Sprr2d
Mark2	Brca2	9330175E14Rik
Rdh1	Kif1a	Gm29441
Gm9768	Cep55	Stfa2l1
Hrnr	Gm6195	Gm18445
Kif13a	Gm12349	Il21r
Nlrp1b	Gm12248	Apol8
Samd11	Il33
Rasd2	Cpne2
Il1f9	Gm47813
Cdk11b	Bub1
Kctd2	Cyp7b1
C330011M18Rik	Rsph1
Dazap2	Gm14399
Gm5913	Kif28
4930579G18Rik	Stil
Capg	Gm3365
Rgs7bp	Gm10648
Kpna4	Zmynd15
Dhodh	Ckap2
Cnbp	Aunip
F2	Ticrr
Akap7	Etv4
Isl1	Ube2c
Sox8	Gm7897
Cst3	Slc2a9
Bcl6	Gm15790
Slc5a1	Urah
Dbp	Gm43471
Cyp3a13	Best1
B4galt5	Serpinb3b
Dio2	Zfp69
Gm14421	Gm12335
Gm44867	Bfsp1
B230208H11Rik	Gm6212
Pctp	Kif18b
Calcrl	Rad51
Moxd1	Myl7
Itgax	A430110L20Rik
Maged2	Gm37145
Gm45553	Stom
Fam57a	Itgb4
Psmb10	Gm29292
Ly6m	Alpk1
Med12	Gm38192
Tppp	Gm14305
Ang2	Mir142b
Gm26910	Fbxw9
Echdc2	Gm49024
Lgi2	Fam181b
Ide	Gm44669
Klrb1b	Gm12463
Ulk3	Kifc1
BC006965	Serpinb3c
A930033H14Rik	Gm9973
Pcdhgb5	H2bc11
Cenpv	Gjb6
Alox12b	Gm13546
Zfp366	Tk1
Raf1	Mtfr2
Havcr2	Kcnt1
Pcdhb3	Nxph3
Mir7082	Aqp9
Tspan12	Gm16025
Gm43598	A430027C01Rik
Egfl8	Gm44291
1700123M08Rik	Areg
Prr32	Gm43268
Gm9284	Gm4852
Ap4m1	Mcm10
Gm12144	Pi15
Clec2l	H3c7
Abhd5	Hoxa1
Hepacam2	Mir7022
Capsl	A930007I19Rik
Zfyve19	Ms4a14
Hpgds	Gm36107
Pdpr	Gm14488
Gm35986	Fhl4
Gsdme	1700102P08Rik
Gm15541	Palm3
Nat1	Snord34
Rpp25	Bend7
Sms	Itpka
2810414N06Rik	mt-Tp
Btnl7-ps	Gm14325
Prpf4b	Adh4
Epc1	A630014C17Rik
Teddm3	Gm50037
Wnt7b	C330022C24Rik
Gm18342	Tspan3
Dctn1	Gm47154
Gm45733	Fabp5
Abcb4	Gm19345
Vit	Gm3411
Bcl7c	Gm38563
Sec14l1	Raet1d
Gm39090	Polk
Traf3	Gtse1
Gpr141	Gm47093
Chuk	Gm17709
Capn2	H2ac13
Hhip	Gm6166
Avpr1a	Gm7993
Gm8722	Gm6758
Pglyrp2	Gm14328
2810025M15Rik	Gsto1
Fam49b	Fanci
Mavs	Pla2g4e
Clmp	Gm49739
Gm2974	Gm3336
Gm16104	1700023B13Rik
E130102H24Rik	Gpr55
Mir1903	Gm13717
Wee1	Gm19610
Gm42141	Pitpnm3
Nfic	Bdkrb2
Rufy4	Spem1
Gm37277	Gm49891
Gm47204	Tpd52-ps
D730044K07Rik	Gm38157
Fst	Aaas
Cyp26b1	Snord91a
Rasgrp1	Cenpw
Snapc3	Hdc
Arhgdig	Gm50322
Gm4118	Gm17826
Hspa4	E2f8
Tshz2	Kif27
Gm32717	Gm9974
Hoga1	Hist1h2bp
Fam81a	Gm48458
Rabepk	Pdxk-ps
Cd276	Ush1g
Lrrn3	Duoxa1
Zc3h12d	Gm20045
Aknad1	2010110K18Rik
Cyp1a1	Gm10570
Hnrnpul1	Nrg1
Mir7091	Gm45222
Krt79	Cpne1
Gm12734	Lrrd1
B230303O12Rik	Tnfrsf9
Mroh1	Epgn
4930520O04Rik	Neat1
Gm38190	Fsbp
Cnot7	Gm4524
Gpr82	Gm17753
Prkci	Gm5364
Fbxo24	Gm43961
Exoc5	Wdr62
Amfr	Zfp965
Auts2	Gm14295
BC067074	Odc1
Aadac	Rp1
Bcl11b	Gm38275
Ap1m1	Zfp85os
Ppp2r2c	Abhd11os
BB123696	Cemip
Lpl	Fetub
Gm47798	2010204K13Rik
Fam3a	A630023A22Rik
Rbm5	Gm3383
Inka2	Rrm2
Tra2b	Gm48778
Fam122b	4930578I06Rik
Dpep2	Gm48482
Map3k21	H2ac15
Pde4d	Gm7435
Sec1	Dcxr
Gm8979	Gm30108
Spag5	Igdcc4
Gm49092	P2ry2
Gm15821	Tnfrsf10b
Rfx7	Gm14207
Efr3b	Gm2004
Gm43590	Thbd
Ccdc6	Klk13
Gm13889	Ptgs2
Pkn3	Hesx1
Cdk20	Pabpc1l2b-ps
Marchf8	Nmrk2
Zup1	Gen1
Nudcd2	B3galt5
Gm8756	4732490B19Rik
Htra4	Wfdc12
Gimap5	Mmp25
Zfyve21	Gm28876
E330034L11Rik	Gm41077
Per2	Ada
Acoxl	Gm47573
Cytip	Syce1l
Grem1	Gm43592
4921536K21Rik	Eme1
Otud7a	Gm2366
Prox2	Dglucy
Gas2l1	Gal3st3
Gja5	Gm45698
Il1f6	Gm15726
Pnpla5	Gm37795
Oxa1l	Arntl2
Stk39	Tmem266
Gtdc1	Gm45597
Tufm	Pabpc1l2a-ps
Sh3bp1	Gm36401
Rhof	Aqp3
Gm16675	Epop
Tle5	Gm15310
Lce1h	Gm15845
Usp34	Hdx
Setd2	Fancd2
Gm37284	Dusp9
Zdbf2	Gm4972
Acot5	Ankk1
Gm25789	Mgst2
Ecm1	1810017P11Rik
Dctn6	Ccdc153
1700019D03Rik	Gm15455
Pid1	Recql4
Awat1	Gm16206
Ighj4	Sox15
Gm5470	Duxbl2
Il27ra	Gm8093
Cblc	Gm6578
Mtarc2	Gm14387
Btbd2	Ankrd34a
Ep400	Gm44851
Bcl2a1b	Gm47003
Trdj1	Kcng3
Il1rl2	Il23r
Gm44053	Nepn
A4gnt	Klk14
Adra2a	Gm22615
Gm16185	Pgam1-ps1
Nefh	Gm19791
Sec14l5	Gm45456
Coq8b	A730085K08Rik
Syne1	Gm37320
Notch4	Gm44199
Serpina3b	Ak3l2-ps
Gm24958	Fgfbp3
Zfp362	Rbp2
Ppp2r3a	Gm46649
Lcn2	Gm17173
Sidt2	Smim3
Usp29	Cstdc4
Lce1f	Gm11520
P4ha2	A930001C03Rik
Dhx40	Hspb9
Gm25692	Akr1b8
Gm37584	Xkr5
Gm49643	Hgfac
Tpr	A630095N17Rik
Gm7153	Gm9619
Cd22	4632427E13Rik
Vim	Gm49890
Fbxo2	Gm47583
Tbc1d2b	Gm43769
Fto	Catspere2
BB031773	4933438K21Rik
Gm35048	Gm17039
Col27a1	Gm43753
Rhpn2	Gm47512
Tprn	Vmn2r29
Ifitm1	Hoxd4
Cnot1	Fhl5
Lce1k	Duox1
Cyp4a32	Ifi203-ps
Gm16170	Slc9a5
Gdf3	Ccdc88b
Aadacl4fm4	A530010L16Rik
Mycbp2	Odf3l2
Rgn	Gm11457
Krt80	Zwilch
Gm47087	Esrrg
Gm4247	Eif4a3l2
Asb8	Ugt3a1
Gm17552	Gm43679
Lce1g	D130017N08Rik
Camkv	Gm47127
Fcrla	Ptgdr
Txn2	Gm7543
Adcy4	Gm42944
2010009K17Rik	Lce3f
Zfp672	Cxcl10
Rpl23a	Sprr2h
Klf4	Gm26397
Ogt	Celf5
Gm33926	Gm4755
Dpagt1	Ptprz1
Usp40	Snord73a
Gm13346	Gm8956
Hoxa6	Gm23027
Ces4a	Ngf
Nfatc1	Gm4925
4930451E10Rik	Gm6153
Ptpn6	Gm49293
Gm973	Ncr1
Ell2	n-R5s108
Gbx2	Grip2
Col23a1	Pde11a
Tmsb4x	Gm9115
Fcgr2b	B230317F23Rik
Ccl22	Gm25596
Sptssa	Tnfsf4
Cd101	Gm50390
Ptx3	Spred3
5031439G07Rik	Gm29676
A430088P11Rik	Nell1
Ddx58	9030612E09Rik
Chst3	Gm33103
4933404O12Rik	4933430I17Rik
Pi4k2a	Mir100hg
Gm16141	mt-Td
Cyp2j12	E2f7
Nefm	Gm8162
Serpinb3a	Fbxw10
Gabbr1	Arsj
Gm13010	Gm29994
Pdcd6	Gm47393
Mtmr6	H2ac14
9130208D14Rik	Snord58b
Nrip1	n-R5s197
Mir6921	Cxcl1
BE692007	Gm50211
Dhx58	Mirt1
Ube2v1	1600002D24Rik
Adcy1	Gm13310
Tmem106a	Gm37137
Set	Gm45779
Agl	n-R5s105
Rtkn	Gm28874
Fcer2a	Gm26873
Ncf4	Gm6043
Zfp808	Gm5687
Degs1	n-R5s183
Scamp3	Gm43813
Sltm	Clcf1
Mrps25	Sprr2g
Dhh	Mir7087
Mmp3	Vwa3b
Usp19	B230319C09Rik
Pbrm1	Gm36043
Angptl3	Gm23201
2610203C22Rik	D630023F18Rik
Rrad	Gm13624
Nap1l2	Gm36371
Tekt1	Snora74a
Mir7024	Proscos
Plcd4	Snord23
P2rx4	D5Ertd605e
Rnf14	Gm3695
Rnf31	Gabbr2
Nlgn2	Prr22
Hdac6	Gm11008
Gm47296	Gm26569
Ccdc130	Gm49085
Lonrf3	Hmx1
Gm42559	Gm37549
Gm6189	Il17c
Tmem143	Ankrd66
Gm49590	1700054O19Rik
Trp53i13	Trpm2
Gm13446	Gm44672
Gm11766	Gm45221
Gm45418	Gpr35
Etfbl	4933431K23Rik
Lamb3	Snhg9
Gm10791	Mir7089
Postn	4833415N18Rik
Htr2a	Gjb1
Abcg2	Gm11496
Zyg11a	Uqcrh-ps1
Cdt1	Bcl2l15
Gm4849	Slc22a13
Ireb2	Krt6a
Gm37375	Gm19510
Ubap2	Tex52
Tcte3	Retnlg
Gm12735	5430403N17Rik
Gm28982	Gm4813
Chrdl1	Gm49964
Bcl2a1a	Gm6554
Fhad1	Lce3e
Cfap45	Antxrl
Gm29054	Rptn
Scd3	Gm6209
Stat6	Slfn10-ps
Rnh1	Gm2253
Gm14548	S100a9
Gm7265	Camp
Prkcq	Ccnb1ip1
Gm44040	Gm45120
4930581F22Rik	Sult4a1
Sh3kbp1	Ms4a10
E130218I03Rik	Mos
Dnase1l1	Gm49364
Fam229b	Cstdc5
Dclre1a	Etnk2
Bphl	4933417E11Rik
Sar1a	Gm25465
Sh2d2a	Mir7678
9430037O13Rik	Rnf207
Pck1	Kcnv1
Myof	2210418O10Rik
Pp2d1	Gm7967
Gimap1	Gm5176
Atraid	Sprr1b
Ccdc90b	Gm23639
Kcna5	Soat2
BC026762	A930029G22Rik
Atp13a2	Gm36486
Gm23262	Gm43375
Gm15737	Gm48771
Pspc1	Mmp8
Pik3r4	Gm47708
Zswim9	4732465J04Rik
Serpinb6e	Snord87
Rwdd3	Fndc11
Trp53rkb	Gm11714
Gpr68	Gm2719
Macf1	Gm44206
Cfap53	Ankle1
Serpina3j	Stmnd1
Gm10552	1700023H06Rik
D030025P21Rik	2610528A11Rik
Mettl15	Gm5269
Hsd17b6	Cstdc6
Fgf18	Gm7807
Gm5120	Gm16069
Exoc4	Gm48058
C030034L19Rik	Gm32983
Kctd16	Gm15246
Gm47603	S100a8
Rtl9	Gm13182
Ttc23	Gm39158
Fam184b	Fam184a
Gm13383	Gm15856
Zmym6	Gm47316
Cntnap2	2310075C17Rik
Ivns1abp	Gm35857
Klra2	Gm16386
Shisa8	Gm8234
Msantd1	Gm16259
Inpp5a	Igsf9b
Slmap	Lce3c
Mpp6	Gm38312
Mettl22	Gm22486
Tnf	Gm49920
Peg10	Gm28809
Krt1	Gm15910
Ndufaf5	Il27
Ccl28	Sh2d5
Sclt1	Gm15764
Gm13054	Ccdc13
Il15	Spink12
Slc17a7	1700007K13Rik
Efl1	Gm37689
Gm14827	Fosl1
Zfp872	Gm14471
Rock2	Gm43618
Psen1	Kdm6bos
Arhgap8	Appbp2os
Gm47283	Gm44187
Chrnb1	Gm49442
Gcnt2	Lrrc19
Ggta1	Gm49928
Zkscan7	Mmp1b
Otud4	Stfa1
Tspan7	Has3
Zbtb43	Hmga2
Met	Tmprss11b
Rab5a-ps	Gm37113
Gm5860	Gm7541
Avpr2	Gm45110
Cdkn2d	Arhgap27os1
Pfkfb3	Gm12500
D330041H03Rik	Gm10313
Gm21860	Oit1
Zbtb16	Wnt7a
Dmac2l	1700102H20Rik
Aadacl4	Gm15704
Nedd4l	Lce3d
Herc3	Krt16
Gm7582	Gm3793
Zer1	Col2a1
Gm37419	Stfa2
Cyp4b1	Gm47171
Cdkl4	E130008D07Rik
Gm49200	Gm37339
Zc3h14	Gm11597
Srrm4	Kif17
Pgpep1	2210406O10Rik
Mir7070	Gm13657
Ociad2	Chrng
Mogat2	Gm43272
Ctps2	Pla2g4d
Vash2	Sprr2j-ps
Gm6377	Csta3
Il7r	0610040F04Rik
Satb1	Gapdhs
Nrep	Gm14296
Mcm3ap	Tm6sf2
Gm21748	Bmp5
Frmd3	2210409E12Rik
Tfdp2	Gm5478
Bbof1	Tmprss11d
Aspa	Igfl3
Cd244a	H3c11
Atf3	Prss23os
Muc13	Gm26579
Cript	Gm13655
Yipf4	Gm49428
Dnajc12	Tcf23
Hsf1	A230020J21Rik
Fpr1	Gpr179
Gng2	2310008N11Rik
9930111J21Rik2	Wincr1
Bahcc1	Gm22904
Atp9a	2310034O05Rik
Ptma	Zfp784
Syngr4	Cdhr1
Spag1	Mir6910
A630089N07Rik	Mir3535
Gm7609	Elane
Aldh1l1	Gm15613
Gm10640	Krt6b
C1qtnf1	Il19
Mrm1	Cmtm2a
Hmgn2	Nron
Smg7	Gm27805
Tmem9b	Mir5709
Mindy3	Il24
Zbtb7c	Robo3
Plcxd1	Gm49967
Dgat2l6	Gm15749
Gm40773	mt-Tg
Senp8	Gm45518
Tmem184b	Gm34379
AC132288	Mir7002
Gm17473	Gm4610
Samm50	Gm13068
Serpine1	Gm47299
Asph	Usp50
Ankrd28
Tbkbp1
Gimap3
Gm49662
Kctd9
Gpt
Slbp
Tecpr1
Gm19439
AI662270
Ppig
Hsd17b4
Cd209b
Gramd2
Gm29291
Amz1
1700001O22Rik
Ankmy1
Gm15982
Mas1
Tacc2
Fam117a
Gm26728
Gm15247
Map6
Pld5
BC052040
Gm10727
Hsd11b1
Phldb1
Pbxip1
Guf1
Fyb
Rab22a
Cxcr5
Gm49960
Pgr
Gm44559
Atp10d
Reep3
Gm15930
Gm48357
Capza2
Gm10418
Chst13
Tmem63a
Hmox2
Slc22a4
Arhgap30
1700012D14Rik
Calcb
Mrgpra2a
Gml
Gm37963
Kctd15
Gm12840
Ube2q2
Rapgef1
Pgf
Ackr2
Cxcl16
Exoc6
C130026I21Rik
Dtx2
Amotl1
Akap1
Eps8l1
Arfip2
Larp4
Dennd2c
Xirp1
Gm16181
Mapk14
Snora28
Cxcl3
Mettl16
Gm3764
Rbm20
Sell
Prss51
Edrf1
Inpp5d
Sestd1
Mrgpra2b
Lrrfip2
Dynll2
Ampd1
Gm48840
Fmr1
Sik3
Kat7
Gm25788
Ngef
Itga7
Gm26640
Grap2
Zfp583
Gm5481
Ceacam3
Hs3st1
Mcm9
Slc29a2
Uevld
H2-Aa
Cyp4f18
Mcoln2
Ccl4
Jmjd1c
Gapdh
Ccl3
Slc7a4
Lyn
Trem1
Mid2
Vps13a
Abhd6
Lilra6
Trim26
Olfm2
Gk5
Usp47
Ubc
Wdr44
Rp2
Sh3bp2
Gm22655
Hvcn1
Slc29a3
Ldlrad3
Arf4
