# Supplementary material for: TOPK Drives IL19-Mediated Crosstalk Between Cancer Cells and Fibroblasts to Promote Solar UV-Induced Skin Damage and Carcinogenesis
Source: Cancers (Basel). 2025 Jun 20;17(13):2067. doi: 10.3390/cancers17132067 (PMC12248498; doi:10.3390/cancers17132067)
Supplement: Supplementary file 1 [file cancers-17-02067-s001.zip › Supplementary data for Figure 2.xlsx]

## Sheet: Fig.2A SCC vs Normal
Tag	logFC	P.Value
ADRA2B	1.86769	5.06882e-17
OASL	4.02558	8.31954e-17
RHCG	4.32272	2.08012e-15
MPZL1	1.29204	4.07284e-15
CLDN8	-2.16494	7.37923e-15
LHX1	1.74093	7.78195e-14
IKBKG	1.54736	3.67567e-13
KRT83	1.13325	3.91438e-13
SLC26A3	-1.94888	5.75989e-13
PHLDA1	2.89518	2.0371e-12
UPP1	3.94376	1.70142e-12
ATAD3A	1.67759	3.85234e-12
IL4R	1.71436	4.66482e-12
TPM4	1.48042	4.77527e-12
ANK2	-1.04223	6.13867e-12
AFDN-DT	-1.94516	8.19257e-12
FUT6	1.51222	9.31528e-12
CARHSP1	2.29289	1.07367e-11
ISG15	1.75691	1.17038e-11
TNFRSF21	2.42576	1.2098e-11
RANBP1	1.11448	1.98172e-11
NR3C2	-1.97816	2.09177e-11
CSTF2	1.25763	2.23484e-11
REN	3.15873	2.63741e-11
CHPF	1.38613	2.71155e-11
BTC	-2.18644	3.02231e-11
SAMD9	2.80152	2.69698e-11
TREH	2.07707	4.13287e-11
SNAPC2	1.40007	4.18884e-11
CFP	-2.42923	4.87255e-11
CASC1	-1.52601	5.42803e-11
MC3R	2.35099	6.54432e-11
CDC25B	1.78147	7.34336e-11
PYGL	1.87505	7.99582e-11
LGSN	-1.35796	1.11505e-10
CHST11	3.09501	1.1714e-10
SERPINB1	1.66068	1.63753e-10
PIK3C2G	-2.31977	1.72085e-10
SLC22A18AS	1.86336	1.76478e-10
ZFP2	-2.03352	2.09606e-10
CYBA	1.69909	2.34123e-10
SLC6A7	1.13932	2.4703e-10
FAM189A2	-1.17798	4.06683e-10
SPRR2C	4.75508	4.25207e-10
RRBP1	2.12877	4.17609e-10
KCNN1	1.16944	4.10914e-10
CHEK2	1.54627	4.31696e-10
GZMB	4.83011	4.62408e-10
CEACAM4	2.64784	4.66796e-10
AKIP1	2.86727	4.80303e-10
PLAUR	3.17163	5.22524e-10
TDP1	1.46455	5.23824e-10
CDK18	3.08603	5.75895e-10
KDELR1	1.72875	5.80685e-10
BMP1	3.48508	5.921e-10
ZNF204P	-2.43	7.80025e-10
NEURL1	1.49477	9.11404e-10
GLRB	-1.0584	1.02512e-09
SLCO4C1	-1.54862	1.04373e-09
ASB9	-1.36125	1.20303e-09
LPCAT1	2.21687	1.2326e-09
KLF3-AS1	-1.35231	1.29244e-09
UBE2H	1.50801	1.27767e-09
COL21A1	-1.8414	1.5738e-09
PPP2R5B	1.72085	1.52361e-09
IGHV5-78	-1.31336	1.60902e-09
EFHC2	-1.41502	1.62831e-09
MMP1	1.65449	1.73714e-09
PCP4	-1.32915	1.76608e-09
CDKN2A	4.12222	1.42213e-09
ZNF385D	-1.94468	2.09992e-09
CTPS1	1.67933	2.32393e-09
EHBP1L1	2.30771	2.58637e-09
CABP5	1.79616	2.61925e-09
LBX1	1.62689	2.62386e-09
TNF	1.47047	2.71653e-09
PLA2G2D	1.52099	2.86549e-09
GREM2	-1.80238	3.06917e-09
ACOT9	1.32572	3.01206e-09
GSTA3	-6.1651	3.16147e-09
CATR1	-1.7647	3.20825e-09
SCN7A	-1.65102	3.24956e-09
DLL3	2.68438	3.3474e-09
MYO5A	1.93925	3.46233e-09
CACNG4	1.70528	3.67817e-09
DHX38	1.87135	3.84903e-09
ITGA3	2.40111	3.94319e-09
PDIA2	1.28952	4.02859e-09
LAMB3	2.18784	4.66486e-09
PPDPF	1.4877	4.76907e-09
RUNX1T1	-1.12942	5.29874e-09
ELAVL3	1.71096	5.23206e-09
TNFAIP1	1.01314	5.75901e-09
MEOX2	-1.84434	6.10306e-09
FRS3	1.84281	5.9231e-09
ACTL7B	1.66362	5.8813e-09
SERPINA3	4.0594	6.16133e-09
CSPG4P1Y	1.73515	6.38408e-09
IRF2BP1	2.90007	7.05473e-09
OLAH	-1.10027	7.14067e-09
CYP4B1	-1.73689	8.03196e-09
LPAR3	1.54233	8.34532e-09
RELN	-1.55573	8.56524e-09
AMHR2	1.8431	8.90056e-09
FPR1	1.46443	9.23915e-09
SHB	2.17027	9.54783e-09
IGLL1	2.36586	9.96184e-09
OR51E2	1.6116	1.0787e-08
RTN1	-1.77626	1.11054e-08
ATP8A1	-1.3539	1.14906e-08
TMPRSS11D	5.13643	5.76328e-09
ZNRD2	1.66888	1.15561e-08
LINC00260	-1.48366	1.26697e-08
TNFRSF12A	2.32829	1.34892e-08
VARS	1.74645	1.3469e-08
PTK7	1.59551	1.44702e-08
SH2D2A	1.94192	1.44038e-08
VSNL1	1.17783	1.62684e-08
ASCL3	2.06599	1.64206e-08
YWHAH	1.02569	1.70247e-08
CLCA3P	-1.20424	1.77404e-08
GC	-1.48967	1.87955e-08
UBL4A	1.21812	1.77748e-08
CRYBB1	1.51088	1.7966e-08
COL19A1	2.29467	1.87076e-08
PNOC	1.92162	1.87396e-08
CALU	1.18848	1.87731e-08
MYO1B	1.44711	2.02358e-08
ANKFY1	2.89549	1.989e-08
AOC1	1.73951	2.00079e-08
KRT19P2	1.49687	2.04612e-08
C2	2.02576	2.05875e-08
TMEM262	1.34752	2.03972e-08
CPED1	-1.28099	2.04813e-08
PRKD1	-1.42408	2.09433e-08
GABRG2	-1.44925	2.2888e-08
PAX5	1.34784	2.19121e-08
IL1RN	1.14777	2.43038e-08
ACADL	-1.68469	2.5287e-08
ZNF493	-1.92906	2.61391e-08
LHCGR	-1.47172	2.65805e-08
DUSP21	1.6508	2.47953e-08
PDZK1	-1.17079	2.58815e-08
LTBP1	1.6203	2.69064e-08
TRPM2	1.39088	2.68956e-08
CCDC170	-1.58937	2.88007e-08
FOLR3	3.14123	2.90689e-08
CAPN9	1.72961	2.90735e-08
SCN9A	-1.86088	3.11364e-08
CYAT1	2.31894	2.93147e-08
SLC16A1	2.07897	3.13007e-08
CD40LG	-1.26591	3.16622e-08
KIAA0895	-1.96942	3.13565e-08
ENPP4	-1.42209	3.13277e-08
FAM224A	-1.73931	3.2734e-08
CDO1	-1.10754	3.20181e-08
LINC00472	-1.96521	3.7286e-08
IL11RA	-1.10061	3.75124e-08
MZB1	2.82494	4.06891e-08
GIP	1.97762	3.80221e-08
MX2	2.46791	4.8651e-08
GATA6	-1.44782	4.58037e-08
ZNF492	-1.84115	4.94646e-08
CRHR1	2.17551	4.70428e-08
CMAHP	-2.06847	4.78679e-08
RIC3	-1.26232	5.53703e-08
ZG16	2.24692	5.33492e-08
DMBT1	1.53003	5.31205e-08
ALPG	1.7703	5.33311e-08
ARPC1B	1.10672	5.55059e-08
UPB1	-1.44385	5.69193e-08
C5	-2.05629	5.74971e-08
TAP2	2.07994	6.41309e-08
EPS8L3	2.40804	6.95422e-08
IMPDH1	1.05932	6.77075e-08
STXBP6	-1.28885	7.03651e-08
OR10H1	1.89149	6.9784e-08
USB1	1.47416	7.14113e-08
GALE	1.29003	7.15602e-08
PRICKLE3	1.94157	7.2912e-08
MCF2L	-1.44239	7.51837e-08
HS3ST3A1	4.21738	8.28156e-08
DCLRE1A	2.60043	8.21894e-08
AGER	2.26619	8.32229e-08
PNP	1.80942	8.80063e-08
ABCC8	2.27286	8.83493e-08
PLAG1	-1.59541	9.90483e-08
SYT5	1.71573	9.80247e-08
KCNH4	2.24212	9.81611e-08
FGF13	-1.86214	1.02418e-07
PITPNC1	2.25344	1.0018e-07
NEU1	1.2112	1.03328e-07
SPINK1	-1.70189	1.11313e-07
UBE2L6	1.2448	1.04933e-07
LAMA3	1.42507	1.16064e-07
MTF1	1.27039	1.09112e-07
ASF1B	2.55586	1.20505e-07
TRAT1	-1.7743	1.23809e-07
CACNA1I	1.26998	1.15749e-07
TPH1	-2.06351	1.36179e-07
SORCS3	-1.69136	1.36365e-07
AURKB	1.88933	1.38447e-07
IFI44	3.56419	1.44371e-07
TFAP2B	-1.46316	1.37939e-07
ADCY2	-1.21607	1.4081e-07
ZNF471	-1.99984	1.48947e-07
PSMB10	1.69274	1.6221e-07
CYP4F12	-1.0139	1.58333e-07
LAS1L	1.46963	1.58446e-07
GCM2	-1.67369	1.71504e-07
VIP	-1.46921	1.6974e-07
SYT17	-2.29735	1.72546e-07
KERA	-1.32999	1.79973e-07
TRANK1	1.4868	1.71066e-07
TMEM14A	1.24542	1.75582e-07
ZNF536	-1.21489	1.74625e-07
PAMR1	-1.35418	1.93598e-07
C11orf24	1.60499	1.84086e-07
TACC3	2.11064	1.99673e-07
FAM107A	-1.0343	1.93472e-07
PCDHB11	1.71383	1.93678e-07
SNAP91	-1.29786	2.01878e-07
DCTN5	1.12269	2.01593e-07
SRM	1.17193	2.20228e-07
MYBL2	2.30087	2.37409e-07
AXIN1	1.45989	2.2541e-07
LAT2	1.20074	2.4226e-07
PLXND1	1.39853	2.47408e-07
MSMB	-4.46992	2.68855e-07
PDE2A	1.66867	2.48591e-07
DKK2	-1.91781	2.51653e-07
NPY6R	2.15767	2.53478e-07
RNASEH2A	1.99249	2.64604e-07
TMEM185B	1.56413	2.6045e-07
AURKC	1.67371	2.55819e-07
CNGA1	-1.56984	2.98894e-07
ABCC1	1.14552	2.85952e-07
TNFRSF10D	2.34604	3.07888e-07
PSTPIP1	1.51049	2.89754e-07
ITPKA	1.50071	2.92143e-07
BFSP1	1.88927	3.0915e-07
KCNN2	-1.22772	3.28352e-07
C11orf16	1.49171	3.00335e-07
DPPA4	-1.47748	3.15743e-07
DTYMK	1.13976	3.03652e-07
ESRRG	-1.40074	3.18137e-07
RRAS2	1.28	3.1e-07
PTPRT	2.92837	3.39369e-07
WDR77	1.16769	3.21282e-07
GTPBP1	1.06041	3.28401e-07
CCN3	-1.14495	3.52932e-07
KIF5C	-1.32142	3.60713e-07
NR5A1	-1.44839	3.84573e-07
BIN1	2.09576	3.65456e-07
SLC27A6	-1.39103	3.66642e-07
PSMC4	1.12951	3.67717e-07
SPTLC2	1.97516	3.84008e-07
ACOT7	1.35117	3.73857e-07
KCNA1	1.70656	3.81384e-07
CCPG1	-1.3262	3.93901e-07
ITM2A	-1.44613	4.10387e-07
GPX2	2.30098	4.47818e-07
UBN1	1.29681	4.41461e-07
SENP2	1.12009	4.24699e-07
IL36G	1.49539	4.79343e-07
SIRT6	1.22598	4.34419e-07
PCOTH	-1.565	4.46331e-07
DNAJA4	1.98493	4.33514e-07
COCH	-1.5034	5.06608e-07
RBM19	1.62571	4.73445e-07
HNMT	-1.39646	4.63066e-07
MACO1	3.26089	5.16749e-07
IFIT3	2.00089	5.18422e-07
FAM110D	1.97666	4.71018e-07
REG1CP	1.95865	5.00832e-07
MBL2	-1.55399	5.28943e-07
SEC14L2	1.9835	5.12777e-07
GYS2	-1.74124	5.43e-07
NPY1R	-1.89081	5.28866e-07
ANP32A-IT1	-1.36949	5.55424e-07
ABCA3	-1.96483	5.4881e-07
TP53I3	1.38	5.1982e-07
INHBA	3.11572	5.85798e-07
CACNA1C	-1.57951	5.48472e-07
ZFP37	-1.68619	5.68417e-07
PRG3	1.89093	5.60502e-07
BPESC1	-1.80932	6.27799e-07
GAS2	-1.76677	5.87345e-07
KLHDC8A	1.97746	5.61578e-07
VASH2	-1.18173	6.16482e-07
APOL3	1.61267	6.21553e-07
MFSD10	1.89623	6.42191e-07
TNMD	-1.6856	6.63115e-07
CDH3	1.06305	6.6235e-07
GYPB	1.78116	6.38788e-07
ACVR2A	-1.07638	6.62136e-07
RRP7A	1.17086	6.89373e-07
CCL23	-1.64751	7.09372e-07
LIPG	1.98277	7.36643e-07
HOMER3	2.16402	8.17799e-07
PLAU	1.84722	7.91799e-07
PRPF4	1.43168	7.37833e-07
GPSM3	1.32215	7.60989e-07
LRRC3	1.24197	7.56719e-07
SEMG1	-1.22703	8.25238e-07
LDLR	1.54298	8.0508e-07
TNFRSF10B	1.85186	7.96126e-07
P2RX6	1.5751	7.67324e-07
PIP5K1B	-1.01841	7.66674e-07
IL37	-2.55991	8.6051e-07
IL17RC	1.46862	7.78736e-07
RNF125	-2.56795	8.86206e-07
MYT1	1.99818	8.14471e-07
DENND6B	1.88493	8.25505e-07
CPNE6	1.79575	8.15096e-07
PWP2	1.27091	8.67419e-07
AATK	1.13906	8.70347e-07
ZNF8	1.72061	8.86205e-07
LINC00950	-1.27054	9.29257e-07
ATF6B	2.61393	9.05139e-07
PRSS23	1.54801	9.28054e-07
RGS13	-1.63611	9.43537e-07
RC3H2	1.72101	9.61917e-07
IL12RB2	2.14932	1.11147e-06
PEG3	-1.52554	9.17738e-07
ISG20	2.5422	1.12554e-06
ZNF442	-1.47705	1.13838e-06
TSC22D4	1.45771	1.04311e-06
TSPOAP1	-1.03478	1.13529e-06
ZBTB16	-1.30183	1.139e-06
NME5	-1.17787	1.09555e-06
ALDH4A1	1.40473	1.14562e-06
SALL2	-1.01759	1.1132e-06
FAM90A1	1.34826	1.13986e-06
NMB	2.35201	1.23842e-06
DSC2	2.68152	1.30018e-06
NCAPH	2.78779	1.32846e-06
PTGER2	-1.55665	1.28657e-06
IFI6	1.50609	1.39583e-06
PPM1G	1.05436	1.22448e-06
STK17A	1.52753	1.25352e-06
MYOC	-1.17388	1.24727e-06
LYN	1.66581	1.40604e-06
TSPAN8	-1.68193	1.30955e-06
CEACAM8	-1.73146	1.40188e-06
ELL	1.65479	1.29504e-06
FBXW4P1	-1.51185	1.51991e-06
ZSCAN31	1.68373	1.48475e-06
YKT6	2.42361	1.5903e-06
NPPC	1.40462	1.45842e-06
ARNTL2	2.64637	1.61733e-06
MS4A6A	1.42203	1.42461e-06
NELL2	1.45739	1.56225e-06
UGT2B17	-1.69131	1.60793e-06
EYA1	2.19043	1.50704e-06
ADCY9	1.55511	1.42178e-06
EIF4EBP1	1.24244	1.53129e-06
PRKAR2B	-1.37991	1.53357e-06
KIR2DS3	1.25588	1.49161e-06
HNF4G	-1.67376	1.62437e-06
PPP1R3A	-1.90288	1.70034e-06
CA5A	1.27674	1.62749e-06
TRABD	2.92261	1.73567e-06
DGKI	-1.01987	1.71164e-06
NDRG4	2.25776	2.0285e-06
ELL2	2.82545	2.0541e-06
GLS2	-1.72894	1.92689e-06
AEN	1.60255	1.83781e-06
MMP14	1.81546	1.80024e-06
ZC3H12A	1.43014	1.82195e-06
ITGA9	-1.46351	1.86184e-06
NIPSNAP3B	-1.1387	1.96382e-06
BST2	3.92238	2.32876e-06
KLF7	1.66128	2.27653e-06
AR	-1.70862	2.02913e-06
PCSK2	-1.12053	2.16026e-06
AIM2	3.35095	2.4331e-06
MBOAT7	1.55605	2.08549e-06
LAMB4	-1.84522	2.15456e-06
DEFB126	1.955	2.159e-06
MEAK7	2.01587	2.23278e-06
GPRASP1	-1.49161	2.18271e-06
MX1	1.25692	2.52096e-06
TLR2	2.54685	2.63086e-06
IRF7	1.74133	2.43598e-06
EMX2	-2.4055	2.39632e-06
SPHK2	1.23791	2.30165e-06
ZNF214	-2.40844	2.40855e-06
SYN2	-1.07151	2.30095e-06
GPR68	1.76588	2.34206e-06
GRIK3	1.93965	2.29382e-06
PPP1R9A	-1.52867	2.4869e-06
CDH17	1.51229	2.49766e-06
MAP7D1	1.10483	2.39353e-06
NRG2	-1.69171	2.54059e-06
NMT2	-1.10608	2.51919e-06
FBXO40	2.02369	2.57414e-06
POLR3K	1.34717	2.59718e-06
SLC46A3	-1.05133	2.6432e-06
SLC15A3	1.54373	2.95044e-06
GSK3B	1.54776	2.61296e-06
LIF	-1.34224	2.83944e-06
DLGAP2	2.12357	2.6722e-06
GABRA6	-1.4982	2.87305e-06
GFRA1	-1.54307	2.69919e-06
ZNF593	1.00648	2.6984e-06
PCK1	-1.27661	2.82922e-06
MGAM	-3.04501	3.30333e-06
FKBP6	1.51775	2.76403e-06
FBXL18	1.19935	2.83369e-06
LRP4	-1.58633	3.00643e-06
CCL27	-2.41437	3.21496e-06
FAM174B	-1.79586	2.96307e-06
EPHX2	-1.27337	3.02943e-06
CDH22	-1.27171	3.01419e-06
PFKFB4	2.16619	3.12413e-06
PLEKHB1	-1.14264	3.23114e-06
ZNF80	-1.07646	3.29198e-06
PLCB4	-1.88065	3.37506e-06
SYBU	-1.48707	3.27809e-06
GLI1	-1.06116	3.43095e-06
PIWIL2	1.49432	3.30035e-06
ST5	1.39581	3.68549e-06
KIAA1107	-1.6115	3.52669e-06
PSCA	-1.63689	3.66517e-06
CYP46A1	-1.11829	3.66436e-06
NID1	1.51965	3.92693e-06
MAPKAP1	1.10454	3.61377e-06
S1PR4	1.44867	3.88893e-06
LBP	1.58743	3.67766e-06
OMD	-1.40181	3.77807e-06
XAF1	3.11701	4.52271e-06
SYNGR1	-1.04421	3.87142e-06
ZNF273	-1.3258	4.22069e-06
CADPS	-1.2638	4.12614e-06
NOX5	1.53114	4.10974e-06
PPEF2	-1.26999	4.17923e-06
CD160	-1.16283	4.11702e-06
MAPT	-1.03494	4.19349e-06
ELANE	-1.2455	4.38125e-06
TYMP	2.0063	4.80817e-06
TSPAN2	-1.38458	4.26766e-06
CDA	2.36611	5.37877e-06
CCDC92	1.265	4.51098e-06
ARL4C	1.18358	4.5048e-06
ZNF282	1.0202	4.41646e-06
PAX9	1.27266	4.4799e-06
ABCA6	-1.81462	4.57914e-06
TMEM238L	-1.12123	4.93258e-06
DLG2	-1.69831	4.68988e-06
PRSS22	1.30459	4.57985e-06
GPR27	1.30283	4.65625e-06
HPGDS	-1.58025	4.90226e-06
ARSA	1.05873	4.87678e-06
NLGN1	-1.35615	4.9981e-06
HNF1B	1.95491	4.85336e-06
IL19	1.48379	5.44849e-06
SEMA3G	-1.08834	5.08549e-06
ITGA7	-1.33155	5.14476e-06
MTCL1	1.76989	5.47614e-06
SETMAR	-1.26882	5.34975e-06
PPARGC1A	-1.86409	5.5774e-06
RALA	1.66064	5.51598e-06
AMOT	-1.23817	5.33683e-06
PCDHGA3	2.00015	5.50419e-06
NRIP2	-2.25267	5.97762e-06
FKBP8	1.73817	5.36586e-06
BCAN	1.11643	5.4122e-06
PDE6G	1.41642	6.07014e-06
CA8	2.02623	5.9899e-06
ATXN3L	-1.06735	5.89368e-06
HBBP1	1.09462	5.60723e-06
NCR2	1.62976	5.81071e-06
DGKB	-1.27781	6.1387e-06
NEUROD6	2.49553	6.55271e-06
CLGN	-1.68902	6.26224e-06
GZMA	2.0601	6.82505e-06
ASMTL-AS1	1.31713	5.8387e-06
POU1F1	-1.59516	6.59794e-06
CREB3L1	1.17143	6.14478e-06
PLLP	-1.85388	6.64733e-06
SEL1L3	2.60887	6.90561e-06
GAL3ST4	-1.034	6.31717e-06
LGI1	-1.58118	6.99092e-06
TMEM144	-1.71244	6.65904e-06
BDKRB2	1.52338	7.42328e-06
HLF	-1.49648	7.60463e-06
NT5C	1.44421	6.92761e-06
FUT3	2.10375	7.81839e-06
CKS2	1.20123	7.63353e-06
LINC01565	1.09986	7.03791e-06
GATM	-1.49432	7.25358e-06
TM4SF20	-1.18724	7.62151e-06
RANBP17	-1.01852	7.18848e-06
ABI3BP	-1.57655	7.82949e-06
MYRIP	-1.67391	7.76115e-06
KIR2DS4	2.12677	8.18317e-06
MKI67	1.8119	8.42464e-06
NEB	-1.18881	8.80964e-06
SHISAL1	2.84308	9.85483e-06
E2F1	1.43636	8.07451e-06
HYMAI	-1.33186	8.58799e-06
LRFN3	1.11926	8.39104e-06
F11R	1.57572	8.6996e-06
CLDN18	1.06964	8.43283e-06
CCDC130	1.00796	8.58768e-06
GULP1	-1.75248	9.27227e-06
BEX1	-1.04251	8.79041e-06
PLSCR1	1.22186	9.64083e-06
FAN1	-1.03263	9.17477e-06
C1QL1	1.03568	9.14147e-06
TRMT2A	1.72688	1.01101e-05
AGRN	1.48225	9.43504e-06
SIX2	1.06216	9.30068e-06
PRMT5	1.14524	9.40942e-06
MYOM2	-1.85226	1.00131e-05
SERPINF2	1.05791	9.48404e-06
ANG	-1.71634	1.015e-05
MC2R	1.51158	1.00066e-05
RHOT1	-1.2217	9.83438e-06
DUS2	1.28101	1.03112e-05
PPARA	-1.81282	1.01617e-05
NYNRIN	-1.64571	1.06893e-05
COL9A1	1.55689	1.02879e-05
DSCC1	1.02577	1.05863e-05
PDZD7	1.21467	1.06835e-05
BHMT2	-1.31768	1.13451e-05
AAGAB	1.36495	1.03754e-05
OLFM4	-1.72501	1.10606e-05
ZNF671	1.60457	1.067e-05
PTPRU	1.24886	1.05786e-05
ZBTB18	-1.10558	1.06832e-05
SERPINA5	-1.45513	1.33322e-05
IL1B	1.89069	1.19836e-05
NRXN1	-1.18202	1.0883e-05
TCL1A	1.23711	1.14132e-05
RYR2	-1.27898	1.208e-05
GRB2	1.1045	1.16265e-05
USP49	-2.35664	1.32046e-05
XPNPEP2	-1.15445	1.21627e-05
KYNU	3.62997	1.42601e-05
MKRN3	-1.00151	1.24006e-05
LGR4	-1.33214	1.24678e-05
SLC27A2	-1.35845	1.34131e-05
USH2A	-1.31128	1.30053e-05
AGT	-1.17377	1.22081e-05
GRIK2	-1.39687	1.27968e-05
KRT37	1.06865	1.24015e-05
ANP32D	-1.41186	1.33175e-05
TK1	1.43684	1.26076e-05
ATAD2	2.01954	1.49525e-05
SGCG	-1.65042	1.35737e-05
OAS3	1.52403	1.44929e-05
KLK13	2.39611	1.4989e-05
PCSK6	1.56304	1.32672e-05
STAMBPL1	-1.78	1.50747e-05
ARID3A	-1.2158	1.49061e-05
MMP3	2.22191	1.53487e-05
MUC5AC	1.70204	1.40717e-05
OAS1	1.951	1.5719e-05
ACADSB	-1.68157	1.47352e-05
DYNC2LI1	-1.23306	1.47261e-05
KCNS1	1.20509	1.45641e-05
NDC1	1.53387	1.55513e-05
ARTN	1.17353	1.44223e-05
ZNF771	1.67336	1.59975e-05
ADAMTS7	1.74948	1.63286e-05
CETN1	1.42644	1.45004e-05
NDST4	1.33993	1.45698e-05
IFNA1	-1.05076	1.58455e-05
SPATA6	-1.96455	1.51165e-05
DTWD1	-1.2532	1.55056e-05
CXCR3	1.47006	1.69101e-05
CBR4	-1.20604	1.53388e-05
TCN2	1.01268	1.65897e-05
RIMBP2	-1.26792	1.56571e-05
N4BP2L1	-1.62774	1.56581e-05
CELF3	1.26411	1.50804e-05
TNNI2	-2.50301	1.7131e-05
MRM1	1.11969	1.57996e-05
CA7	1.19126	1.53947e-05
CACNA2D2	-1.19874	1.60521e-05
SLC36A1	1.21033	1.6789e-05
AMN	1.13795	1.69142e-05
TBCEL	-1.61916	1.70078e-05
PDSS1	1.55935	1.67869e-05
ZC2HC1C	-1.39179	2.03058e-05
DRICH1	1.61728	1.67663e-05
REXO4	1.02345	1.72553e-05
ACACB	-1.44036	1.79917e-05
ZAP70	1.70119	2.04393e-05
PRODH2	1.01744	1.72841e-05
ATP1A2	-1.81441	1.79959e-05
ITIH4	-1.14053	1.74965e-05
FABP3	-1.26994	1.74868e-05
RASIP1	1.06492	1.76304e-05
GATA3	-1.11794	1.76567e-05
CCL5	2.64632	2.02888e-05
SERPINH1	2.03718	2.06986e-05
MALT1	1.20529	1.80836e-05
SUSD5	-1.8365	1.81744e-05
CNGB3	1.52647	1.86656e-05
PRM2	1.40867	1.77421e-05
PDPN	1.77537	1.9356e-05
ALCAM	-1.08587	1.84664e-05
KANSL1L	-1.48094	1.85691e-05
CDK2AP2	1.37037	1.92536e-05
TAS2R1	2.08804	1.93458e-05
NFIB	-1.05226	1.88045e-05
RHOH	1.07819	2.01791e-05
PCOLCE2	-1.59892	1.93029e-05
CYP4A11	1.7823	1.84981e-05
SSTR3	1.05459	1.85308e-05
NOL12	1.22109	1.88899e-05
CNTNAP2	3.28977	2.24275e-05
RERGL	-1.38436	1.94939e-05
EGR3	-1.15632	2.00399e-05
GPR171	-2.40592	2.17935e-05
SAT1	1.39267	1.94486e-05
CCND2	1.2363	2.00082e-05
SIPA1	1.08001	2.01239e-05
PTGER1	1.81813	2.16478e-05
RAB40A	-1.48985	2.27802e-05
FABP7	-1.54393	2.20451e-05
ESRRB	1.76254	2.42126e-05
CDK5R2	-2.07882	2.26047e-05
GNRH1	-2.5168	2.33848e-05
BTK	-1.14362	2.21451e-05
HCRTR1	1.95283	2.43882e-05
PML	1.19271	2.18631e-05
CPEB1	-1.42725	2.39853e-05
RHOBTB3	-1.16966	2.22275e-05
CXCL1	2.01771	2.55245e-05
PGRMC2	-1.07209	2.2227e-05
PLEKHG3	1.08564	2.23039e-05
LRP1B	-1.18174	2.36787e-05
ALAS2	2.22374	2.85273e-05
LINC00597	-1.48429	2.5947e-05
ANKH	-1.46208	2.48221e-05
TNFSF8	1.35172	2.32453e-05
TSPAN12	-1.53601	2.43426e-05
TENM1	-1.50925	2.60372e-05
SLC4A3	1.12708	2.35171e-05
SOX5	-1.59803	2.47515e-05
ZBTB32	2.13128	2.99639e-05
RFXAP	1.98679	2.49784e-05
FGF2	-1.48366	2.43099e-05
GALNT6	1.34406	2.8174e-05
KCNA2	-1.09058	2.771e-05
LOC100505498	-1.13632	2.44399e-05
PRR16	-1.16798	2.60985e-05
USP5	1.31629	2.45956e-05
ST6GALNAC5	-1.03376	2.59235e-05
ID4	-1.36097	2.63321e-05
PTH	-1.35769	2.79251e-05
DCAF1	-1.16625	2.5079e-05
GPR1	2.09817	3.13531e-05
ETV2	-2.13238	2.85795e-05
TIMM10B	1.1189	2.63693e-05
ABCG2	-1.28984	2.62174e-05
CCNB2	1.36354	2.83553e-05
PRRC2A	1.18138	2.72443e-05
HMGB3	1.0777	2.78252e-05
FMO5	-1.56804	2.78269e-05
TMEM51	1.10932	2.77552e-05
OR2B6	-1.18808	2.76162e-05
CSN1S1	-1.53413	2.90994e-05
LINC00588	-1.20222	3.1378e-05
SLC14A1	-1.24954	2.89243e-05
THSD7A	-1.39117	2.95397e-05
OGN	-1.87248	2.91287e-05
IKZF3	-2.26792	3.01769e-05
TREM1	1.60244	3.47455e-05
MACROD1	-1.07121	3.05731e-05
FGF7	-1.13834	3.16773e-05
SESN1	-1.02741	3.09335e-05
UBE2S	1.17008	3.26398e-05
NRIP3	1.55275	3.40042e-05
BIK	1.32528	3.58701e-05
SMR3A	-1.09781	3.27143e-05
PDZD2	-1.67535	3.25614e-05
GAA	1.16471	3.20903e-05
F12	1.06026	3.34826e-05
CDH7	2.21194	4.16717e-05
SLC25A28	1.04529	3.34152e-05
SNTB1	-1.62142	3.37295e-05
PRDM16	2.16552	3.37285e-05
DNAJC6	-1.56225	3.67887e-05
RPGRIP1	1.77501	3.64375e-05
P2RY14	-1.63772	3.65435e-05
P2RX1	1.50088	3.98346e-05
KIF20A	1.60786	3.96674e-05
HOXC8	-1.5496	3.84627e-05
SMG5	1.2243	3.6143e-05
GP2	1.43779	3.48443e-05
KCNJ15	1.52446	3.75991e-05
MEX3D	1.29114	3.69823e-05
KCNE4	-1.14557	3.69719e-05
POU2F3	-1.7753	3.93083e-05
CA3	-1.45696	3.82094e-05
FUT2	1.61823	4.04736e-05
PRC1	1.4334	3.70211e-05
EGF	-1.4468	3.88741e-05
KCNG2	1.18212	3.68049e-05
IGFBP6	1.42732	4.06754e-05
CLCN4	-1.28564	3.8312e-05
PAQR3	-1.34271	3.96871e-05
CPN1	1.1659	3.83655e-05
PHOX2A	1.7556	4.10526e-05
PLAT	1.48186	3.95011e-05
EMID1	-1.0259	3.9331e-05
TRMT9B	-1.75284	4.23255e-05
SRCAP	1.47146	3.98038e-05
SCT	1.47171	4.4091e-05
SLC9A3R2	-2.89955	4.60253e-05
NKX2-1	1.83973	4.64129e-05
MYOZ2	-1.74115	4.53018e-05
CHRNA10	1.41929	4.00655e-05
TAT	-1.32266	4.24406e-05
DENND1A	2.05946	5.41523e-05
CXCL10	1.58278	4.90023e-05
LRRC31	-1.17077	4.35588e-05
SCUBE2	-1.14917	4.22337e-05
SLC13A1	-1.4575	4.70432e-05
MAP7	1.00215	4.28489e-05
MPV17	1.61275	4.38246e-05
VGF	1.71703	4.21843e-05
DMXL1	-1.26561	4.30378e-05
KLRC4	-1.27757	4.78392e-05
COBL	-1.59753	4.46725e-05
TMEM156	-1.68942	4.72433e-05
NSUN7	-1.15774	4.42978e-05
CXCL9	1.74337	5.14293e-05
CP	-1.76325	4.43384e-05
STN1	1.26297	4.57756e-05
CTSE	1.26069	4.51968e-05
TIGD6	-2.23476	4.88301e-05
CCDC71	-1.20694	4.58626e-05
PDE6A	-1.05007	4.7312e-05
GPC3	-1.21957	4.74825e-05
TNFSF4	-1.06097	4.71824e-05
PARP12	1.54071	4.94459e-05
HMGCS2	-1.18567	5.21542e-05
MMP24	1.43496	4.90854e-05
SLC25A21	-1.51973	5.08008e-05
ONECUT1	1.63327	5.45444e-05
RAG2	-1.28847	5.59951e-05
PHYHIP	-1.02256	5.20625e-05
SORBS1	-1.1605	5.22437e-05
CYP2F1	1.29996	5.4261e-05
TEX13B	1.36721	5.20408e-05
PARP3	1.3794	5.53988e-05
TLE3	1.64268	5.55738e-05
CCK	1.07816	5.33196e-05
SST	2.54189	6.94943e-05
GARS	1.10103	5.37856e-05
RABIF	1.60243	5.41443e-05
PNMA2	1.37879	5.23907e-05
CNGB1	2.70914	7.01223e-05
ANKRD7	-1.24665	5.85735e-05
CCL8	1.70528	6.79153e-05
LINC00328	-2.16972	5.9611e-05
TMEM231	-1.04235	5.49216e-05
BCR	1.31798	5.45146e-05
GNB5	1.63899	5.79399e-05
ST14	1.16817	5.54536e-05
OVOL1	1.33479	6.56114e-05
CYP3A43	-1.14796	5.74616e-05
BAGE	-1.42306	6.20098e-05
KIF4A	1.05423	6.25461e-05
CLEC7A	1.95268	7.5424e-05
FOSL1	1.19375	7.73906e-05
EPHA2	1.82518	6.29048e-05
C14orf132	-1.10352	6.20375e-05
ITM2C	1.96281	7.36565e-05
NAP1L3	-1.62364	6.09263e-05
FHL3	1.33801	6.27925e-05
PPIL2	1.40064	6.3367e-05
KIAA0087	-1.30415	7.18486e-05
BIRC5	1.79968	6.37068e-05
KLHL41	-1.52269	6.89073e-05
DMP1	-1.48417	7.01005e-05
NLGN3	-1.24756	6.88205e-05
ATP6V1B1	1.36183	6.57706e-05
WNT5A	1.11577	7.73885e-05
PDE6C	-1.43091	7.53561e-05
RPP25	1.57696	6.88595e-05
RPA4	-1.28752	7.08908e-05
CARD10	1.78434	7.50139e-05
EXTL3	1.58737	6.72155e-05
NPTX2	-1.83464	7.1068e-05
H2BFS	1.55271	7.86862e-05
OR3A3	1.02656	6.81369e-05
RRM2	1.38068	8.03557e-05
ZNF613	-1.14933	7.99499e-05
SEMA3E	-1.29595	7.4334e-05
IL15RA	1.53186	7.75172e-05
MORN1	1.92456	8.65678e-05
INO80B	1.60797	7.54362e-05
ARHGAP4	-1.93719	8.82486e-05
IL36RN	1.3106	8.56102e-05
KIF1A	-1.50447	7.39665e-05
TRDN	-1.68787	7.9365e-05
RIMS1	1.18059	7.62836e-05
CFAP43	-2.0367	8.20927e-05
KCNAB1	-1.42695	7.58376e-05
DMD	-1.10062	7.65638e-05
CDC14A	-1.17872	7.48369e-05
DHFRP3	-1.30106	7.9925e-05
SLC22A1	2.09719	8.00523e-05
UST	-1.25368	7.60502e-05
ZSCAN18	-1.28064	7.79894e-05
PDLIM7	1.66976	8.85375e-05
ADAMTSL2	2.17368	9.35978e-05
DCPS	1.36645	8.92037e-05
RAX	1.30048	8.27425e-05
KCNV1	-1.00294	8.28722e-05
PLP1	-1.31287	8.42624e-05
MYH8	-1.26762	8.4242e-05
CYP27A1	-1.44051	8.45861e-05
ZC2HC1A	-1.05295	8.41154e-05
UGGT1	1.03674	8.49989e-05
PMM2	1.25136	8.65915e-05
TSGA10	-1.21093	8.47729e-05
ISOC2	1.21872	8.52582e-05
GSDME	1.72304	0.000103574
SBNO2	1.25028	9.63417e-05
FSCN1	1.45587	0.000101072
SCRN1	1.19473	9.64634e-05
DPY19L2P2	-1.85988	9.05172e-05
PRSS2	2.26167	0.000103423
AGAP2	1.09771	8.88276e-05
MATN3	-1.3945	0.000109475
CDC20	2.15415	0.000107179
LRCH4	1.12462	8.87157e-05
AMBN	1.94264	9.11565e-05
TRIM22	1.09728	9.7284e-05
TRIB2	1.12454	9.50922e-05
CERNA1	-1.34771	9.58398e-05
TRIP13	1.7191	0.000102622
ZNF43	-1.4292	9.7203e-05
PTGER3	-1.01099	9.88506e-05
CPN2	-1.07254	0.000103295
FOSL2	1.13725	0.000106166
CRYBA4	1.82843	0.000123067
FAM110B	-3.29582	0.000114438
METTL2B	-1.59244	0.000105792
ATP10D	1.26802	0.0001023
EFHC1	-1.68524	0.00010287
N4BP2L2	-1.05831	0.000101673
PPARG	-1.37544	0.000102459
INS	1.50957	0.000104446
TRIM16	1.32287	0.000106567
OCM2	1.99871	0.000126246
SLC6A8	1.82201	0.000107728
SV2B	-1.2103	0.000113663
IGF2-AS	1.27	0.000108254
SMARCA2	-1.07741	0.000107647
SH3BP1	1.1112	0.000115801
PPP1R3D	-1.02031	0.000109331
NUDT13	-1.04013	0.000109172
NCLN	1.18799	0.000115092
KIZ	1.27483	0.000120656
RRP1	1.80683	0.000132803
ZDHHC24	1.26856	0.000111561
NACAD	-2.00673	0.000118417
HSPA4L	1.45365	0.000122288
LRRC2	-1.26455	0.00012434
HIST1H2BD	1.29063	0.000114179
FAM13A	-1.56344	0.000113791
RIMS3	1.52027	0.000125368
NXPE4	1.84943	0.000118755
CSAG3	4.74049	0.000167691
MDK	1.04401	0.000115004
GPC4	-1.31937	0.000117653
TMOD1	-1.71832	0.000125165
PXDN	1.51186	0.000123045
LDLRAP1	1.13541	0.000121804
ASPA	-1.52806	0.000121971
AKR1B10	1.15668	0.000136129
PDYN	1.14867	0.000126018
PPM1H	-1.91763	0.000125304
PDE5A	-1.60507	0.000124552
ADGRV1	-1.89928	0.000123693
GP5	-1.08059	0.000124726
LCK	1.38405	0.000153783
LPA	-1.56154	0.000142802
NFKBIB	1.7129	0.000141614
BLNK	1.09155	0.000132138
SH2D1A	1.64317	0.00013744
B4GALT7	1.10354	0.000123983
UPK3A	1.58951	0.000142483
ELF4	2.48095	0.000142272
TUBB4B	1.02208	0.000124561
CCDC30	-1.29353	0.000136238
ZNF415	-1.69784	0.000131015
NAPG	1.22242	0.000139607
ANO2	-1.68489	0.00013072
PIK3CG	-1.59039	0.000141096
KRT12	2.42519	0.000151183
CTNNA3	1.82674	0.000137683
KIR2DS1	1.01651	0.00014074
SP110	1.20627	0.000140549
GINS1	1.21166	0.000148367
TOX3	-1.40297	0.000137389
FOXM1	1.83082	0.000162923
ADAM30	1.1855	0.000138822
HOXC4	-1.06532	0.000139406
CDKL5	1.28343	0.000140215
TRAPPC13	-1.43494	0.000139739
APOL6	2.02844	0.000188186
CENPA	1.11671	0.000142461
C6	-1.08506	0.000142135
ZNF721	1.3754	0.000144165
AMELY	-1.04955	0.000144141
PRKAR1B	1.15098	0.00014426
NQO1	1.62302	0.000174762
RFPL1S	-1.29492	0.000149683
RRAGB	-1.48775	0.000144854
GADD45GIP1	1.4899	0.000147957
NOS1	1.2492	0.000142764
ITPR2	-1.0687	0.000149752
USP18	1.43913	0.000149988
GNLY	1.92908	0.000185977
RETREG1	-1.24045	0.000159727
APOBR	1.55652	0.000163772
DNM1L	1.089	0.000158393
TGFB1	1.14212	0.000153
UCN	-1.07427	0.000166403
SMURF1	1.02306	0.000152294
SLC9A7	2.51775	0.000180167
SPO11	-1.13538	0.000162244
HBEGF	1.42374	0.000159592
KLK1	-1.21922	0.000156705
CNIH3	-1.50162	0.000167857
TAS2R10	-1.05107	0.000173527
ACTR2	1.15607	0.000160186
ISOC1	-1.20925	0.000164948
ADGRB3	-1.08827	0.000163409
PGAP1	-1.48359	0.000169941
SLC2A1	1.14551	0.000166629
GAS8-AS1	1.97544	0.000181399
CRY2	-2.27773	0.000190983
SLC12A8	1.09094	0.000168519
CHST2	1.66146	0.000187015
GRIK1	-1.16871	0.00017106
BEX4	-1.28083	0.000176048
HOXA2	-2.75207	0.000183548
ANK1	1.56417	0.000181202
TBXAS1	-1.17658	0.000198868
TAS2R8	-1.28599	0.000193432
POPDC3	1.79618	0.000194235
AURKA	1.71058	0.000219783
SDK2	2.9319	0.000253181
GNG4	1.27647	0.000177709
BICD1	1.56016	0.000187562
CYSLTR1	-1.3823	0.000191082
ALG12	1.28009	0.000206482
MDM1	-1.20752	0.000182382
GUCY1A1	1.00249	0.000199037
PCF11	-1.28885	0.000189343
LY75	-1.12546	0.000190497
C2orf68	-1.57277	0.000193747
SLC18A2	-1.29168	0.000205237
CHN1	1.62429	0.000234225
SPSB1	1.25049	0.000185327
PAK3	-1.52503	0.000191083
MTUS2	1.96308	0.000195861
PODXL2	-1.25782	0.000219031
ADAP2	1.01646	0.00021843
CYP39A1	-1.54043	0.000207031
TRHDE	-1.54609	0.000208639
PHKA1	1.33419	0.000238676
PRR5L	-1.0927	0.000208688
RAB40AL	1.34533	0.000205094
SATB2	-1.04567	0.000197947
RPARP-AS1	-1.20838	0.000202139
TBC1D29P	-1.21444	0.00020777
DOCK3	-1.43302	0.000209689
EPYC	-1.01003	0.000212495
NCAPD2	1.06659	0.000219195
DCLK2	-1.07295	0.000250575
DNTT	1.07816	0.000212338
BST1	-1.23222	0.000232258
ITGA8	-1.20548	0.000220259
POLR3G	1.45483	0.000219762
IFIT1	1.32991	0.000257352
DLX6	2.71222	0.000270733
LINC00574	1.19681	0.000227809
FGF16	1.48194	0.000217347
HTR1E	-1.33228	0.000223817
PTGDR	-1.14707	0.000225185
ICA1	-1.02198	0.000221311
BTAF1	-1.09284	0.00022353
BFAR	1.14783	0.000232369
APOO	1.24082	0.000228727
TIE1	-1.55382	0.000258746
FAM13C	-2.22365	0.000275732
CLSTN2	-1.12036	0.000234774
TNFRSF1B	1.66056	0.000279073
SCD5	-1.26026	0.000243448
NSG2	-1.35809	0.000331105
FAM149A	-1.32439	0.000241743
GFRA2	-1.28037	0.00024505
IGLV6-57	1.75609	0.000304707
ASB8	-1.04488	0.00024176
CNTN6	-1.27217	0.000261329
GPR35	1.13929	0.000244116
ADAM23	2.54436	0.000348821
ADAM15	-1.05988	0.000245148
RGSL1	-1.346	0.000289336
LOC441204	-1.35875	0.000246877
RND2	-1.15898	0.000251679
AKAP7	-1.07238	0.000250373
WIF1	-1.80919	0.000287863
PCDH7	1.21779	0.000268489
HNRNPA3P1	-1.04292	0.000284192
STEAP4	1.46557	0.000303543
PRR14L	-1.30658	0.000257779
ZNF280D	-1.44652	0.00028109
TPX2	2.10921	0.000316328
RCE1	1.15685	0.000300002
PRKAA2	-1.54733	0.000275556
MAP4K3	-1.39043	0.000278957
FAM120C	2.15614	0.000342053
GRP	-2.08315	0.000355639
LONRF1	-1.23708	0.000294485
SLC35A1	-1.19715	0.000273564
LOC202181	-1.41764	0.000318182
AGO4	-1.17699	0.000278476
IL2	-1.03142	0.0002941
ZNF157	-1.12693	0.000300655
ETV3	1.67409	0.00028601
ZNF667	-2.0771	0.000328308
FXYD5	1.32214	0.000306716
SIGLEC5	1.58629	0.00035106
VNN2	1.0737	0.000320243
ELOVL6	-1.03107	0.000300503
SYCE1L	-1.39717	0.000326799
DDX39A	1.16175	0.000298322
BFSP2	1.57967	0.000365033
AIPL1	1.29584	0.000301845
AAAS	1.29542	0.000333625
HPSE	1.741	0.000369751
RALGPS1	-1.00945	0.000309106
CAMKMT	-1.10622	0.000324241
OAS2	1.5837	0.000346857
CAPN10	-1.30395	0.000325212
ERAP1	-1.03173	0.000316861
CASP17P	-1.99705	0.000346819
GRINA	1.0597	0.000323328
CNNM4	1.40877	0.00037082
B4GALT6	-1.54736	0.000342853
NAA16	-1.21175	0.000334972
ZNF747	1.82061	0.000340876
PIK3CB	-1.10279	0.000334573
ADD3-AS1	-1.35979	0.000362881
DXO	1.10659	0.000337717
TEX15	1.25494	0.000345451
ATP13A2	1.06403	0.000345943
SLC5A12	-1.26513	0.000356214
PRKG1	-1.31487	0.000349278
PCBD1	1.35506	0.000386499
RP2	-1.34731	0.000374888
MAGEA11	-2.27875	0.000406359
MUC8	1.16287	0.000381177
IL7	-1.78091	0.000382707
CHST3	2.18469	0.00045972
PLK1	1.47437	0.000386274
BTRC	1.30261	0.000360238
GFAP	1.38914	0.000370894
RAMP2	-2.19591	0.000403715
VPS37B	1.01392	0.000393107
SLC10A1	-1.07836	0.000378632
TLL1	-1.19502	0.000378638
MAK	-1.58596	0.000426159
C3orf52	-1.45935	0.000392651
FGF9	-1.41581	0.000397507
CDC42EP1	1.25436	0.000419827
PRPSAP2	1.06973	0.00039378
MSTN	-1.34436	0.000413423
NOD2	1.67253	0.000426501
B3GALNT1	-1.02378	0.000387217
EPHB6	-1.0595	0.000394523
CEMIP	1.31086	0.000494229
SPATA31C2	-1.42096	0.000465298
HEXA-AS1	-1.12929	0.000437806
ISL1	-1.44307	0.000416879
LAMC3	-1.17914	0.000429421
GABRA2	-1.49341	0.000406796
CEL	-1.20311	0.00042667
TRIM36	-1.19547	0.000424753
ZBTB33	-1.47129	0.000440632
ABHD2	1.18278	0.000443143
RAB9BP1	-1.13569	0.000428718
ELAC1	-1.03185	0.000417805
DUSP5	1.07331	0.000425889
EHD2	1.39618	0.000449042
SLC5A6	1.16623	0.000432691
COL17A1	1.12384	0.000469635
NTRK2	-1.20513	0.000424935
VN1R1	1.89303	0.000487306
CKMT2	-1.00134	0.000443104
ABCA8	-1.14173	0.000435478
EFCC1	1.47724	0.00044273
CRB1	1.199	0.000464184
WDR78	-1.00203	0.000438151
B3GALT2	-1.4675	0.000473301
RGS11	-1.29516	0.000466432
ZNF365	1.40863	0.000467782
F10	-1.17791	0.00044422
AKR1D1	-1.075	0.000456553
SYMPK	1.18045	0.000456987
LINC00939	-1.224	0.000491505
CYP2A13	1.44362	0.000609455
CCR8	1.46359	0.00053566
VEGFA	1.16521	0.000450128
ZNF652	-1.65163	0.000479641
MICOS10P1	-1.0333	0.000501817
NDST1	1.42598	0.000483066
TMCO3	1.04907	0.000473897
SLC22A11	1.83814	0.000607852
ZNF230	-1.69379	0.000496828
CYP2B6	-1.30936	0.000474641
SHCBP1L	-1.33685	0.000507851
C3AR1	1.13777	0.000555973
ST8SIA1	-1.23801	0.000476447
TBX4	1.18413	0.000499837
ICAM3	1.29681	0.000515809
DEFA6	1.21339	0.000483609
FGF22	-1.03256	0.00050544
ORM1	-1.07732	0.000569592
LOC100506282	-1.5018	0.000533605
CDHR1	-1.33309	0.000540562
SLC26A1	1.17267	0.00057287
PENK	-1.22877	0.000514787
LRP5L	-1.66069	0.00057557
MYB	-1.75765	0.000527746
CRISP1	-1.17176	0.000532748
SLC25A40	1.33561	0.000538063
GRID2	1.03567	0.000556137
SLC7A8	1.55723	0.000623691
PAPSS2	1.02116	0.000559691
SFTPC	1.23537	0.00053949
CLMN	-1.68424	0.000572287
TREX2	1.62838	0.000807488
EMX1	1.17698	0.000653677
FCGR2C	1.51458	0.000640481
VPS13A	-1.28329	0.000588997
ZNF571	-1.9654	0.000621217
MOCS2	-1.00568	0.000600124
ABCB11	1.20418	0.000573343
RCC1	1.05408	0.000571877
WNT2	-1.17978	0.000659685
FCMR	2.64029	0.00078985
ATP7A	-1.26619	0.000582394
MED15	1.0615	0.000613221
DNAJC3	1.47125	0.000744163
ERO1A	1.18679	0.000647897
SCRN3	-1.06793	0.000634965
FRY	-1.40885	0.000605386
PNMA3	1.64024	0.000782554
MAN2A2	-1.163	0.000601895
ULBP1	1.02334	0.000602108
RNF126P1	1.1212	0.000705216
ABCG4	1.2752	0.000752485
MIPEP	-1.23021	0.000625641
FAM184A	-1.3118	0.000621509
PRELID3A	1.84397	0.000857123
TLN1	1.13318	0.000634546
CLIP3	-1.17278	0.000741922
TNC	1.2182	0.000739961
RNASE4	-1.75823	0.00067488
ARL14	1.57417	0.000919917
FKBP10	-2.09212	0.000751426
AREG	1.63801	0.000841317
NTS	-1.10953	0.000719623
UBXN2B	-1.08188	0.000694265
DRC3	-1.02684	0.000684258
PPP1R16B	1.15769	0.000770251
HOXD4	1.31207	0.000829061
CCDC106	-1.05673	0.000727558
SIM2	-1.16268	0.000748949
AKIRIN1	1.33022	0.000848484
ANGPTL7	-1.43076	0.000753355
PLCE1	-1.35685	0.000717149
ADRB1	-1.96274	0.000796622
BLK	1.19546	0.000787509
PELI2	-1.50704	0.000792687
PDZK1IP1	1.06239	0.00070972
HSD11B2	-1.50461	0.00075131
TM6SF2	1.22659	0.000772957
C9	-2.33517	0.00079309
SLC12A1	-1.12459	0.000802969
FPR2	1.07751	0.00080212
PKN1	-1.32641	0.000786474
CD69	-1.68622	0.000880399
ALOX15	-1.3714	0.000814253
PIGZ	-1.21507	0.000792113
ATP6V0E2	-1.32746	0.000750795
ADAM29	-1.2679	0.000784199
TNNC1	-2.40945	0.00110999
RAB33B	-1.27309	0.000756773
TEX14	-1.27646	0.000797909
SARDH	1.37577	0.000762302
TRIM52	-1.09278	0.000769873
ASAP3	-1.31685	0.000762704
SLC3A1	-1.39648	0.00080017
TRPC1	-1.05843	0.000790481
HHLA2	-1.03846	0.000866114
LRFN4	1.27552	0.000900423
MEF2D	1.67602	0.000838157
TGFBR1	1.31972	0.000812746
HIST1H2BH	1.61819	0.00109831
PRRG4	1.62715	0.000959955
ATRNL1	-1.23971	0.000801161
OPRK1	1.05332	0.000830685
SMAD5-AS1	-1.34483	0.000845436
AQP4	-1.0601	0.000803495
ACSF2	-1.72047	0.000802551
SAA3P	-1.30922	0.00084956
CLDN16	1.4015	0.000897649
NAALADL1	-1.38098	0.000856663
CCZ1B	-1.39506	0.00090793
UGT8	1.72755	0.000890951
IL7R	2.32702	0.00102003
EPB41L3	1.70759	0.000917529
KMT2D	1.21656	0.000953202
CCNF	1.13223	0.000883579
STRA6	1.23908	0.000812225
MELK	1.51571	0.000901027
SP140L	1.05387	0.000901779
DIRAS3	-1.34074	0.000871503
TBX3	-1.27626	0.000910792
SKIL	1.58623	0.000967028
POLD4	1.90791	0.00095254
SMAD4	-1.01647	0.000886878
SECTM1	1.08347	0.000948404
STXBP1	1.15425	0.000890858
OR7E19P	1.32736	0.00099357
NPY	1.03361	0.000905344
FANCA	1.00356	0.000957439
ZFPM2	-1.55072	0.000934337
STIP1	1.1543	0.000957835
COA7	1.31643	0.00108045
IGSF9B	-1.12089	0.000978353
FBXO24	-1.01506	0.00106852
SLC66A3	1.57149	0.000974324
STX1A	1.35654	0.0010725
GPR37	-1.52958	0.000946662
CYP20A1	1.19101	0.00105937
TMEM255A	-1.05584	0.00100397
SLC22A2	-1.03568	0.00130201
ST18	-1.14349	0.00114135
PRKG2	-1.09559	0.000987301
MT4	-1.21151	0.00110282
HNF1A	1.22982	0.00115475
CYSLTR2	-1.79789	0.0010722
MGC2889	-1.63008	0.00105531
JHY	-1.33324	0.00111708
NR2F1	-1.30833	0.00102277
SLC9A3	1.57463	0.00135781
ARHGAP24	-1.49439	0.00100852
OBP2A	1.5079	0.00140999
NRBF2	1.07711	0.00101768
MET	1.21077	0.00103712
LILRB5	-1.70909	0.00110761
SLC28A3	1.24214	0.0011048
SYCP2	-2.07932	0.00118704
NCAN	1.31228	0.00109618
LIN7A	1.50506	0.00111828
NDUFAF5	1.34051	0.00113028
PRODH	-1.02166	0.00110191
STEAP1B	1.5121	0.00114443
PSMB9	1.16416	0.00109481
PEX1	-1.04018	0.00106747
ZKSCAN7	-1.2548	0.00109687
SBSPON	-1.19594	0.00110108
CYP2J2	-1.56194	0.0011903
RRAGD	-1.20996	0.00113806
ZNF184	-1.62581	0.00111406
SULT1E1	-2.02082	0.0012103
CPS1	-1.05778	0.00109857
SSBP2	-1.23114	0.00114385
RARRES2	-1.00113	0.00116653
SI	-1.34402	0.00127832
RNF141	1.14438	0.00129958
ZNF248	-1.03279	0.00119494
HOXB7	1.30321	0.00139357
NUSAP1	1.13362	0.00115146
FGF3	2.23145	0.00162873
KCNJ1	-1.37335	0.00117576
LOC100996756	-1.05029	0.00125145
IGHD	2.24649	0.00166966
FUT1	1.19452	0.00124728
CDH18	1.23104	0.00115757
DDX31	1.64433	0.00143657
HERC5	1.11595	0.00123824
SGCA	-1.46339	0.00165966
SPAG16	-1.08452	0.00124883
SCN11A	-1.18784	0.00121404
NAP1L2	-1.03092	0.00132359
NDNF	-1.1282	0.00121178
SYTL2	-1.35347	0.00124914
FLJ13224	-1.1845	0.00161189
RGR	1.44734	0.00127691
ALDH1A3	1.00404	0.0013791
F2R	-1.11172	0.00133229
TYRP1	-1.22279	0.00126944
C2orf83	1.21148	0.001375
GLIPR1	1.20187	0.00140371
FFAR2	1.16098	0.00152128
NMNAT2	-1.67016	0.00177008
PAIP2B	-1.24396	0.00132456
PCDH9	-1.26742	0.00129602
PIK3CD	1.0482	0.00133572
INSM1	-1.11677	0.00143727
ANKRD2	-1.74591	0.00181715
ASTN1	-1.22682	0.0013689
HIST1H3F	1.52858	0.00179505
SPRY2	-1.24587	0.00136481
ATP2B3	1.64447	0.00179597
PAFAH1B3	1.039	0.00149593
HOXC6	-1.02246	0.00146548
UNG	-1.0675	0.00140233
ECE1	1.30606	0.00145827
AKAP8L	1.04052	0.00149012
MYCT1	-1.13042	0.00141311
HTR7	1.40779	0.00183081
TTC39A	1.48185	0.00159049
RIPPLY3	-1.74552	0.00143309
RPL23AP32	-1.19222	0.00140716
IGFBP2	2.05222	0.00170908
ZNF268	-1.52915	0.00141493
ENPP3	-1.554	0.0015362
ZNF573	-1.22303	0.00144339
WARS	1.08591	0.00153458
NRTN	-1.28869	0.00158044
GNG7	-1.09179	0.0014962
RBFADN	-1.02282	0.00145328
PAF1	1.13431	0.0014291
SLC2A2	-1.13117	0.00162424
EZH1	-1.27169	0.00148632
PGR	-1.02218	0.00159836
ZNF254	-1.26226	0.00152786
CCNB1	1.21867	0.00186289
SERPINB9	1.15188	0.00148418
ASIC1	-1.00945	0.00151722
ITGA2	1.21092	0.00179804
RC3H1	-1.10509	0.00152388
PRDM1	1.09378	0.00183698
HAP1	1.1357	0.00162709
PTCH1	-1.34657	0.0015829
CXCR4	1.04766	0.00161069
MAG	1.12621	0.00155256
PSD	1.01375	0.00179225
TCEAL2	-1.14298	0.00157519
PUS7L	1.06264	0.00168334
ZBTB3	-1.14612	0.00162038
LOC101929148	-1.23653	0.00162115
PNPLA3	-1.38924	0.00189124
FUT8	-1.02504	0.00163337
ESPN	-1.21052	0.00171101
AVIL	-1.16613	0.00166154
NUDT6	-1.38997	0.00184517
SCN3A	-1.32561	0.00181813
SOCS3	1.31663	0.00176008
LRRC8E	1.2478	0.00177936
GPR157	-1.23895	0.00173216
ZNF358	1.03057	0.00169835
RNF39	1.18585	0.00177218
GVINP1	-1.17053	0.00173147
AMD1	1.1101	0.00175088
TGM1	1.14562	0.00197951
ADAM3A	-1.05705	0.00174895
RDH16	1.66464	0.00243959
ZNF518A	-1.07706	0.00175553
CBLIF	-1.48204	0.00188516
UBE2V2	1.02044	0.00173808
FABP6	2.16645	0.00281549
FRRS1L	-1.05525	0.00188543
FNBP1L	-1.08111	0.00185172
CYP4F3	-1.51911	0.00193343
SOSTDC1	-1.07525	0.00185226
CXCL5	-1.76162	0.00223538
TRIM9	-1.38397	0.00198304
NBEA	-1.20761	0.00186841
PHF14	-1.23508	0.00190345
CDH16	1.09924	0.00200017
HIST1H2BO	-3.42519	0.00224163
NETO2	1.44955	0.00298844
GRAP2	1.10942	0.00239788
PCDH8	-1.2567	0.00206278
SLC2A11	-1.08666	0.00196267
TMEM47	-1.33702	0.0019633
TMEM132A	1.13823	0.00255177
IGFBP5	-1.18535	0.00198795
NANOG	-2.0323	0.0026239
PCDHA9	-1.22944	0.00203431
MYOZ3	-1.10949	0.00269868
ELOA-AS1	1.74529	0.00235749
ZNF221	-1.12123	0.00202285
ADAMTSL3	-1.27545	0.00204496
ZMAT5	2.01152	0.00318728
NPTX1	-1.19091	0.00224015
RPE65	-1.10841	0.00220046
TLR8	1.37707	0.00271506
SLITRK5	-1.13932	0.00224024
C1orf115	-1.19322	0.00210833
SIM1	-1.31209	0.00227246
CD3D	1.30376	0.00237211
ETFDH	-1.17128	0.00223276
SLC26A4	-1.22467	0.00215031
BHLHB9	-1.74328	0.00215903
HAS1	1.59808	0.00232598
TAS2R14	-1.2896	0.00215321
VNN1	1.95991	0.00286659
CCNE1	1.73683	0.00283158
RGS20	1.51967	0.00275147
SEMA6D	-1.00773	0.00226536
CPEB3	-1.37821	0.00231389
MGAT4C	-1.65378	0.00234431
CA5BP1	1.18122	0.0023214
SLC37A1	-1.34604	0.00266414
RUVBL1	1.33337	0.00235089
SERPINA10	-1.38284	0.00272095
DIO3	-1.08171	0.00237402
NOS3	2.03377	0.0030304
PTPRG	1.31434	0.00240825
ZNF345	-1.56069	0.0027721
GABRA3	-1.03152	0.00248463
ANKMY1	-1.57197	0.00257111
PANX1	1.05004	0.00243081
CD226	-1.06251	0.00244726
HSPA1L	-1.17973	0.00254213
DTNB	1.05402	0.00278657
VHL	-1.41549	0.00277298
ZNF682	-1.64752	0.00284553
DNASE2B	-1.08762	0.00254778
TRIP11	1.33193	0.00252466
FOXN3-AS2	1.68556	0.00289211
HLX	1.10566	0.00268958
SIGLEC15	1.04244	0.00269099
CD70	1.49074	0.00336023
TFPT	1.37691	0.00254394
LCP2	1.35424	0.00301166
TAP1	1.0896	0.00259136
TBX2	1.30545	0.00293994
KLHL36	1.15759	0.00288716
SLC47A1	-1.91313	0.00341136
DOC2B	1.07693	0.00264262
NEU3	1.43559	0.00271815
MVP	1.00019	0.00262394
LIFR	-1.59861	0.00301793
GOLIM4	1.56447	0.00306983
ZNF529	-1.43356	0.00282558
CCL25	1.42802	0.0029348
HTR2B	-2.04503	0.00308609
NT5C2	1.17894	0.0027144
ZDHHC14	1.76564	0.00322193
CENPJ	-1.22673	0.00276714
KRT75	1.41976	0.00311448
NFE2	1.08909	0.00302728
CDC45	2.80874	0.004622
ZWINT	1.18036	0.00295767
SCN5A	-1.21765	0.00296574
MAB21L4	-1.21761	0.00283038
PLAGL1	-1.26765	0.00295977
CCND1	-1.25849	0.00293903
TECTA	1.15244	0.00347835
ITGB6	1.42509	0.00337362
APC2	1.13043	0.00319031
FST	1.02042	0.00301801
NRL	1.06874	0.00341828
CHRD	-1.42804	0.00296392
ZNF175	-1.00615	0.00297176
ZKSCAN8	-1.19022	0.0030618
SIGLEC9	1.19686	0.00403228
CSRNP3	-1.4584	0.00342692
HESX1	-1.27119	0.00338593
UGT2B4	-1.24303	0.00347619
EGOT	-1.87504	0.00410621
NFASC	-1.18486	0.0032586
DLX2	1.90352	0.00469494
NPL	1.27676	0.00333303
ZNF135	-1.81951	0.00352065
TBC1D8B	-1.17203	0.00310726
EPHB2	1.43482	0.00341917
NFATC4	1.0449	0.00316291
NEFH	1.58223	0.00355935
MAP3K7CL	-1.16822	0.00318504
FLT4	-1.00125	0.00342038
TSPAN7	-1.15863	0.00322376
LOC100294145	-1.42246	0.00360179
ZFP64	1.06335	0.00315409
MRAS	-1.60522	0.00374846
GH2	-1.13444	0.00343452
SOX17	-1.19546	0.0032949
GGT5	-1.67911	0.00388606
ODF2	1.70568	0.00428489
NCF2	1.04314	0.00372272
TCIRG1	1.28776	0.00386154
ZNF324B	1.00432	0.0033089
ZNF165	1.16043	0.00375941
PRSS53	1.36197	0.00418609
SCUBE3	-1.39006	0.00375544
ZNF334	-1.05444	0.00377969
TIGAR	1.06279	0.00378592
TESMIN	-1.07183	0.00452632
XK	-1.35897	0.00356978
PCDHGB6	-1.60557	0.00367686
HOXA3	1.24237	0.00392509
PNLIPRP1	1.28818	0.00428224
RHO	1.21751	0.00462975
TUBB2B	-1.1676	0.0036136
ALB	-1.02359	0.00375722
GIPC2	-1.51104	0.00412274
PKIA	-1.03433	0.00364632
CEP55	1.32829	0.00440696
RBM48	-1.02564	0.00364896
HSD17B6	1.83471	0.00647701
NOL4	-1.00003	0.0037921
SLC39A2	1.00071	0.00386444
AKAP5	-1.95542	0.00478522
CYP7A1	-1.16633	0.00395754
GGTLC2	1.22522	0.0053048
ENPP1	-1.05237	0.00369178
TH	1.61872	0.00433559
FBP2	-1.06696	0.00493869
PYGO1	-1.17848	0.00402711
IFIH1	1.32304	0.00413143
GOLM1	1.0499	0.00406851
TTBK2	-1.44638	0.00397389
CYP27B1	1.83641	0.0065077
MST1L	-1.12749	0.00398956
HIST1H4J	2.04971	0.00716447
GNAT2	1.19277	0.00454492
IRAK3	-1.24612	0.00419349
ZNF675	-1.34873	0.0041211
TTLL7	-1.03434	0.0047096
NUDT1	1.00089	0.00409803
SCARF1	-1.42694	0.00428422
ADRA2C	-1.34574	0.0043971
ARHGEF40	-1.01945	0.00401301
HIF3A	1.02557	0.00400203
TP53TG5	1.21509	0.00473312
MNS1	-1.26819	0.00414653
APOOL	-1.07771	0.00409488
KDM6A	-1.04165	0.00409138
TAF13	1.46105	0.0046095
LY9	-1.05043	0.00447432
VIL1	1.64102	0.00441133
ROR2	-1.08361	0.00435088
OXR1	-1.0736	0.0046669
NEFM	1.75929	0.00607056
ANKRD10-IT1	1.10705	0.00467215
CLCF1	1.14959	0.00514039
HCG4	1.92356	0.00588486
MMP13	2.65359	0.00728288
CDCA3	1.56975	0.00626007
EXO5	-1.05643	0.00439762
ANXA3	1.26359	0.00462744
ARHGEF16	1.06372	0.00509798
SPATA7	-1.50969	0.0046957
GUCA1A	1.20498	0.00458975
SRC	1.40835	0.00613631
ADRB3	-1.26096	0.00635592
KCNH6	-1.03109	0.00460984
CYP2C18	1.17748	0.00491867
IFI35	1.32973	0.00535055
PRKCQ	1.34405	0.00459203
PTBP3	1.08669	0.0056661
PROC	3.8502	0.00872667
RNFT1	-1.24927	0.00567535
GSTT2	-1.35235	0.00543608
SERPINI2	-1.05824	0.00456367
CUX2	-1.21129	0.00488585
DPYS	-1.02665	0.0051963
ALDH5A1	-1.04216	0.00510606
FUT5	1.51775	0.0064225
CIB2	1.18095	0.00532396
SH3TC1	1.37294	0.00516897
ITCH	1.34115	0.00483113
GRIA2	-1.03207	0.00483267
KLK14	1.19075	0.00632485
DPYSL4	1.36551	0.00604436
MFAP2	1.44892	0.00586983
BARD1	-1.1266	0.00555879
LMNB2	1.12895	0.00544594
EPHA1	1.00297	0.00487022
PLG	-1.14802	0.00525573
ZFP30	-1.04104	0.00494998
PDE1B	1.11393	0.00709353
TOP2A	1.24463	0.00552048
ANGPTL8	-2.25583	0.00739124
CBX4	-1.29013	0.00570194
ARHGAP12	-1.03285	0.005162
ZEB2	-1.12878	0.00528723
PEX5L	-1.01127	0.00527334
MGAT4A	-1.32972	0.00543785
AFDN	1.38114	0.00614673
DIO2	1.23694	0.00568961
GAN	-1.14921	0.00607171
TRIM46	-1.09297	0.00749238
NKG7	2.0024	0.010898
ARG2	1.48067	0.0059615
HP1BP3	1.93036	0.00712953
ZBED2	1.63361	0.00681096
GIT1	1.45752	0.00587873
VGLL3	-1.3678	0.00582084
EXOG	1.30547	0.00667791
KIT	-1.15999	0.00595244
CD207	-1.23953	0.00621124
NR4A1	-1.01738	0.00842282
CRY1	-1.26623	0.00603718
PYY2	1.2157	0.008144
NSUN6	-1.17703	0.00617313
HYAL4	4.08245	0.0122193
PLA2G3	1.03515	0.00750906
CD38	1.78749	0.0111974
RIT1	1.39642	0.00688187
FANCI	1.06346	0.00658659
EPN1	1.08658	0.00707256
NIP7	1.06589	0.00657565
PNLIPRP2	-1.23558	0.00686551
SOX30	-1.19359	0.00640396
MEPE	1.07311	0.00697867
RSAD2	1.43664	0.00762301
PTHLH	4.83238	0.0124728
BCAR3	-1.24533	0.00624896
CLPB	1.12723	0.0101366
AVPR1B	1.09647	0.0094259
TESPA1	1.0811	0.00758321
LRP2BP	-1.11903	0.00718328
GH1	1.33403	0.00628399
NPR2	-1.26745	0.00674941
PLEKHS1	-1.14655	0.00659705
PKDREJ	-1.19542	0.00700278
GPR50	1.49753	0.00716108
AJAP1	1.69817	0.00743479
POM121L2	1.16217	0.00647141
TRPV5	1.24024	0.0085838
POGZ	-1.02167	0.00660504
PNISR	-1.11263	0.00662234
HERC6	1.11846	0.00960184
COL8A1	-1.14986	0.0070255
HIST1H1T	-1.90998	0.0108138
ZNF141	-1.1995	0.00785297
MYLK3	-1.05821	0.00689402
MYH3	-1.57607	0.00971501
GPR22	-3.00624	0.0104258
SEMA3D	-1.11586	0.00760262
LOC730101	-1.09007	0.0072562
PHYH	-1.16435	0.00708928
LRP6	-1.41978	0.00785315
CDX2	1.11622	0.00929254
PSORS1C1	-1.29229	0.00992922
CYTH3	1.0896	0.00724817
USP53	-1.32276	0.00746145
RFPL1	-1.26032	0.00842831
SPIN1	-1.36188	0.00836922
VPREB1	-1.20268	0.00769424
RUNDC3B	-1.21546	0.00756223
GPR18	-1.29636	0.00844875
TONSL	-1.16184	0.00774696
DPF1	1.42477	0.00912015
MFSD11	-1.14829	0.00743878
PPIL6	1.25837	0.00941626
ELF5	1.2672	0.00781037
LRCH3	-1.0476	0.00803463
FEZF2	-1.04301	0.00839939
WRNIP1	1.25608	0.00792292
KRT13	1.91171	0.0140854
TTK	1.16641	0.00917357
FBN2	1.06969	0.00782741
RAVER2	-1.18176	0.00891412
NPHS1	1.17956	0.0113647
FTCD	1.83483	0.0129197
CDON	-1.41358	0.0108332
PPIEL	-1.17308	0.00808522
LZTFL1	-1.00577	0.00818038
C5AR2	-1.11914	0.012319
BCHE	-1.32668	0.00855063
CENPN	1.0976	0.0101953
CRISP3	-2.40636	0.0118598
MT3	-1.00958	0.00857917
ALDH6A1	-1.01953	0.00847122
NOP14-AS1	1.19465	0.00893776
DDX25	-1.18449	0.00955959
DYM	-1.14357	0.0102947
PIM2	1.26094	0.0124586
IFNA2	-1.12262	0.00994092
C1orf159	1.15554	0.00889704
RNF32	-1.24878	0.0092101
HBZ	-1.04364	0.00999485
LOC51145	-1.00775	0.0091756
NEU2	1.22726	0.0144452
ACTL8	2.13862	0.0156013
XYLB	-1.14011	0.00904894
INE1	-1.3709	0.0110681
VASH1-AS1	1.01024	0.00922315
ST7L	-1.09963	0.00954355
ARHGAP22	1.13729	0.0128166
PROP1	-1.04599	0.0126418
CCL4	1.20018	0.0164195
IL17B	-1.30392	0.0123161
LRRTM2	-1.3404	0.0109012
RBKS	1.27757	0.0102893
CELSR1	1.02861	0.0103472
PMEPA1	1.72818	0.0125741
MAT1A	-1.07352	0.0116648
AIF1	1.10487	0.0108183
KRT4	-2.38018	0.01533
DCLRE1B	1.07072	0.0105646
DTX3	1.00462	0.0102401
CRYAA	1.18973	0.0124744
NRXN2	-1.15197	0.0110215
UMOD	1.60663	0.0137298
MXD1	3.60384	0.0244449
IKZF2	1.19063	0.0117184
NNT	-1.16432	0.0110418
BIRC3	-1.19893	0.0114692
TERT	-1.09174	0.0119071
LMO7	-1.08575	0.0107931
ZNF37BP	-1.35209	0.0121165
RPGRIP1L	-1.07504	0.0115207
PEX12	-1.24654	0.0108256
SERPINE1	3.37244	0.0219701
GALNT14	1.25511	0.0176673
SCAI	-1.16907	0.013501
PGBD5	1.26003	0.0174396
IGLJ3	2.04073	0.0254134
SEMA3A	-1.09529	0.0116942
AVP	1.51099	0.0160907
NUDT7	1.05682	0.0123339
LINC00302	-1.96737	0.0130552
PSPH	-1.12007	0.013041
TRBC1	1.11403	0.0125686
HS3ST1	1.09837	0.0136477
MAGEH1	-1.0509	0.0122639
HNF4A	1.1327	0.0134785
WSCD2	-1.29474	0.0151002
HAUS6	-1.04961	0.0153888
GABRD	-1.01577	0.0195814
ITGAL	-1.17635	0.0163533
DZANK1	-1.06528	0.0126272
NRDE2	-1.18573	0.0125867
ANKRD36	-1.05063	0.0128227
IPPK	1.10144	0.0126946
ELL3	-1.03929	0.013484
RIMS2	1.03187	0.0134449
CD3G	1.63482	0.0189157
LRRC6	-1.00104	0.0134509
CHEK1	1.1631	0.0153038
ADAM8	1.61535	0.0212608
CES1P1	-1.23159	0.0246469
ITGB1BP2	-1.17665	0.0155425
CDKN2C	-1.15989	0.0138106
DSCR4	1.83617	0.0230679
MFAP3L	-1.38545	0.0150975
PBOV1	-1.11719	0.0153709
CEP152	-1.13012	0.0160135
APOBEC3G	1.57163	0.0181827
NTM	-1.14124	0.0168403
TMC5	-1.07055	0.0155758
FAM135A	-1.05239	0.0155058
PAQR5	1.36642	0.0217809
MTMR7	-1.08274	0.0160763
SLC25A42	-1.10155	0.014872
PRB1	1.13616	0.0192449
PSG7	-1.81855	0.0205671
MILR1	-1.02526	0.0159033
CCL20	1.82033	0.0347684
KIF25	1.06658	0.0198397
DNAJC28	-1.33933	0.0161052
LINC00963	-1.1918	0.0154354
RRP9	1.06429	0.0188286
KLHL29	-1.36772	0.0189987
PTH2R	-1.13134	0.0170246
LINC00894	-1.24659	0.0166184
ARHGEF26	-1.23027	0.019074
TNFRSF17	-1.08829	0.0209015
KIF14	1.32684	0.0217326
TDO2	1.30144	0.0200052
SPACA9	-1.03165	0.0170031
MTNR1A	1.47931	0.0203332
YOD1	1.26944	0.0261574
PDP1	1.42535	0.0207934
B9D2	1.20901	0.0222495
CST1	-1.1715	0.0204087
RALGPS2	-1.05275	0.0185532
NTSR1	1.20966	0.0283276
CARF	-1.26729	0.0188521
STX11	1.44806	0.0285908
ABCA4	-1.02328	0.0285589
PKP2	-1.68391	0.0204296
ECE2	1.5104	0.0288908
KCNJ9	1.04529	0.0189137
PRIM2	-1.02435	0.0188322
RAB3A	-1.10325	0.0273007
TGM5	-1.04708	0.0182723
HIST1H2AK	-1.01824	0.0206411
FOXG1	1.29819	0.0221159
KCNJ13	-1.1991	0.0202052
ARHGAP25	1.03045	0.0226554
RNF185-AS1	1.31064	0.0264338
ARPP21	-1.27565	0.0215216
NEK2	1.22805	0.0237502
SHH	1.04241	0.0272928
C5orf30	-1.05986	0.0198016
SUGCT	1.62457	0.0367901
LTB	1.05361	0.0226169
RGS1	1.11019	0.0236546
L1CAM	-1.40898	0.0232708
IQCC	-1.23964	0.0232189
SEC14L1P1	-1.06923	0.0227108
NCS1	1.44854	0.0238063
RADX	-1.06521	0.0241905
NDUFA4L2	1.11096	0.023022
INHBB	1.33039	0.022827
SLC16A3	1.29843	0.022911
SPICE1	-1.50406	0.0241488
GNGT1	-1.07054	0.0253191
AADAC	-1.18472	0.0226804
CFAP69	-1.35838	0.0255095
TEDC2	1.15699	0.0299737
CDRT1	1.01417	0.0226007
IL3RA	1.00904	0.0288629
RCVRN	1.23264	0.0320997
KCNJ4	1.19029	0.0247755
PGAM2	-2.29612	0.0384216
INKA2	1.12203	0.0308705
CYP24A1	1.49969	0.0341166
HCN2	1.42028	0.0321826
PMS2P4	-1.02629	0.0249654
CNTLN	-1.39668	0.0266651
CLCN5	-1.04678	0.0259131
MARCO	-1.34941	0.0433576
P2RY2	1.22925	0.0324376
ENPEP	-1.19766	0.0331008
FBXO4	-1.1817	0.0270119
FLCN	-1.20617	0.0282437
FOSB	-1.66388	0.0339129
PCDHGA8	-1.15819	0.0271654
NFIX	-1.02953	0.0311466
RUNX2	1.40686	0.0318731
VPS50	-1.00061	0.0308331
GPR4	1.16499	0.0306808
APBA1	1.11378	0.0293995
ZNF37A	-1.21697	0.0286586
ARMCX1	-1.12613	0.0287434
RAPGEF3	1.01558	0.0343716
ANKRD6	-1.16405	0.0324302
STMN3	1.28918	0.0343683
LILRB2	-1.13926	0.0331529
POLM	1.25336	0.0469692
NDC80	1.1044	0.0375691
CYP1B1	-1.28096	0.0323951
CHL1	-1.06292	0.0339566
LGALS2	1.50084	0.0482228
PHC1	1.14092	0.0370978
IGF2BP3	1.43295	0.0362893
PLAAT1	-1.13248	0.0349399
NRG1	1.32069	0.0352049
TXLNGY	1.28942	0.0399669
PLXNB3	1.11867	0.0391642
PTGER4P2-CDK2AP2P2	1.03701	0.0415588
ZBTB7B	1.46028	0.0485486
KHDRBS3	-1.21891	0.0358189
DHRS2	-1.52269	0.0426114
TAC1	-1.00573	0.037271
NR1H4	-1.02789	0.0378145
IL20RA	-1.07798	0.0384285
CALCA	1.05489	0.0387217
EHHADH	-1.08209	0.0370183
DBF4B	-1.16515	0.0400982
ZNF440	-1.03065	0.0390032
CCDC144A	-1.11491	0.0431381
NDUFB2-AS1	1.42441	0.0460438
SLC16A10	-1.09559	0.0433042
UBE2M	1.04709	0.0443248
KLRA1P	-1.04353	0.0469736
GRM3	1.15266	0.0498379
REEP1	1.04148	0.0499491

## Sheet: Fig.2B AK vs Normal
Tag	logFC	P.Value
HIST1H2BO	-5.01885	6.40308e-05
PKP2	-4.22316	2.74979e-07
USP49	-3.58818	6.4709e-10
ADGRF1	-3.57758	0.00541845
GSTA3	-3.17506	0.00352366
GTF3C5	-3.14663	0.000232396
NRIP2	-3.10686	1.20169e-07
TREM2	-2.992	0.00109016
TFPI2	-2.95296	0.0187582
TNNI2	-2.91026	5.49121e-05
SLC9A3R2	-2.79985	0.000737141
HOXA2	-2.69559	0.000918882
FKBP10	-2.63838	0.000582045
TNNC1	-2.56288	0.00791204
MAGEA11	-2.55511	1.04338e-05
MGC2889	-2.5114	5.14448e-08
GRP	-2.4849	7.62623e-06
TANC2	-2.4829	0.00207707
ANGPTL8	-2.40893	0.00241638
MGAM	-2.38363	0.0030944
CFP	-2.37437	2.4769e-10
LOC100506282	-2.28551	5.42889e-06
SAA3P	-2.28052	0.00229773
NANOG	-2.27513	0.000879465
SERPINA10	-2.26788	0.000304882
ABCA3	-2.26457	3.91902e-06
ATP1A2	-2.25806	0.000985583
PPP1R3A	-2.23767	5.29895e-05
PGAM2	-2.23378	0.0110457
SLC6A2	-2.21337	0.00124147
NME5	-2.21047	0.000188451
GPR22	-2.15943	0.0396243
ZNF157	-2.14642	0.00119778
SYCP2	-2.1273	0.00510121
CXCL5	-2.11199	0.000521902
CLDN8	-2.10714	7.9012e-06
ZNF667	-2.08394	0.00115275
MSMB	-2.0758	0.0472622
CATR1	-2.06354	0.000141019
GNGT1	-2.05125	2.89787e-09
OLFM4	-2.04865	0.000689253
CXCL6	-2.04779	0.000277633
GPR171	-2.03027	0.004384
ZNF549	-2.02249	0.00781722
SORCS3	-2.02136	1.8718e-06
LINC00328	-2.01062	0.00336192
LEP	-2.00511	0.0184671
ZNF204P	-2.00407	4.5853e-06
PRIM2	-2.00218	0.001379
CD69	-2.00048	0.0041447
PKN1	-1.99751	0.000943226
GC	-1.99594	7.16224e-06
ZNF613	-1.98281	0.0165086
KIF26B	-1.97249	0.00636292
TNMD	-1.96879	0.000117088
WIF1	-1.94251	0.0151785
CYP7A1	-1.93727	0.000568234
MRAS	-1.92413	0.019258
CRISP3	-1.92392	0.0442071
GGT5	-1.91873	0.0071199
RP2	-1.91686	0.00226464
OGN	-1.91044	0.000100999
HOXC8	-1.90252	0.00261449
TMEM209	-1.88579	0.000982427
ACKR4	-1.87651	0.00487374
TM4SF20	-1.87463	0.0048151
PPARA	-1.87193	0.000917983
SPIN1	-1.87067	0.000642155
PPP4R4	-1.86765	0.00286061
LPA	-1.85506	0.00251616
DPY19L2P2	-1.84954	5.45161e-05
PCDHGA8	-1.84723	0.00042864
PRR16	-1.84508	0.000613273
SCN3A	-1.84492	0.0172232
PLG	-1.8354	8.59828e-05
CLMN	-1.83423	0.000133452
ZFP37	-1.83059	2.56184e-05
CCDC106	-1.82947	0.00162989
PCOLCE2	-1.81877	0.000328163
CASP17P	-1.81753	0.000524328
TPH1	-1.81479	1.66183e-05
LGSN	-1.81357	1.41313e-05
SPATA31C2	-1.81206	0.00316151
LINC00260	-1.80506	2.00672e-06
FBXW4P1	-1.80353	6.90234e-08
PLCB4	-1.80095	0.00127001
GREM2	-1.78639	6.52185e-06
KIAA0895	-1.78404	2.12142e-05
TAT	-1.7807	0.000211416
TRIM9	-1.77965	3.68329e-06
TTBK2	-1.77717	4.72598e-06
SCN9A	-1.77698	0.000190619
SLC37A1	-1.77679	7.89995e-05
DBF4B	-1.77473	0.00298557
ERVH-6	-1.77092	0.00256937
NSD2	-1.77004	0.00112582
TRMT9B	-1.76769	0.00465705
ARHGAP4	-1.76759	4.84271e-05
CCL23	-1.7659	0.000107238
COCH	-1.75978	7.16906e-06
CACNA1C	-1.75453	0.000156521
ZNF83	-1.75206	0.00133462
TMC7	-1.75153	2.96434e-05
LHCGR	-1.7488	0.000236459
BPESC1	-1.74518	0.000606793
SGCA	-1.73945	0.00167411
TFPI	-1.73474	0.000893964
ST18	-1.73432	0.00743435
RELN	-1.73289	4.43066e-07
LRP2BP	-1.73128	0.0134468
PODXL2	-1.73018	0.00241446
NR5A1	-1.72556	4.86864e-05
GPC4	-1.72472	0.000297902
DYM	-1.71021	0.000896864
KIF1A	-1.70767	0.00154642
SLC26A3	-1.70767	5.8526e-05
NMNAT2	-1.70403	0.000766427
HIST1H2AM	-1.69984	0.000896754
CNGA1	-1.69933	3.26609e-08
CENPI	-1.69815	0.000302549
ANP32A-IT1	-1.68966	3.70239e-06
SCAI	-1.68644	0.0293199
ANKRD2	-1.68373	0.00109396
SLC12A1	-1.67689	0.000272942
ZNF442	-1.67108	1.50058e-05
TSPAN2	-1.66694	0.000480142
SLC2A2	-1.66454	0.0118367
GCM2	-1.66291	5.849e-05
GLS2	-1.66186	0.0019051
RADX	-1.65481	0.00112579
PTGER2	-1.65415	0.0034428
HAUS6	-1.64726	0.00491357
SERPINA5	-1.6466	0.0281032
PRKAA2	-1.64579	0.00182941
LILRB5	-1.64471	0.00119748
ETV2	-1.64455	0.00189463
C1orf112	-1.64401	0.0130334
ENPP3	-1.6426	0.000601712
COL10A1	-1.62769	0.0158967
NAP1L3	-1.62733	0.000694639
PGAP1	-1.62614	0.0020315
ENPEP	-1.62446	0.0159299
LINC00472	-1.62304	2.34194e-06
C9	-1.61739	0.0219535
ZNF492	-1.61601	4.00206e-07
THAP10	-1.61552	9.46313e-06
KCTD13	-1.61446	0.0278082
DKK2	-1.6111	0.000230904
BTC	-1.60757	5.92788e-05
TPPP	-1.60097	0.00769837
ACADL	-1.59931	1.20091e-05
ANP32D	-1.59307	0.00027291
GYS2	-1.59213	2.81762e-05
EGOT	-1.58825	0.00279305
CNTLN	-1.58812	0.000311932
PRKAR2B	-1.5827	0.000121992
YIPF4	-1.58257	0.00977611
PSCA	-1.58039	0.000448627
GABRG2	-1.58018	3.51574e-06
CLSTN2	-1.57363	0.00155239
THAP9-AS1	-1.57207	0.0107509
LOC100294145	-1.57168	0.0142419
CUEDC1	-1.57098	0.03768
RBM48	-1.56957	0.00167695
BHLHB9	-1.56369	0.000189467
GEMIN2	-1.56276	0.000511813
LRP5L	-1.5602	0.00437706
SLCO4C1	-1.55817	0.000600096
FAM174B	-1.55259	7.34861e-06
DOP1B	-1.55215	0.00879404
GFRA2	-1.55124	0.00216128
SND1-IT1	-1.54945	0.00201211
SLC25A37	-1.54887	0.0122449
ANKH	-1.54445	4.7487e-05
NR2F1	-1.54259	9.71829e-06
PRR14L	-1.542	0.0011608
NOX4	-1.54115	6.64022e-05
PRR5L	-1.53925	0.00161142
FGF13	-1.53907	0.000716401
PCDH9	-1.53806	0.0060805
TIGD6	-1.5378	0.0146992
LIF	-1.53774	1.16437e-05
RFPL1	-1.53635	0.00545983
PDE6C	-1.53376	0.00521225
ANKRD7	-1.53313	0.000237476
TNFRSF17	-1.5294	0.00186961
KIAA0087	-1.52901	1.46949e-05
DUOX2	-1.52901	0.0108761
DIO3	-1.52828	0.000908282
GAS2	-1.5256	2.09721e-09
ZFP2	-1.52442	0.000489856
ST6GALNAC5	-1.5193	0.000505704
NR3C2	-1.5184	0.00226159
B3GALT2	-1.51736	0.00454247
ATG16L1	-1.51558	0.0181753
SLC13A1	-1.51259	0.0058833
SCN7A	-1.51228	0.000155046
RAB33A	-1.51178	7.32822e-06
MGAT4C	-1.50974	3.50557e-05
SOX30	-1.50955	0.00493159
FNBP1L	-1.50917	1.39787e-05
MBL2	-1.50379	0.000927672
SLITRK5	-1.50214	0.00783566
ZEB2	-1.50083	0.0138696
PAN2	-1.50022	0.000303417
PTH2R	-1.49995	0.00473698
ADH1A	-1.49933	0.000910997
CNIH3	-1.49863	0.000285664
CAP2	-1.49825	0.0134954
KCNC4	-1.49615	0.00394567
LOC389906	-1.48925	0.00252572
UGT2B17	-1.48815	5.92587e-05
CPEB1	-1.48771	0.000839464
MYH8	-1.48017	0.00344496
DYNC2LI1	-1.47938	0.000913262
COL8A1	-1.47905	0.000914954
ESF1	-1.47793	0.00925923
GPR37	-1.47719	2.90304e-05
GTF2H2B	-1.47615	0.00923187
CCDC170	-1.47538	0.00457985
DNAJC6	-1.47506	0.00396597
MYOZ2	-1.47409	0.00361052
ZNF80	-1.47311	0.00254425
CES1P1	-1.47309	0.0199388
SGCG	-1.47178	0.00389166
TRHDE	-1.46888	0.000225959
AFDN-DT	-1.46745	0.00101614
SYCP1	-1.46638	1.24553e-06
LRRC31	-1.46547	0.000907325
KLF3-AS1	-1.46491	0.00225766
NPTX2	-1.4647	0.00449697
DPPA4	-1.46312	4.36333e-05
CMAHP	-1.4631	0.000250392
EGF	-1.45805	0.00382582
VGLL3	-1.45803	0.00601006
CNTN5	-1.45789	0.00357019
IQSEC3	-1.45673	0.0210788
USH2A	-1.45628	0.0013807
PPEF2	-1.45526	0.000135699
FEZF2	-1.45506	0.0164267
MOCS2	-1.45254	0.000138713
STAMBPL1	-1.45211	0.0145248
ZNF471	-1.44678	0.00523885
GNAL	-1.44536	0.0271385
RAG2	-1.44469	0.00139416
NAA15	-1.44303	0.00473338
LINC00939	-1.44136	0.000173201
TRPC1	-1.44126	0.000308756
KCNAB1	-1.43719	0.00322902
NSG2	-1.43657	0.0020708
ZNF415	-1.43619	0.000177791
SLC4A8	-1.43615	0.00932476
NOL10	-1.43545	0.00633407
KLHL41	-1.43508	0.000749713
ERC2-IT1	-1.43477	0.021832
PRR3	-1.43424	0.000149577
SETMAR	-1.43418	0.000415079
GATA6	-1.43358	4.90047e-05
CHRND	-1.43352	0.00167862
CCDC30	-1.43091	0.0017084
CDK5R2	-1.42987	0.00454362
RHOBTB3	-1.42664	0.00492368
ARSJ	-1.42469	0.0124675
FAM184A	-1.42449	0.00627336
IGSF9B	-1.42148	0.00153592
CCL21	-1.42019	0.040119
AVPR2	-1.4184	0.00896109
GABRA2	-1.41733	0.000982592
RNF32	-1.41708	0.0100163
ARHGEF10	-1.41678	0.00189009
ZNF135	-1.41358	0.0207968
BCCIP	-1.41277	0.00106433
CD160	-1.40931	0.00134124
LOC202181	-1.40928	0.000363399
TAS2R7	-1.40873	0.00519149
CNTN6	-1.40603	0.000300746
ART4	-1.40569	0.0299496
PLEKHS1	-1.40496	0.00510665
POLI	-1.40196	0.0013974
NUDT6	-1.40147	0.0101829
SBSPON	-1.40076	0.00120553
ZNF675	-1.4006	0.0258753
TPPP3	-1.399	0.031114
DMP1	-1.39878	0.0044821
ADGRG6	-1.39778	0.0163036
VPREB1	-1.39563	1.22925e-05
TLL1	-1.39361	2.06435e-05
OR2B6	-1.39086	0.000227696
SALL1	-1.39016	6.22033e-05
NACAD	-1.38968	0.0161281
PCDH8	-1.38885	0.0018082
METTL18	-1.38823	0.000474247
ZNF214	-1.38806	0.00765345
SSUH2	-1.38391	0.00480072
BCAR3	-1.38345	0.00692339
LRRC37A3	-1.38306	0.0102422
FAM224A	-1.3802	0.00038551
ABCA11P	-1.37931	0.0023158
AGT	-1.37836	5.02893e-05
ZNF334	-1.37608	0.00170825
TGFB2	-1.37341	0.00804389
ADAM15	-1.37069	6.36065e-05
RPE65	-1.36975	0.00604946
EEF1A2	-1.36852	0.0013696
MATN3	-1.36791	0.0158566
SIM1	-1.36727	0.00619193
DPYS	-1.36711	0.0242906
THSD7A	-1.36506	0.00335436
KCNE4	-1.36343	0.000629024
F10	-1.36204	0.0209194
MAP3K7CL	-1.36113	0.000371874
CLGN	-1.35877	1.07117e-05
MSLN	-1.3586	0.00284733
PTGDR	-1.35791	0.00035257
SHCBP1L	-1.35583	0.0256876
PRKG1	-1.35521	1.07609e-05
PSORS1C1	-1.35486	0.0114574
FGF7	-1.35415	0.00133018
KNTC1	-1.35231	0.00670145
KIAA1107	-1.35225	2.67911e-06
GALK2	-1.35176	0.000795959
SLC14A1	-1.35116	0.00208256
FCRL2	-1.35071	0.000932388
MIP	-1.35011	0.00787374
SUSD5	-1.34991	0.000210792
PDGFC	-1.3493	0.00844002
ZFYVE21	-1.34927	0.0340971
SPINK1	-1.34533	0.00480349
TLX2	-1.34345	0.00902139
ITGA7	-1.34267	0.00131336
AMELY	-1.34209	0.000273416
STXBP2	-1.34139	3.07126e-05
NRXN1	-1.34019	2.02708e-05
SLC25A42	-1.33652	0.0143469
TSPAN8	-1.33601	0.000813713
CSRNP3	-1.33446	0.035761
CADPS	-1.33246	0.00216989
NTF3	-1.33039	0.0306148
NUDT13	-1.33035	0.00574809
CSN1S1	-1.32833	0.000360044
SCUBE3	-1.32699	0.00872069
LMO1	-1.32682	0.0157226
TRDN	-1.3255	0.000210643
ZBTB33	-1.32514	0.00408237
CAMKMT	-1.32232	0.00951265
EIF2S3	-1.32208	0.00208866
SLC5A12	-1.32184	0.00154713
PCDHGB6	-1.31965	0.0416786
TBCEL	-1.319	0.00594556
ZNF343	-1.31674	0.00835327
CST1	-1.31659	0.0232058
AKAP5	-1.31547	0.0488238
MARCO	-1.31476	0.0428362
SLC27A2	-1.31352	0.019311
INE1	-1.31231	0.0372949
NBEA	-1.308	0.0170367
LOC101929148	-1.30757	0.000951001
ST7L	-1.30616	0.01063
TRIM52	-1.30559	0.000365189
BEX1	-1.3045	1.42196e-06
PTBP2	-1.30372	0.000854895
PRKG2	-1.30166	0.00297699
BST1	-1.30046	0.00020902
CDH12	-1.30012	0.0124038
FGF20	-1.29802	0.0341008
FAM216A	-1.29795	0.0116241
PIK3C2G	-1.2975	0.0205331
ZNF536	-1.29716	3.16079e-05
CLCN4	-1.29651	0.0134943
UST	-1.29639	2.03547e-05
CFAP43	-1.29557	0.0476794
ATXN3L	-1.29303	0.000133583
ZNF551	-1.29256	0.0219863
ESPN	-1.29236	0.00147076
ZNF329	-1.2899	0.0318295
RASAL2	-1.28946	0.0487149
C9orf40	-1.28698	0.00626867
CNOT3	-1.28677	0.00366527
ARFGAP3	-1.28557	0.00988278
ST8SIA1	-1.28524	0.00511322
CYP2B6	-1.28511	0.00224709
HOXB9	-1.28415	0.0071733
CMAS	-1.28345	0.034975
ABCA6	-1.28289	0.0119045
DNMT3A	-1.28181	0.0278322
PGR	-1.27968	0.0056432
PDLIM3	-1.27871	0.00988355
CYP39A1	-1.27778	0.00868987
NUDT21	-1.27721	6.90272e-05
ZFPM2	-1.27585	0.00051587
UCN	-1.2755	0.000341817
LRRTM4	-1.27415	0.00544132
FRRS1L	-1.2732	0.0468839
LRRC17	-1.27194	0.00142764
CBR4	-1.26992	0.00136742
FERMT2	-1.26954	0.00401157
SCD5	-1.26941	0.000864687
TTLL7	-1.26912	0.0168854
MAP3K20	-1.26763	0.00370635
SEMA3D	-1.26719	0.0206776
CSPG4	-1.26671	0.0371475
ZNF385D	-1.26651	0.00628553
GRIK1	-1.2654	0.000108282
CCL27	-1.2636	0.026114
AMOT	-1.26084	0.00599157
PAK3	-1.25978	0.000117724
CA3	-1.25927	0.0365895
ZNF440	-1.25896	0.0228722
ADD3-AS1	-1.25884	0.0118685
PCK1	-1.25704	0.000583188
GNRH1	-1.25692	0.0481452
NLGN1	-1.25511	0.000350779
WARS2	-1.25438	0.00117451
ADORA1	-1.25204	0.00362442
PELI2	-1.25156	0.000153752
RERGL	-1.25156	0.0199183
ABI3BP	-1.25129	0.0448094
JHY	-1.25067	0.00304138
ESM1	-1.2501	0.000370386
AGR2	-1.25007	0.00853798
GRIK2	-1.24811	0.00335999
ZBED4	-1.24665	0.0118065
TAS2R10	-1.24637	0.000817925
PSG7	-1.24537	0.0389193
THBS4	-1.24532	0.00274644
HHLA3	-1.24528	0.0128164
KCNN2	-1.24486	0.0109842
PLAG1	-1.2435	0.000322469
KANSL1L	-1.24194	0.0155022
ZBTB16	-1.24133	0.00811307
ZKSCAN7	-1.23915	0.0144416
GPRASP1	-1.23855	0.000540243
CDH8	-1.23838	0.000450243
ZNF221	-1.23585	0.0110996
PLCE1	-1.23532	0.00697078
GAGE1	-1.235	8.66117e-06
ERO1A	-1.23396	0.0373088
SRPX2	-1.23315	8.1533e-05
PAMR1	-1.23068	5.3438e-05
ASB9	-1.2297	6.30899e-05
HNF4G	-1.22939	0.00990046
ADRA2C	-1.22837	0.00167375
MYLK3	-1.22771	8.38094e-05
RYR2	-1.2271	0.00210807
ADH1C	-1.22609	0.00196886
WNT2	-1.22307	0.00332977
VEGFC	-1.22263	0.0181701
TMEM238L	-1.21889	7.50168e-05
ZNF780B	-1.21778	0.00780057
ABCG2	-1.21765	0.0064413
SPEG	-1.2174	0.000139079
GEMIN8	-1.21632	0.00875308
PPARGC1A	-1.21473	0.0368588
FAH	-1.21266	0.00943237
MICOS10P1	-1.21174	0.00547984
TNFRSF11B	-1.21033	0.0365264
NDNF	-1.20828	0.00203622
SEMA3A	-1.20637	0.000381972
ADGRV1	-1.20635	0.0146753
SLC25A21	-1.20457	0.000646693
RALGPS2	-1.20455	0.0129735
GULP1	-1.20437	0.000356032
EMSY	-1.20318	0.0234452
LOC100130331	-1.20277	0.0105652
DLG2	-1.2013	0.00438133
CDH2	-1.20059	0.000122376
TESMIN	-1.19942	0.00598138
RBM12B	-1.19891	0.00693531
ATF2	-1.19844	0.00254684
NLGN3	-1.19796	0.00219361
CASP8AP2	-1.19719	0.000760614
DDX25	-1.19471	0.00232106
MYRIP	-1.19281	0.0183141
CDK14	-1.19266	8.50015e-06
IFNA1	-1.1886	0.00125746
TOX3	-1.18831	0.00155573
RAI14	-1.18693	6.84434e-06
ANG	-1.18669	5.13256e-05
BRIX1	-1.18555	0.0454597
HESX1	-1.1852	0.000606737
ACTR3B	-1.18399	0.00259252
SPATA7	-1.18389	0.0283774
XPNPEP2	-1.18235	0.000709765
LGR5	-1.18201	0.000136198
ZNF37A	-1.18139	0.0204644
LGR4	-1.17989	0.000224756
SIM2	-1.17956	0.000900672
FABP7	-1.17915	0.0187176
WDCP	-1.17756	0.0183478
ENPP1	-1.17586	0.000860584
ANO2	-1.17418	0.00215876
CCZ1B	-1.17417	0.00248839
RAB9BP1	-1.1725	0.0138477
ADAM29	-1.17236	0.00011915
CD40LG	-1.17203	0.000528563
ITGAX	-1.16976	0.0171934
PPP1R9A	-1.16963	0.00113716
SLC16A2	-1.16935	6.58499e-06
IKZF3	-1.16771	0.0367
ADIRF	-1.16494	0.0272374
ITIH4	-1.16464	4.25803e-05
CEP152	-1.16429	0.0240402
UTS2	-1.16424	0.00656397
RBMS3	-1.16417	4.10023e-08
MYOC	-1.16416	8.68374e-05
CASC1	-1.16376	6.25369e-05
ZNF239	-1.16309	0.0010233
CYSLTR1	-1.16268	0.047145
FAM135A	-1.16264	0.0392995
BARD1	-1.16202	0.00315291
LAMC2	-1.16101	0.0245391
RCOR1	-1.16076	0.00212808
OMD	-1.15987	3.67715e-05
RRAGB	-1.1596	0.00737431
BAG4	-1.159	0.00392708
MICAL3	-1.15888	0.0175639
SEMA3E	-1.15882	0.0238711
TMEM156	-1.15881	0.000674593
NPY1R	-1.15818	3.90185e-05
TRDMT1	-1.15673	0.000131856
DIAPH3	-1.15542	0.00990065
FZD7	-1.15521	0.0214889
IL1A	-1.15508	0.0110917
BANK1	-1.15506	0.0180411
CHRD	-1.15401	0.0072877
C5	-1.15379	0.00300745
CPED1	-1.1532	2.91448e-05
GRIA3	-1.15267	0.0162813
GSTT2	-1.15035	0.0226878
GSTM5	-1.14987	0.000576701
GLRB	-1.14897	3.13671e-07
ZMYM1	-1.14781	0.00291902
MAGOH	-1.14742	0.0133577
FGF2	-1.14695	0.000500313
CHCHD7	-1.14647	0.0351645
PAPPA	-1.14597	0.0181921
CBLIF	-1.14473	0.0483971
PRKD1	-1.14423	5.24451e-05
IL37	-1.14396	0.0305988
SYT17	-1.14347	0.0270297
LAMA4	-1.14236	0.00136365
NAALADL1	-1.14222	0.0323496
ZNF7	-1.14207	0.000453109
UGT2A3	-1.14194	0.0401336
PYHIN1	-1.14126	5.25319e-05
NPTX1	-1.14102	0.0150688
DIRAS3	-1.14064	0.0248214
SIGLEC1	-1.13957	0.00717855
PPIEL	-1.13912	0.000318856
MYOM2	-1.13657	0.0150428
MAGOH2P	-1.13516	0.000229039
LINC00950	-1.13084	8.01604e-08
WFDC8	-1.12909	0.00127758
IBSP	-1.12896	0.0481509
KCNH6	-1.12877	0.0255196
SPEF1	-1.12836	0.0116906
IFT140	-1.12788	0.00594756
SHARPIN	-1.12772	0.000109577
PCDHA9	-1.12691	0.011485
MPHOSPH9	-1.12411	0.0366249
RPARP-AS1	-1.12255	0.0155892
ALOX15	-1.1218	0.0393563
IL17B	-1.12093	0.0418197
ELANE	-1.12054	0.000316207
TEX14	-1.11835	0.0424919
CALB1	-1.11774	0.000193972
CTNNAL1	-1.11754	0.0443649
ROR2	-1.11696	0.000676217
ERBB4	-1.11665	0.00571333
HOOK1	-1.1166	0.0303229
NRDE2	-1.11645	0.01615
B3GALNT1	-1.11588	0.00246386
LINC00963	-1.11342	0.0123831
HYMAI	-1.1118	0.000384797
LECT2	-1.11089	0.00210618
HTN1	-1.11	0.000195179
ATP2B1	-1.10783	0.00286184
NPBWR2	-1.10719	0.020376
ANO1	-1.10689	0.00240168
COL21A1	-1.10636	0.00030175
HOXD1	-1.10625	0.000706999
TSGA10	-1.10603	0.0121528
TRIO	-1.10383	0.0465194
TOX	-1.10274	0.00435334
PTCD2	-1.10117	0.0269907
ITFG2	-1.10057	0.0421868
WLS	-1.09667	0.00912874
TLR3	-1.0962	0.0302658
MSTN	-1.0953	0.00282479
GPC3	-1.09439	0.000600743
RGSL1	-1.09427	0.00042901
KHDRBS3	-1.09313	0.0258392
VIP	-1.09204	0.00034648
ZKSCAN8	-1.092	0.00204673
ZBED8	-1.09121	0.0448267
GPALPP1	-1.0909	0.0136647
CERS6	-1.09067	0.000314596
ZC2HC1C	-1.09046	0.000322317
LINC01140	-1.09043	0.00576087
CASP6	-1.08997	0.00268583
GFRA1	-1.08977	0.0102146
RBM41	-1.08914	0.000412421
TBC1D8B	-1.08813	0.00354536
PMS2P4	-1.08808	0.011696
RANBP17	-1.08794	0.000848847
PENK	-1.08679	0.00224389
IGF2BP2	-1.086	0.0408241
ALB	-1.08587	0.0192498
ATP11A	-1.0854	0.0489975
EHHADH	-1.08514	0.0290264
ARID3A	-1.08441	0.00068584
MIS18BP1	-1.08226	0.0400332
GRWD1	-1.08169	0.0304408
KLRC4	-1.08139	0.00528087
SOX13	-1.08114	9.16144e-05
PCF11	-1.08103	0.00420353
PRAF2	-1.07927	0.000508212
CPN2	-1.07866	0.00376651
LOC100287387	-1.07826	0.0107131
MBIP	-1.07826	0.000423701
SYCE1L	-1.07731	0.018308
SEMG1	-1.07718	0.00215478
MAT1A	-1.07491	0.025659
DNAJB4	-1.0743	0.0156789
PCP4	-1.07414	0.0103923
ITGA9	-1.07292	0.00299786
CDO1	-1.0727	5.34253e-05
BACH1	-1.07218	0.0194223
CKMT2	-1.07184	0.0119384
SLC25A22	-1.07122	0.00925321
LEPR	-1.07069	0.00127876
GRIA2	-1.06919	0.025115
LINC00588	-1.06871	0.000510458
PAK1	-1.06777	0.0398419
TERT	-1.06725	0.0407102
ADAMTSL3	-1.06709	0.0148289
FUT9	-1.06666	0.0141707
DPYSL3	-1.06569	0.000654161
IRS4	-1.06332	2.65212e-05
BAGE	-1.06273	0.0138757
LSM14B	-1.06159	0.0205038
LOC730101	-1.06075	0.0149341
IPP	-1.06039	0.0413985
TBC1D29P	-1.05928	0.00031322
2023-03-02	-1.05903	0.00093525
CLCA3P	-1.059	0.000109189
ADAMTS20	-1.05879	0.0013526
CRISP1	-1.05867	0.00126433
THNSL1	-1.05713	0.00653224
SOGA1	-1.05681	0.00274129
MMP20	-1.05568	0.0235684
TNFSF4	-1.05508	0.00645025
ALG13	-1.05393	0.00773752
CLSPN	-1.05312	0.0236993
EN1	-1.05117	0.02492
CTRC	-1.05112	0.00634405
PLEKHB1	-1.05102	0.000167694
IMPACT	-1.05031	0.00201262
C11orf1	-1.0503	0.0313109
MED7	-1.05016	0.00366682
SIX1	-1.04873	0.00924693
ITGB1BP2	-1.04774	0.0139863
CCDC71	-1.04772	0.00368315
ESRRG	-1.04727	0.00124027
ZNF493	-1.0469	0.0104421
RCBTB1	-1.04625	0.01497
XK	-1.04566	0.0326737
FAM189A2	-1.04415	8.86452e-08
IFNA2	-1.04318	0.0374651
NSD3	-1.0428	0.00349243
ABLIM3	-1.04102	0.0240279
MSH2	-1.03979	0.02624
EFNB2	-1.03972	0.00194881
FBXO11	-1.03868	0.000233608
ZNF573	-1.03796	0.00254381
BMPR1A	-1.03789	0.0221889
HOXB6	-1.03734	0.00331695
LRCH3	-1.03729	0.0020345
FAM66D	-1.03501	0.0158865
HSD11B2	-1.03409	0.016875
DENND2A	-1.03406	0.0297666
ABCC4	-1.03336	0.0108419
THBS3	-1.03291	0.0150074
CMC4	-1.03242	0.0101996
VPS53	-1.03212	0.0414031
SUN1	-1.03119	2.64724e-05
ADGRB3	-1.03023	0.0121293
MAK	-1.02983	0.0387625
ECT2	-1.0295	0.015571
LPAR1	-1.02905	0.00679472
ZNF268	-1.02857	0.000747359
CSPG5	-1.02685	7.13858e-05
DOCK5	-1.02587	0.0444171
GLI1	-1.02527	0.0151811
PIP5K1B	-1.02494	9.54728e-05
KCNJ16	-1.02479	0.0179476
SREK1IP1	-1.02478	0.000758397
ADGRA3	-1.02219	0.00292618
ZNF529	-1.02211	0.0137245
FBXW4	-1.0219	0.0101037
C5AR1	-1.02182	0.00400355
SYBU	-1.02019	0.00234072
PRSS16	-1.01756	0.0300512
SKP2	-1.01703	0.00997508
TDRD3	-1.01649	0.0345142
ADGB	-1.01589	0.0122839
TNRC6B	-1.01561	0.0140555
MPPED2	-1.01489	0.000403338
KLRA1P	-1.01473	0.0423856
TCEAL2	-1.01264	0.0126194
LRIG1	-1.01242	0.00156404
PPM1H	-1.01186	0.00786368
LMAN1	-1.01173	0.0106346
AGTPBP1	-1.01148	0.000189884
PHKB	-1.0112	0.0133701
PLS1	-1.01096	0.00433725
ZNF468	-1.01076	0.00295454
BHMT2	-1.01052	0.00451472
ZNF84	-1.00868	0.00818016
XRCC1	-1.00828	0.019487
UPB1	-1.00759	0.00761356
ENPP4	-1.00598	0.00671075
PIGR	-1.00468	0.000682268
SPO11	-1.00436	0.011996
COL4A4	-1.0036	0.0329368
ZNF217	-1.00345	0.0471595
PALM	-1.00312	0.00193225
NOL4	-1.00278	0.0215992
KCNA2	-1.0016	0.00151313
FAAP24	-1.00117	0.000781158
EPCAM	-1.00059	0.00388055
KCNJ1	-1.00056	0.0370832
ACTR2	1.00087	0.0460559
TRIB2	1.00135	0.0166022
GARS	1.00283	0.0219272
C16orf95	1.00396	0.00113149
HOXB13	1.00405	0.0172432
JAM3	1.0063	0.0161163
SYMPK	1.00683	0.0324261
LENEP	1.00809	0.00163701
PDHA2	1.0102	0.0022786
SEZ6L	1.01049	0.0025082
ABHD17B	1.01281	0.00102022
RNF123	1.01341	0.00032478
LHPP	1.01577	0.0125643
TRIM21	1.01651	0.00211004
TRIM38	1.01667	0.000121542
PSMB8	1.01755	0.0318531
IQSEC1	1.01769	0.000937411
RAB3D	1.01796	0.0240527
GK3P	1.01879	0.0299862
CST4	1.01959	0.0425853
GK2	1.0204	0.00104134
PRPF4	1.02092	0.0136197
PARD6A	1.0213	7.39711e-05
PICK1	1.02229	0.00226734
ICAM5	1.02238	0.00595811
CCDC130	1.02256	0.00137041
KRT81	1.02282	0.00636422
CDH16	1.02368	0.0339369
SERPINF2	1.02508	0.0160963
MIER2	1.02551	0.00301882
TNFRSF4	1.0262	0.0252929
PTAFR	1.02661	0.000225042
MMP3	1.02666	0.0122397
SLC4A3	1.02766	0.00102935
PYGL	1.02777	0.0174398
MLLT11	1.02811	0.0374411
FHOD1	1.02875	2.81535e-05
PF4	1.03061	0.0343448
FAM83E	1.0308	0.000262779
SETD1A	1.03123	0.000281532
IRGC	1.03159	4.89729e-05
CAMKV	1.03297	0.000172617
CRABP2	1.03525	0.0169182
USP18	1.03814	0.0284479
GRAP	1.03842	0.0402816
GRID2	1.03914	0.016706
CCNB2	1.03927	0.0133728
CXCR5	1.04013	0.0373888
FRMD1	1.04015	0.0473095
TIMM10B	1.04254	0.00291373
SLC31A1	1.04285	0.0209737
BCL2L10	1.04399	0.0374093
CEACAM3	1.04441	0.000857198
LINC01565	1.04517	0.0046099
PRR36	1.04585	0.000701758
FGL1	1.04607	0.00741794
DCTN5	1.04787	0.000502635
VNN2	1.04807	0.00771244
BCL2L14	1.04961	0.000484687
TLN1	1.05047	0.00162087
FCGR2B	1.0513	0.00449327
IFI35	1.05166	0.0333575
MAP3K10	1.05265	5.38416e-05
OVOL1	1.05393	0.024827
MAPK8IP3	1.05412	0.0161556
KRT9	1.05434	0.00149231
CD2	1.05494	0.0104929
SIX2	1.05655	0.00822582
GAD2	1.05718	0.00298305
AGRN	1.05744	0.0179107
HSPG2	1.06002	0.015078
PRSS8	1.06011	0.0255664
SERINC2	1.06124	0.0124632
GNG4	1.06172	0.00667686
SLC2A1	1.06305	0.000607443
OR3A3	1.06352	0.0036845
HAND1	1.06363	0.000329387
OVOL3	1.06557	0.0419549
ADAP1	1.06739	0.000743267
INA	1.06804	0.0424677
PCDHA10	1.06805	0.00491204
MAP3K19	1.06943	0.00946782
IGHM	1.07081	0.0255776
PSEN2	1.07274	0.0275519
KRT37	1.07296	0.000486119
CDC42EP1	1.07698	0.0123595
CYP2C18	1.07768	0.0154124
MFSD12	1.07813	0.0425906
HTR3A	1.07846	0.00673189
IL3RA	1.07847	0.0365639
ZDHHC24	1.07976	0.0218069
OTUB2	1.08085	0.0309151
TBX6	1.08117	0.00372563
GPR137	1.08265	5.86558e-05
CHRNB2	1.08285	0.0373702
CASS4	1.0852	0.00552936
SEZ6L2	1.08532	0.00549
HCG9	1.0857	0.018352
SLC25A40	1.08791	0.0359883
CCDC186	1.08942	0.00179646
IMPDH1	1.09237	0.000121785
ALPI	1.09455	0.00976779
TMEM104	1.09499	0.000160499
GAPDHS	1.09561	0.00281232
PPIL2	1.09602	0.0393954
CIB2	1.09662	0.017257
GAA	1.09702	0.00663658
TBX4	1.09792	0.00812967
BRINP2	1.0985	0.00176354
SPINK4	1.099	0.00278438
CCK	1.09942	0.00341603
PROCR	1.10141	3.96625e-05
QSOX1	1.10239	0.00193803
PTPRG	1.10385	0.0294099
OSM	1.104	0.00709482
CD6	1.10672	0.00030368
COLEC11	1.10874	0.00820959
DDX52	1.10921	2.01143e-05
CWF19L1	1.10991	0.00772432
RUNX3	1.1102	0.0103333
SLC28A3	1.11118	0.00555119
EGFL7	1.11656	0.00292451
PITX3	1.11758	0.00562704
PUS7L	1.11822	0.0160097
SLA	1.11891	0.00719247
TMEM262	1.1211	0.000642588
STAT2	1.12155	9.46696e-05
DTX2P1-UPK3BP1-PMS2P11	1.12157	2.32402e-06
MYOM1	1.12224	0.0285696
HIGD1B	1.12251	0.031073
KRT75	1.12284	0.0129713
ESRP1	1.1237	1.32818e-06
ULBP1	1.12511	0.0171785
LRRC61	1.12571	0.0237855
FETUB	1.12615	0.0179778
PRKAR1B	1.12646	0.00311912
CA5BP1	1.12693	0.0187744
LDLR	1.12717	0.0369202
SIGLEC8	1.12888	0.010363
CDX1	1.12968	0.0200995
CEMIP	1.13	0.00382274
ROGDI	1.1308	0.000229449
F12	1.131	0.00799016
HIF3A	1.13346	0.00801037
TMEM185B	1.13435	0.00192767
RHOH	1.13472	3.53738e-05
CALHM2	1.13485	0.0126213
PRLR	1.136	0.0259615
NOP14-AS1	1.13663	0.0407501
SLC18A3	1.13677	0.0241252
SELPLG	1.13784	0.0214098
KDELR1	1.1379	0.00592993
ITGAM	1.13887	0.0383733
CD52	1.1393	0.0145399
PRODH2	1.13946	0.000689544
PSMB9	1.14111	0.00976433
GBX1	1.14204	0.000413788
HSD17B1	1.14338	0.0164716
PPIL6	1.14453	0.0349034
RSAD2	1.14541	0.0352127
CCDC33	1.1463	0.00123611
SUSD4	1.14675	0.00196732
GALNT6	1.14775	0.00800758
ZNF324B	1.14919	0.0330534
UBN1	1.14939	0.0077682
CDK2AP2	1.14964	0.0149559
ISOC2	1.14995	0.0261845
PLCG2	1.15059	1.03477e-05
ADA2	1.15097	0.00101453
TNK2	1.15164	0.0383166
PDZD7	1.15239	0.0163
ARL14	1.1525	0.04868
RNF141	1.15326	0.00313647
C1QL1	1.15423	5.43568e-05
PZP	1.15445	0.000789889
AIPL1	1.15459	0.0462505
MAP2	1.1555	0.00483908
WDR62	1.15575	0.000395413
ABHD2	1.15575	0.00602762
COA7	1.156	0.0177396
NRL	1.15731	0.0225688
LAMB3	1.15753	0.0100952
MBP	1.16028	0.0150195
TCN2	1.16045	0.000901915
HLA-DMA	1.16208	0.00115802
GEMIN7	1.16375	0.0278257
ARSA	1.16501	6.13796e-05
RCE1	1.16511	0.0038696
WNT5A	1.16615	0.00319691
FXYD5	1.17035	0.00218585
ISG15	1.17339	0.00435072
PLSCR1	1.17372	0.00099355
TRPV2	1.17381	0.00229117
FGF1	1.17593	0.0019043
RIMS1	1.17611	0.0205616
GPR132	1.17701	0.0216634
BLNK	1.17777	0.00528943
PRAMEF11	1.1802	0.00158343
PDSS1	1.18116	0.0313337
CD3D	1.18124	0.0351538
FOXB1	1.18194	0.00183705
DNTT	1.18197	0.00491201
USP5	1.18207	0.0235939
PLPPR2	1.18346	0.000513554
RAB36	1.18364	0.0122029
CREB3L1	1.18381	0.00214573
IL19	1.1848	0.00244876
PTPRS	1.18506	0.0341159
PRSS53	1.186	0.0235044
FRAS1	1.18661	0.0024932
FAM204A	1.18682	0.00505033
ADAM30	1.18943	0.00796665
BLK	1.1912	0.0337666
EPHA1	1.19188	0.00322748
PVRIG	1.19213	0.00340619
TAP1	1.19277	0.0380417
RNF41	1.19382	0.00122235
PTPRU	1.19491	0.000637229
ZFP64	1.19563	0.0213117
SRC	1.19583	0.0179827
SPAG11A	1.19682	0.000797341
TMPRSS11E	1.19709	0.0143272
GRPR	1.19814	0.0413185
ARSF	1.19841	0.0139573
PHACTR1	1.20252	0.0357365
RNASE6	1.20267	0.011132
DNMT3L	1.20436	0.0127641
SLC25A28	1.20516	0.000441859
TOMM22	1.20638	0.0240015
ZNF358	1.20767	0.0206132
TNXB	1.21002	2.37821e-05
SSTR3	1.21267	0.000545666
REEP1	1.21275	0.0155199
TREM1	1.21357	0.0438469
KCNN1	1.21383	4.49975e-06
SLC6A8	1.21474	0.0349208
PGM5	1.21583	0.00762774
ATP10D	1.21592	0.0147398
VAMP5	1.21697	0.00175023
PDYN	1.21856	0.00371389
SRCAP	1.21899	0.0215553
MMP24	1.2198	0.0175675
RALA	1.22036	0.0117657
C1orf116	1.2205	0.0075658
CLDN11	1.22088	0.000298734
CSF2RA	1.2228	0.000169363
SP100	1.22336	0.00437367
PPP1R16B	1.2237	0.0360053
VWF	1.22472	7.60888e-05
DXO	1.22511	0.00167475
HERC5	1.22547	0.00016477
GIMAP4	1.22747	0.0175775
TBX5	1.23003	0.00209022
PFKFB2	1.23049	3.29103e-05
MEPE	1.23094	0.0307862
SPI1	1.23158	0.0163976
PARM1	1.23278	0.0021837
MAP3K9	1.23498	0.00243498
HLA-DQB1	1.23541	0.0162464
TOP3B	1.23558	0.00927446
NFE2	1.23565	0.0129289
GADD45GIP1	1.23574	0.0485283
PRSS22	1.23597	0.000343838
SCT	1.23643	0.0228758
PAX2	1.23797	0.0012224
SPOCK2	1.24047	0.00014469
ASMTL-AS1	1.24077	0.00170876
BCAN	1.24253	0.0010069
KCNJ15	1.24313	0.00627711
FAM90A1	1.2438	0.000329587
KIF20A	1.24511	0.0144657
KLK14	1.24538	0.0195619
CELP	1.24673	0.0202235
TACC3	1.24917	0.0220973
CCND2	1.25164	0.000479785
DUS2	1.2525	0.00242608
MAP11	1.25325	0.00428313
CHRNA3	1.25328	0.0305619
ZC3H12A	1.25353	0.00167763
NT5C	1.25491	0.00940128
NT5C2	1.25535	0.00122531
RRM2	1.25929	0.000183371
AATK	1.25938	0.000136483
TP53TG5	1.26081	0.0396815
ERAP2	1.26267	0.00287866
PLXND1	1.26416	0.00817048
LILRB1	1.2652	0.0466607
OPRK1	1.26759	0.0118345
UBL4A	1.26847	1.6628e-05
GGTLC2	1.2699	0.0252032
AXIN1	1.26993	0.00508192
PARP3	1.2708	0.00350232
ALDH4A1	1.27101	0.00944119
LAT2	1.27212	0.000235012
CGA	1.27397	0.0121659
SAT1	1.27403	0.0168711
EPN3	1.27416	0.00288848
SLC6A7	1.27678	7.0145e-07
MELK	1.27768	0.0166979
SLC16A6	1.27859	0.00371007
HAP1	1.27859	0.0107441
CXCR4	1.27987	0.0109104
GOLM1	1.28019	0.00309869
ANK1	1.28049	0.0363571
CYFIP2	1.28127	0.0125824
SFRP1	1.28461	0.000788547
TRIM25	1.28491	0.000461412
UNC119	1.28886	0.00493082
LRRC3	1.28921	4.60876e-05
CHPF	1.28928	4.00523e-06
APC2	1.28942	0.0382515
PSD	1.2895	0.00521125
PPDPF	1.28982	0.00203722
SLC45A2	1.29099	0.00989293
LPAR3	1.29137	9.36794e-05
NDST1	1.29283	0.00764873
NPPC	1.29374	0.000236168
KLF3	1.29386	3.73656e-07
ZNF365	1.29387	0.0179725
GSK3B	1.29402	0.00802051
OAS3	1.29489	0.00305833
DPF1	1.29589	0.0185798
AKR1B10	1.29644	5.85959e-05
NCF2	1.29817	0.00871703
GRAP2	1.29843	0.000170636
ITGA2	1.29871	5.67004e-05
S1PR4	1.29899	0.0180864
MUC8	1.2992	0.00753843
STN1	1.29971	0.00228132
CTSE	1.29997	0.00521775
PDE6G	1.30114	0.000809947
HNF1A	1.30173	0.0199844
TRPM8	1.30593	0.00114793
SPP2	1.30727	0.00911475
EXOG	1.30892	0.0209107
FSD1	1.30894	0.0369746
KIAA0319L	1.31423	0.0165117
KMT2D	1.31673	0.00134347
KDM8	1.3171	0.00978476
CELF3	1.32307	0.0022453
SIRT6	1.32356	0.000140793
CA5A	1.32385	0.00162773
HTR7	1.32389	0.0140835
PAQR6	1.32897	0.00443429
CYP2F1	1.33078	0.00054358
RAB40AL	1.33085	0.0054914
AVPR1B	1.33267	0.0380354
PDIA2	1.33291	6.67516e-05
FZD5	1.33523	0.00151809
TRIM16	1.33808	0.00227871
GRK1	1.33866	0.0027514
SERPINA7	1.33889	0.000644579
APOH	1.33895	0.0172156
SLC36A1	1.34042	0.000263381
HBBP1	1.34182	0.000256173
TNFSF8	1.34273	0.00893227
PAX9	1.34331	0.00145001
CSF2RB	1.34439	0.00316278
UBE2L6	1.34493	4.66565e-05
CDCA3	1.34889	0.0268945
SLC26A1	1.34921	0.00733338
HSPA4L	1.35117	0.00369193
CDKL5	1.35262	0.00510028
BIK	1.3534	0.000109251
PCDHB11	1.35382	0.0213705
HBEGF	1.35448	0.0101558
AFDN	1.35617	0.00751219
RNF39	1.35675	0.0124579
PCBD1	1.35807	0.024471
C11orf24	1.35882	0.00124592
ARL4C	1.35898	0.000469786
LTB	1.35977	0.00242149
TRPM2	1.35997	0.00017977
CHEK2	1.36029	0.000221567
TEX15	1.36097	0.00746626
ATAD3A	1.3617	0.000143731
MRM1	1.36204	1.28237e-05
PAX5	1.36444	3.1662e-05
ABCB11	1.36528	0.0103987
PRICKLE3	1.36763	0.0165669
RHO	1.36829	0.0185409
MBOAT7	1.37255	0.0035951
BTRC	1.37273	0.00998048
RAX	1.37455	0.00402953
EMX1	1.37476	0.000851072
LAS1L	1.37584	0.00374425
FRS3	1.37678	0.0486949
PHLDA1	1.37758	0.0417012
NPL	1.37788	0.0329953
B9D2	1.3793	0.0156275
IL36G	1.37938	0.000270049
NPHS1	1.38084	0.00164457
CCDC40	1.38124	9.96869e-05
IKZF2	1.38426	0.0300849
KCNG2	1.38869	0.00154115
PLA2G3	1.39098	0.000481558
PHC1	1.3928	0.0481564
ZDHHC14	1.39497	0.0145877
NAPG	1.39651	0.000359481
KCNAB2	1.39682	0.00586898
TECTA	1.397	0.0257107
GUCA1A	1.39746	0.0411625
PARP12	1.40127	0.004957
OBP2A	1.40196	0.0252728
ANKRD10-IT1	1.40468	0.00260314
HLX	1.40484	0.00591558
TLE3	1.40636	0.0158119
SP110	1.40698	6.53033e-05
MFSD10	1.40882	0.0142905
KSR1	1.40913	0.00250277
TCL1A	1.40995	0.000643105
MED25	1.41117	0.00719311
SPHK2	1.41325	0.000188995
PNP	1.41336	0.00276919
TRIM22	1.41387	0.00024507
MAML3	1.41397	0.000128589
SLC9A3	1.417	0.0428434
ELL	1.41737	0.00207505
PHKA1	1.42007	0.00301253
CHRNA10	1.42012	0.00621185
LCK	1.4211	0.00349052
C2orf83	1.4216	0.0202542
NQO1	1.42233	0.0039288
SERPINB8	1.42384	0.00422534
NDST4	1.42391	0.00173683
HSPB3	1.42436	0.0464321
CPN1	1.42471	0.00135319
TNFRSF10D	1.42552	0.0169934
LIN7A	1.42649	0.0297672
IL1B	1.42912	0.0169344
TEX13B	1.42938	0.00515104
PSTPIP1	1.42977	1.24996e-05
PDE1B	1.42988	0.00761446
AKIRIN1	1.43138	0.00877558
IGF2-AS	1.43455	0.00467242
RNASEH2A	1.4355	0.00859454
CACNA1I	1.43861	5.95887e-05
ABCC2	1.44228	0.0108193
DUSP21	1.44333	0.000979348
PNMA2	1.44344	0.00273277
NEU3	1.44486	0.0382836
IDO1	1.44633	0.0247843
SECTM1	1.4469	0.000248744
FHL3	1.44795	0.000964872
HIST1H3F	1.44941	0.0452086
GFOD2	1.45099	0.0141656
AAGAB	1.45288	0.000615984
ABCG4	1.45645	0.000924672
BIRC5	1.45773	0.000628034
DDX31	1.46143	0.0389863
RIMS3	1.46162	0.00500509
GP2	1.46309	0.00536246
GOLIM4	1.46327	0.0418651
GPR35	1.46478	0.00188304
MAP4K1	1.46542	0.00354201
CDC25B	1.46562	2.48802e-05
PRC1	1.46648	0.00172857
OR51E2	1.47056	0.000914663
KIR2DS3	1.47215	0.000135685
TREX2	1.47251	0.00436027
TRMT2A	1.47416	0.00883176
KCNS1	1.47506	0.000128492
POM121L2	1.47647	0.000168287
CA7	1.47766	2.91802e-05
FSCN2	1.47862	0.00735272
TNFRSF10B	1.47891	0.00274046
MEAK7	1.4798	0.014773
FKBP6	1.48188	0.00391588
INO80B	1.48223	0.00702126
SLAMF7	1.48284	0.00587514
IFIT1	1.48461	0.000511098
MS4A6A	1.4855	0.000431158
IL12RB2	1.4858	0.0294856
TBX2	1.48626	0.00831241
TNFRSF12A	1.4866	0.021609
DIO2	1.48691	0.0197843
LRCH4	1.48726	0.000247327
EXTL3	1.49029	0.00100039
RASA3	1.49218	0.00062688
AURKC	1.4938	0.00376484
AGXT	1.49435	0.0035482
SNAPC2	1.49487	3.18788e-07
FMO2	1.49993	0.00246832
KRT83	1.50126	0.00016128
MTMR10	1.5079	0.00316664
SARDH	1.51215	0.00744302
LBP	1.51355	0.00914892
GPSM3	1.51392	0.000534823
ZNF8	1.5158	0.00396689
FKBP8	1.51646	0.011527
DPYSL4	1.51697	0.0314124
PROSER1	1.519	0.000121879
DEFA6	1.51932	0.00150051
EPHB2	1.51969	0.0136922
FUT6	1.52209	1.29378e-06
FUT2	1.52668	0.000744076
EPHA2	1.52857	0.0175923
CDH17	1.53105	0.000981481
HP1BP3	1.53126	0.0350699
SERPINH1	1.53213	0.0124373
COL19A1	1.53354	0.0316665
PRM2	1.53398	0.00420286
SIGLEC9	1.53705	0.00286575
SFTPC	1.53816	0.000174965
WNT3	1.54059	0.0118365
TRPV5	1.54127	0.0407411
BDKRB2	1.54223	2.60532e-05
MX1	1.54539	0.000242837
FUT3	1.54891	0.0123288
INKA2	1.55008	0.0415173
NCAN	1.55029	0.0197369
CRB1	1.55039	0.00443789
INS	1.55046	0.00936634
KIF25	1.55279	0.0139122
CYBA	1.55408	9.68012e-05
RUSC2	1.55661	0.000329171
C11orf16	1.55707	0.000370719
CH25H	1.55726	0.0368239
RBM19	1.55861	0.000728385
LINC00574	1.5612	0.0011921
CDA	1.56236	0.0169447
APOBR	1.56634	0.0124938
SLC22A11	1.56769	0.0365752
PLA2G2D	1.56887	3.15407e-05
KCNK5	1.56912	0.00331167
PIWIL2	1.571	0.00134151
C1orf159	1.57162	0.00145711
CRYAA	1.57346	0.0169899
TRIP11	1.57864	0.0124602
SLC15A3	1.58544	0.000148615
GPR68	1.58947	0.0082544
FGF16	1.59044	0.0100285
BFSP2	1.59183	0.0260405
EHD3	1.59257	0.00248632
SLC39A2	1.59268	3.71161e-05
IKBKG	1.59306	5.1898e-07
NUDT7	1.5946	0.00872295
CDH18	1.59655	0.00734603
NOX5	1.59792	0.000548329
IL15RA	1.6002	0.00376444
ISG20	1.60298	0.0401891
OR7E19P	1.60443	0.00404628
TGFBR1	1.60579	0.00102182
DHX38	1.60778	0.0013304
TRANK1	1.61307	0.000108901
IFIT3	1.61347	0.0167112
FOXG1	1.61529	0.00491606
ZBED2	1.61552	0.0116422
GPR50	1.61977	0.0278223
EHBP1L1	1.61997	0.000885794
NEURL1	1.62117	1.7167e-05
PSMB10	1.62461	9.91759e-05
SYT5	1.62559	0.000471091
THAP9	1.62566	0.023009
NOD2	1.62713	0.00311308
GFAP	1.62854	0.00117157
AVP	1.62994	0.0193372
P2RX6	1.63186	0.000859594
STX11	1.63321	0.00969815
IL17RC	1.63476	0.000205047
FCGR2C	1.63577	0.00228263
REG1CP	1.63726	0.00178795
KCNJ9	1.63916	0.0187732
SEC14L2	1.64024	0.000219255
NEU2	1.64416	0.0079008
RABIF	1.64706	0.00068295
ZAP70	1.64712	0.0029389
P2RX1	1.64731	0.00710465
PNLIPRP1	1.65026	0.0110655
CNGB3	1.65026	0.00114772
TSC22D4	1.6507	0.000367435
C2	1.65216	0.0204749
TRBC1	1.65476	0.00125037
SLC7A8	1.65669	3.00528e-05
MYO5A	1.65685	0.000407866
CNNM4	1.65957	0.00129298
CRYBB1	1.65995	7.85763e-05
MC2R	1.66075	0.00111094
NFKBIB	1.66276	0.0123594
PPP2R5B	1.66424	4.27936e-05
SMPDL3B	1.66525	0.0164376
CETN1	1.66663	0.000137265
BFSP1	1.66699	0.00170162
LRRC8E	1.66752	0.00144146
ZNF721	1.68138	0.00177099
PITPNC1	1.68488	0.00916106
SLC22A18AS	1.68574	0.000561319
DNAJA4	1.68593	0.00461042
LPCAT1	1.68843	0.00123337
NXPE4	1.6895	0.0162051
NOS1	1.69164	0.000339117
AIF1	1.69707	0.00783443
PCSK6	1.7031	0.00325624
RC3H2	1.7042	0.000206136
CCR8	1.70523	0.00665503
PDE2A	1.70746	0.000841511
ADCY9	1.7103	0.000771701
IGLV6-57	1.71475	0.000359664
UPK3A	1.71725	0.0153765
SLC22A1	1.7185	0.024892
IFI6	1.71985	0.000104188
PCDHGA3	1.72464	0.00816939
NEFH	1.72799	0.000424004
MYBL2	1.72938	0.00305132
YOD1	1.7297	0.00674137
AEN	1.73252	0.000326258
TNF	1.7326	6.46326e-06
CACNG4	1.73605	0.000255012
CD70	1.73702	0.0127897
IRF7	1.73764	0.00127007
GH1	1.74287	0.00798009
ITM2C	1.74705	0.00289769
LHX1	1.74726	1.97243e-07
MUC5AC	1.7494	0.00237065
ONECUT1	1.75087	0.00435148
SH2D2A	1.75382	7.47782e-05
SHB	1.75555	0.00323498
CYTH3	1.75702	0.000104604
GNB5	1.75972	0.00142387
FPR1	1.76018	3.26749e-06
RDH16	1.7676	0.0125769
ESRRB	1.77049	0.0125848
WRNIP1	1.77075	0.00648886
E2F1	1.77259	0.00012044
NCS1	1.77479	0.0266385
MTNR1A	1.77654	0.0352586
HCRTR1	1.77857	0.00393036
RPP25	1.77925	0.000194185
MORN1	1.78222	0.00485727
CHN1	1.78312	0.00053316
CARD10	1.78737	0.000237132
INHBB	1.7893	0.0327892
GPR27	1.78974	1.75989e-06
SEC61A2	1.78978	6.14531e-06
NCR2	1.79007	0.000449275
ZNF671	1.79191	0.000815342
ACTL7B	1.79526	8.46015e-06
FAM110D	1.79667	0.00294459
CHST11	1.79772	0.0222589
TTC39A	1.80714	0.0032498
ZNF771	1.81507	0.00282665
NKG7	1.81913	0.0107627
CYP2A13	1.81985	0.00103589
ATP2B3	1.82226	0.00841676
DENND6B	1.82472	0.000187509
DMBT1	1.83209	2.68974e-05
ZBTB7B	1.83397	0.015892
CXCR3	1.83948	4.85011e-05
DTX3	1.84018	5.37646e-06
KRT19P2	1.84057	4.39852e-06
HOMER3	1.84078	0.00010387
COL9A1	1.8452	0.000378552
VIL1	1.85763	0.0288379
ATP6V1B1	1.86065	0.000635891
BIN1	1.86275	0.0025807
CTNNA3	1.86392	0.00769394
SLC66A3	1.86811	0.00392873
SIGLEC5	1.87368	0.00838989
ADRA2B	1.88097	7.90353e-09
ZBTB32	1.88414	0.00951771
HPSE	1.88749	0.00185512
FOXN3-AS2	1.88781	0.0403431
IFIH1	1.88922	0.00164263
DEFB126	1.89158	0.00539432
ELAVL3	1.89506	6.8996e-07
ADAMTS7	1.90213	0.00260742
SEL1L3	1.90341	0.015177
LBX1	1.90528	2.26894e-06
CCL8	1.90542	0.000143061
SPTLC2	1.90542	0.00020344
RGR	1.90665	0.00191046
ITPKA	1.91056	2.79825e-06
TPX2	1.91349	0.00322452
CXCL10	1.91397	0.000688194
ZMAT5	1.91707	0.0475971
CSPG4P1Y	1.93133	7.40961e-08
VGF	1.93405	0.000649229
KCNA1	1.936	0.000117863
NDUFB2-AS1	1.93668	0.0177358
SH2D1A	1.94019	0.000313789
ELF4	1.96257	0.00535765
APOBEC3G	1.9671	0.0107263
TNFRSF21	1.96943	6.04771e-06
PRG3	1.97447	0.000749024
ELOA-AS1	1.97628	0.0250216
APOL6	1.9788	0.0264832
NDUFAF5	1.97911	4.25945e-05
CLEC7A	1.98463	0.00103625
PRSS2	1.98471	0.0122056
GYPB	1.98685	0.000435208
VN1R1	1.98882	0.0124225
CRYBA4	1.99675	0.00148687
NKX2-1	2.01467	0.000968052
ZNF747	2.03374	0.0125284
IGHD	2.03846	0.0043733
ZSCAN31	2.04215	1.01823e-06
CYP4A11	2.04855	0.00133812
HAS1	2.05062	0.00974695
OAS2	2.05254	1.17984e-09
CAPN9	2.05398	2.00229e-05
ICAM3	2.05493	1.03528e-05
ALPG	2.05742	4.79201e-05
UMOD	2.05974	0.0214318
CABP5	2.06249	3.37301e-07
BAMBI	2.06407	0.0158996
RGS1	2.0667	0.000316936
HNF1B	2.07224	0.00147846
IFI44L	2.07393	0.00683741
KLHDC8A	2.07395	0.000477081
TAF13	2.07473	0.0283686
AMHR2	2.08922	7.63749e-06
CXCL9	2.09137	0.000732436
OR10H1	2.09191	6.60412e-06
DLGAP2	2.09239	0.00365499
ASF1B	2.09307	0.00250731
IGLJ3	2.09343	0.00890262
CHST3	2.09415	0.00721657
AGER	2.09713	0.00205672
EYA2	2.09784	0.016947
RPGRIP1	2.10473	0.00222612
PTGER1	2.10481	0.00143166
PNOC	2.10619	5.31994e-06
GRIK3	2.11005	5.63658e-05
ETV3	2.11129	0.000944001
MEF2D	2.12129	0.00277791
EFCC1	2.13852	2.55867e-05
OAS1	2.14206	3.58556e-05
SPRR2C	2.15766	0.0152061
AMBN	2.16112	0.000255226
CPNE6	2.16375	7.84409e-05
APOL3	2.17048	3.82645e-07
AOC1	2.17419	3.62649e-06
CDH7	2.17852	0.00448723
PFKFB4	2.18597	0.00150712
FAM120C	2.19088	0.0107372
DCLRE1A	2.19403	0.00346572
GAS8-AS1	2.20632	0.00278368
CDC45	2.21321	0.0161837
GIP	2.21789	1.96584e-05
TNFRSF1B	2.23126	2.10671e-05
DSC2	2.23853	0.00083139
NOS3	2.24053	0.0165092
CRHR1	2.26109	0.000300167
DRICH1	2.26893	2.64654e-05
TAP2	2.28272	4.41626e-05
TREH	2.28423	4.53297e-06
NPY6R	2.29609	0.000794067
FBXO40	2.30152	4.47924e-05
PRDM16	2.30199	0.00861686
TAS2R1	2.30529	0.00278568
PHOX2A	2.30849	9.61791e-05
MYT1	2.30889	0.000292964
UGT8	2.32029	0.00459976
KIR2DS4	2.33476	0.00157279
RFXAP	2.36644	0.000448178
ATF6B	2.36915	0.00396904
ADAMTSL2	2.38034	0.000785767
LGALS2	2.38073	0.00513165
CA8	2.38577	0.00103577
EYA1	2.3902	0.000951093
GPR1	2.40433	0.00070967
ASCL3	2.42054	3.8276e-06
ALAS2	2.42096	0.00488541
ZG16	2.44344	5.62812e-05
MTCL1	2.45407	2.80488e-08
GPX2	2.45615	5.73965e-05
NDRG4	2.46134	4.56453e-05
FYB1	2.49309	0.00273402
ADAM23	2.50323	0.00216423
KCNH4	2.51722	6.70512e-05
KRT12	2.53159	0.0066763
SLC9A7	2.54177	0.00135553
IGLL1	2.54494	1.18749e-05
GCNT2	2.55075	0.00488195
OCM2	2.5646	0.0014557
ABCC8	2.57104	0.00013709
MZB1	2.57691	0.000629888
MC3R	2.58283	2.24822e-06
BMP1	2.59209	0.00036891
CYAT1	2.61007	6.50123e-05
CDK18	2.62989	0.000170375
IL7R	2.63063	1.52641e-05
TRABD	2.63614	0.00265031
PROC	2.64926	0.0393452
CCL5	2.68254	0.0084044
CDKN2A	2.72857	0.000109497
MX2	2.74646	1.97311e-05
NEUROD6	2.78356	0.00264454
EPS8L3	2.7869	5.26326e-05
NCAPH	2.80372	0.000115499
DLL3	2.80583	8.77309e-05
FOLR3	2.82296	7.30686e-05
ELL2	2.82464	0.000177895
CEACAM4	2.84935	1.76609e-05
IRF2BP1	2.85411	0.000196027
SDK2	2.86952	0.0151655
PTPRT	2.94126	0.00101255
MACO1	2.94289	0.00757448
FGF3	2.97085	0.000708252
REN	2.98581	2.14889e-06
BST2	3.06914	0.00278752
CNTNAP2	3.09365	0.000871484
ANKFY1	3.1345	0.000101175
SERPINE1	3.17351	0.0399764
OASL	3.23592	3.3401e-05
SERPINA3	3.31465	0.00173348
XAF1	3.3854	0.000372574
DLX6	3.41618	0.000178113
MXD1	3.44708	0.0130831
CD7	3.48909	0.0290105
UPP1	3.5231	1.31748e-05
IFI44	3.58201	0.000135886
TMPRSS11D	3.79385	0.00100805
CSAG3	3.80594	0.00279913
RHCG	3.99872	2.83428e-07
GZMB	4.14772	4.9704e-05
HS3ST3A1	4.26984	2.24822e-05
PTHLH	4.51345	0.0199137

## Sheet: Fig.3C left pannel
SCCvsNormal Up regulation	Up regulation AKvsNormal	SSLTOPKvsSSLWTDown	SCCvsNormal Up regulation |Up regulation AKvsNormal	SCCvsNormal Up regulation |SSLTOPKvsSSLWTDown	Up regulation AKvsNormal |SSLTOPKvsSSLWTDown	SCCvsNormal Up regulation |Up regulation AKvsNormal |SSLTOPKvsSSLWTDown
MVP	C16orf95	GM11597	EPHA1	ALDH1A3	KRT81	SLC39A2
NUDT1	HOXB13	TMPRSS11B	ZNF324B	NPY	CRABP2	IL3RA
MAP7	JAM3	GM6093	DTX3	MDK	SERINC2	KCNJ9
GUCY1A1	LENEP	STFA1	CCDC130	DTNB	GAPDHS	IMPDH1
FANCA	PDHA2	WFDC12	TCN2	CDH3	PROCR	RGS1
ZNF593	SEZ6L	GGT1	PSD	DUSP5	QSOX1	KRT83
VASH1-AS1	ABHD17B	BC018473	PRODH2	TMEM51	FETUB	GPR35
TNFAIP1	RNF123	KRT6B	ULBP1	CENPA	GBX1	SLC2A1
VPS37B	LHPP	PBK	HIF3A	TMEM132A	SUSD4	CPN1
CDRT1	TRIM21	PLA2G4D	OR3A3	TGM1	WDR62	BLK
RAPGEF3	TRIM38	SLC5A5	ZNF358	CLCF1	TRPV2	ATP10D
ADAP2	PSMB8	2610528A11RIK	PLA2G3	ARTN	GPR132	NPL
KIR2DS1	IQSEC1	STFA2	GRID2	VSNL1	FRAS1	PRSS22
ZNF282	RAB3D	CSTDC5	C1QL1	FOSL1	TMPRSS11E	CEMIP
FST	GK3P	KRT16	REEP1	GLIPR1	DNMT3L	INHBB
UBE2V2	CST4	GM44958	NCF2	TNC	PARM1	OVOL1
PAPSS2	GK2	GM33497	SLC25A28	CCNB1	SLAMF7	GALNT6
TUBB4B	PARD6A	SPRR2A2	CXCR4	SBNO2	SMPDL3B	TNFSF8
SMURF1	PICK1	CSTDC6	GOLM1	GALNT14	EYA2	CCNB2
REXO4	ICAM5	S100A8	OPRK1	ELF5		DPYSL4
YWHAH	MIER2	TCF23	LTB	TCIRG1		RRM2
DSCC1	TNFRSF4	SPRR2A1	SSTR3	AAAS		NPPC
CELSR1	PTAFR	MMP12	NUDT7	NRG1		HBEGF
ARHGAP25	MLLT11	KLK6	SERPINF2	KIF14		ZC3H12A
RIMS2	FHOD1	PADI4	ARSA	CEP55		EPHB2
UGGT1	PF4	STFA3	F12	MYO1B		IL19
PTGER4P2-CDK2AP2P2	FAM83E	AOX4	SIX2	FSCN1		PIWIL2
PAFAH1B3	SETD1A	OLAH	PUS7L	PLK1		GPR50
AKAP8L	IRGC	LRAT	ZFP64	RGS20		PLA2G2D
SHH	CAMKV	GM42031	KIF25	ADAM8		BDKRB2
SIGLEC15	GRAP	UMODL1	KRT37	AREG		SLC15A3
NFATC4	CXCR5	GM45104	NRL	CHST2		SLC7A8
UBE2M	FRMD1	CDHR1	MEPE	PMEPA1		PDSS1
PIK3CD	SLC31A1	SCGB2B27	VNN2	CCNE1		HAS1
TMCO3	BCL2L10	RPTN	CCK	PDPN		TREX2
PANX1	CEACAM3	GM43305	DNTT	CXCL1		RDH16
SP140L	PRR36	GM49428	RHOH	IGFBP2		NOD2
RCC1	FGL1	SH2D5	SECTM1	SLC16A1		CCL8
KIF4A	BCL2L14	NGP	NFE2	CDC20		CXCL9
PPM1G	FCGR2B	SERPINB6D	CYTH3	KLK13		GPR68
CALCA	MAP3K10	TUBB3	TAP1	TLR2		MTCL1
GRINA	MAPK8IP3	CHIL1	BLNK	ARNTL2		BIRC5
GTPBP1	KRT9	GSDMC	HBBP1	INHBA		EPHA2
MED15	CD2	SPRR2A3	AVPR1B			CRYBA4
PDZK1IP1	GAD2	CSTA3	TRIM22			TNFRSF10B
TIGAR	HSPG2	STYK1	CDH16			BFSP1
FANCI	PRSS8	FOXJ1	LINC01565			SEC14L2
ARHGEF16	HAND1	SERPINB3A	GARS			TPX2
ATP13A2	OVOL3	DEFB3	AIF1			HOMER3
RRP9	ADAP1	TDH	HLX			SHB
RASIP1	INA	GM30074	DXO			MMP3
NIP7	PCDHA10	CAR2	ANKRD10-IT1			MYBL2
NCAPD2	MAP3K19	GM47128	GRAP2			GPX2
CLDN18	IGHM	GJB2	PDE1B			DSC2
FBN2	PSEN2	GM5478	TRBC1			PHLDA1
PRPSAP2	MFSD12	SERPINB6C	WNT5A			CDK18
DCLRE1B	HTR3A	SPINK12	HERC5			BMP1
DOC2B	OTUB2	PINLYP	BCAN			MXD1
NRBF2	TBX6	GM47316	TIMM10B			CDKN2A
FPR2	GPR137	GM8080	MRM1			GZMB
HMGB3	CHRNB2	LRRC15	INKA2			TMPRSS11D
SIPA1	CASS4	GM12892	DCTN5
TESPA1	SEZ6L2	SPRR1B	TRIB2
PLEKHG3	HCG9	GM13583	LRCH4
WARS	CCDC186	PADI3	SLC4A3
EPN1	ALPI	CLEC2E	APC2
PTBP3	TMEM104	2310034O05RIK	TLN1
DNM1L	BRINP2	LRRC75B	HAP1
SLC12A8	SPINK4	PCDHGB1	AATK
PRDM1	OSM	GM25301	SLC6A7
CENPN	CD6	GM15845	PHC1
AGAP2	COLEC11	ZFP979	RNF141
HS3ST1	DDX52	IL20	PDYN
IPPK	CWF19L1	GM45518	PRKAR1B
B4GALT7	RUNX3	GM11567	TECTA
NDC80	EGFL7	GM12917	C1orf159
GRB2	PITX3	SGPP2	ACTR2
MAPKAP1	SLA	ACOT5	AKR1B10
MAP7D1	STAT2	KRT6A	RCE1
ARPC1B	DTX2P1-UPK3BP1-PMS2P11	GM11663	PPP1R16B
AMD1	MYOM1	SAA3	POM121L2
NDUFA4L2	HIGD1B	S100A9	MUC8
SH3BP1	ESRP1	COL10A1	PSMB9
APBA1	LRRC61	SLCO1A5	GAA
RANBP1	SIGLEC8	LCE3E	KCNN1
CDX2	CDX1	GM8666	CREB3L1
HERC6	ROGDI	TNN	SLC26A1
PLXNB3	CALHM2	RPS26-PS1	EMX1
LRFN3	PRLR	PLA2G4B	CYP2C18
SENP2	SLC18A3	KLK12	NT5C2
RNF126P1	SELPLG	TAS1R2	NPHS1
COL17A1	ITGAM	KRTAP1-3	SYMPK
MAG	CD52	GM25465	RIMS1
CLPB	HSD17B1	CNTN2	CIB2
LMNB2	CCDC33	GM10142	CA5BP1
PSMC4	PLCG2	LCE3F	KCNG2
CCNF	ADA2	PHGDH-PS1	ABHD2
HNF4A	TNK2	MPO	ARL4C
NUSAP1	PZP	GM26807	TBX4
PAF1	MAP2	OTUD7A	ADAM30
LDLRAP1	MBP	GM41555	RNF39
PRB1	HLA-DMA	KRT73	CRYAA
FOSL2	GEMIN7	FHL2	IKZF2
ARHGAP22	FGF1	FLG	KLK14
C3AR1	PRAMEF11	GJB6	CA7
AMN	FOXB1	PODNL1	NOP14-AS1
DTYMK	PLPPR2	BRICD5	LINC00574
TGFB1	RAB36	RBP2	SIGLEC9
PRMT5	PTPRS	LCN2	CRB1
ABCC1	FAM204A	KRTAP4-9	LAT2
IL1RN	PVRIG	1700101I11RIK	ABCB11
BFAR	RNF41	KRT42	GUCA1A
SERPINB9	SPAG11A	SPRR2E	KCNS1
GRM3	GRPR	KRT34	SP110
STXBP1	ARSF	PRSS35	B9D2
STIP1	PHACTR1	SPINK7	SLC36A1
TEDC2	RNASE6	ROBO3	ITGA2
KLHL36	TOMM22	HAS3	C2orf83
ZNF165	TNXB	GM29328	DEFA6
FFAR2	PGM5	FXYD4	PDZD7
DDX39A	VAMP5	TEDDM3	TP53TG5
CHEK1	C1orf116	DEGS2	KMT2D
GPR4	CLDN11	F7	RHO
VEGFA	CSF2RA	GM11562	UBL4A
SLC5A6	SP100	ATP6V0D2	ISOC2
TTK	VWF	GM7114	PLSCR1
WDR77	GIMAP4	MTARC1	NAPG
ST14	TBX5	LCE3D	GGTLC2
UBE2S	PFKFB2	MIR10A	SIRT6
RRP7A	SPI1	GM49330	NEU2
SRM	MAP3K9	SLPI	HNF1A
ZWINT	HLA-DQB1	SPRR2D	CDH18
PRRC2A	TOP3B	KRT26	SFTPC
ERO1A	PAX2	SPRR2F	CCND2
NCLN	SPOCK2	RPL30	DIO2
CALU	CELP	GM49328	TCL1A
KCNJ4	MAP11	TMPRSS2	SPHK2
CYP20A1	CHRNA3	MUP18	TRPV5
PML	ERAP2	GM37113	LRRC3
GNAT2	LILRB1	MYRF	SLC28A3
FUT1	CGA	KRT86	UBE2L6
SCRN1	EPN3	KRTAP13-1	LRRC8E
FBXL18	SLC16A6	SLCO4C1	PTPRU
CCL4	CYFIP2	SPRR2H	NOS1
CKS2	SFRP1	SULT4A1	CDC42EP1
MALT1	TRIM25	SERPINB3C	TEX15
NTSR1	UNC119	KRTAP7-1	KIR2DS3
MET	SLC45A2	GM9507	WRNIP1
NEU1	KLF3	GPNMB	MX1
GINS1	TRPM8	SLC7A11	PPIL6
PYY2	SPP2	GRM8	CTSE
PCDH7	FSD1	KRTAP4-7	STN1
NOL12	KIAA0319L	GSDMC2	CELF3
SMG5	KDM8	SPRR2I	ZDHHC24
TM6SF2	PAQR6	GM11595	YOD1
NEK2	FZD5	SAA1	CACNA1I
P2RY2	GRK1	CD163L1	IGF2-AS
RCVRN	SERPINA7	KRTAP4-13	PAX9
STRA6	APOH	KRT25	ABCG4
APOO	CSF2RB	MIR7236	GNG4
HOXA3	CCDC40	GM27048	CA5A
EIF4EBP1	KCNAB2	SLC23A4	DUS2
TOP2A	KSR1	ICOS	CDKL5
TMEM14A	MED25	LGALS1-PS2	PNLIPRP1
SPSB1	MAML3	SERPINA11	PDIA2
PMM2	SERPINB8	FAM83A	AIPL1
POLM	HSPB3	KRTAP4-1	ICAM3
CSTF2	ABCC2	GM8730	UBN1
PGBD5	IDO1	PDCD1	FOXG1
PIM2	GFOD2	ELANE	CYP2F1
ANXA3	MAP4K1	KRT71	RAX
CCDC92	FSCN2	LCE3A	BTRC
MTF1	RASA3	GM49329	GPR27
PWP2	AGXT	GM10043	CD3D
KIZ	FMO2	GM3233	TBX2
LRFN4	MTMR10	PHLDA2	EXOG
RBKS	PROSER1	KRT27	NCAN
RRAS2	WNT3	TM4SF19	PTPRG
ALG12	RUSC2	GM28809	USP5
STMN3	CH25H	ENDOU	COA7
TXLNGY	KCNK5	GM32846	ASMTL-AS1
GALE	EHD3	CYP7B1	TGFBR1
HIST1H2BD	THAP9	KRT33A	FXYD5
MEX3D	SEC61A2	MSI1	GPSM3
MPZL1	BAMBI	GM11545	TRIM16
SLC16A3	IFI44L	ITGAX	IFIH1
TDO2	FYB1	GM6217	BIK
HOXB7	GCNT2	GM7541	OR7E19P
ECE1	CD7	CPSF4L	IFI35
IL36RN		STRA6L	IFIT1
RNF185-AS1		ATP1A3	AKIRIN1
HOXD4		FOXE1	TRIP11
SOCS3		GM18445	GH1
BCR		E030018B13RIK	PHKA1
ACOT9		ERDR1	SLC25A40
RUVBL1		AC139579	FHL3
ITCH		GM11457	NDST4
PRKCQ		GM15856	NDUFAF5
POLR3K		KRTAP4-16	RAB40AL
ACOT7		GM43825	TMEM262
LCP2		TIMD2	PAX5
STX1A		KRT72	FAM90A1
PAQR5		GPRC5D	PCBD1
DCPS		0610040F04RIK	ATP6V1B1
SH3TC1		KRTAP1-4	PRSS53
TFPT		GM11460	AAGAB
TLR8		SERPINB3B	TEX13B
TP53I3		RPSA-PS10	CDK2AP2
ST5		MATK	ZNF721
EHD2		SERPINA9	SARDH
RIT1		GM7897	PNMA2
CLDN16		GPR179	PARP3
RUNX2		GM40055	AFDN
HCN2		KRTAP11-1	LCK
LAMA3		CALHM4	CHPF
ITGB6		GM4610	GFAP
PDP1		RBP1	TRPM2
IGFBP6		SNHG9	SAT1
CCL25		DIO3	PLXND1
IGF2BP3		KRTAP3-1	SNAPC2
TK1		KRT33B	PPIL2
MFAP2		KRT87	ALDH4A1
NETO2		GM43108	HTR7
POLR3G		KRT35	SRC
NELL2		KRTAP6-2	ZNF365
GIT1		A030003K21RIK	PRM2
TDP1		PRSS12	CNNM4
STEAP4		CNTFR	PDE6G
DNAJC3		LNCENC1	CHRNA10
USB1		ADAMTS18	KRT75
TPM4		PGLYRP3	MS4A6A
ARG2		GM11938	NDUFB2-AS1
PLAT		GM48780	DPF1
CYP24A1		ZFP985	NDST1
UBE2H		GM50041	CETN1
ECE2		GM49964	PRPF4
PXDN		PRR9	PRC1
STEAP1B		AU018091	MMP24
FUT5		GM14328	NEU3
NID1		PCYT1B	E2F1
STK17A		SLFN10-PS	RSAD2
NDC1		GM42429	GP2
PRSS23		GM16096	USP18
H2BFS		LCE3C	CYP2A13
NRIP3		GM6166	NT5C
BICD1		GM13657	RGR
F11R		CRNN	STX11
SKIL		2810429I04RIK	NCS1
PTK7		KRTAP8-1	S1PR4
MPV17		WINCR1	HSPA4L
HIST1H2BH		2610307P16RIK	TSC22D4
TH		HMX1	AXIN1
LTBP1		FABP5	ZBTB7B
SUGCT		HALR1	TAF13
PRRG4		MC1R	CCR8
CD3G		AC106834	FPR1
PNMA3		GM19945	IL17RC
MMP1		GM13717	LAS1L
SERPINB1		CYP17A1	CXCR3
KLF7		TNFRSF9	TNF
LYN		PADI1	SRCAP
ZNRD2		HIST1H2AP	SCT
PDLIM7		GM15243	EFCC1
CTPS1		RNU3B1	MTNR1A
AJAP1		EHF	TTC39A
ODF2		DRAXIN	FGF16
EPB41L3		GM9347	AGRN
AURKA		ALX1	TRANK1
IL4R		GM8615	PPDPF
TRIP13		GM8556	GADD45GIP1
GSDME		PI15	CD70
VARS		4833415N18RIK	C11orf16
NEFM		GPR171	NEURL1
CD38		SPRR2G	IL36G
POPDC3		IL17B	KRT19P2
RRP1		CAMP	ITPKA
MKI67		CYP3A57	LGALS2
MMP14		E130008D07RIK	P2RX1
CCL20		STAC2	LIN7A
FOXM1		MARCO	IFI6
HSD17B6		PLA2G4E	OBP2A
FTCD		TDGF1	INS
DSCR4		RFLNA	PSTPIP1
CYP27B1		F10	CRYBB1
PRELID3A		MYH7	AVP
PLAU		AHSG	MC2R
AURKB		KRTAP4-8	FUT6
DLX2		ANTXRL	CDH17
POLD4		ASS1	FCGR2C
KRT13		GM47040	MELK
HCG4		GM3336	FKBP6
GNLY		KIF17	RIMS3
VNN1		CCN4	OAS3
MTUS2		TREM2	KCNJ15
LIPG		SMIM3	CNGB3
TYMP		KRTAP28-10	HIST1H3F
ATAD2		ELOVL3	DMBT1
HIST1H4J		BCL3	NOX5
DENND1A		GDAP1L1	IL15RA
GZMA		MBOAT4	PARP12
RRBP1		GM37261	LPAR3
ACTL8		GM38414	LDLR
FABP6		TMEM178	CHEK2
CARHSP1		PITPNM3	IKBKG
NMB		GM32983	GSK3B
ITGA3		DCSTAMP	ADCY9
YKT6		TGIF2-PS2	MBOAT7
SST		LCE1G	APOBR
FCMR		IL1F6	COL9A1
MMP13		GM47305	PCSK6
CNGB1		GM47399	TMEM185B
SAMD9		GM38416	ANK1
SHISAL1		GM15833	GOLIM4
AKIP1		OIT3	CDCA3
PLAUR		RMRP	SLC66A3
AIM2		GM47287	APOBEC3G
KYNU		KRTAP2-4	ARL14
HYAL4		RNU3B2	SLC9A3
		GM49425	P2RX6
		GM6226	RPP25
		COL6A4	BFSP2
		LYG2	NEFH
		GM11724	CXCL10
		KRTAP5-1	OAS2
		CAR12	SIGLEC5
		DPYS	EXTL3
		FADDOS	LBP
		GM23078	UPK3A
		EPGN	RABIF
		GM10228	TREM1
		KRT17	AEN
		TNFRSF26	ZNF671
		GM19345	C11orf24
		GM6278	UMOD
		LRRC4	KIF20A
		GM11559	INO80B
		KRTAP21-1	OR51E2
		MDFI	APOL3
		RNU3B3	DRICH1
		OCSTAMP	FUT2
		GM31717	NQO1
		CXCR2	CHN1
		GM50371	RBM19
		ADM2	LBX1
		CFTR	NCR2
		H2AC13	ONECUT1
		GM42798	ZBED2
		GM10451	GNB5
		GM8655	VIL1
		2700068H02RIK	TLE3
		GM47583	SH2D1A
		MIRT1	DDX31
		E230014E18RIK	ATP2B3
		IL1F8	DUSP21
		GM11563	ELL
		H3C10	TNFRSF1B
		NGF	RALA
		EIF3S6-PS1	ACTL7B
		ATP13A4	PDE2A
		ZFP784	ZNF771
		KRT8	AURKC
		CRMP1	ETV3
		KRT31	MEF2D
		KRT18	ATAD3A
		AL645861	ZSCAN31
		MOS	FOXN3-AS2
		AADACL4FM5	PSMB10
		E230020D15RIK	CYBA
		GSTP3	ZAP70
		KCNT1	MUC5AC
		GJB1	CACNG4
		GM42428	KCNA1
		AU022793	ELAVL3
		KRTAP1-5	NFKBIB
		GM7889	PCDHB11
		CREG2	SYT5
		SNORD87	VGF
		FCER1A	ZNF8
		MMP11	PPP2R5B
		AI427809	RC3H2
		GM42427	TRMT2A
		SYN2	UGT8
		PRSS27	KDELR1
		XKR9	CAPN9
		OFCC1	CSPG4P1Y
		PSD2	FKBP8
		C330022C24RIK	AOC1
		GM4598	LHX1
		DRD4	HPSE
		HIST1H2BP	IRF7
		ELF3	ELOA-AS1
		GM45337	ADAMTS7
		GM33782	PHOX2A
		CMAH	IGLV6-57
		GM23201	ISG15
		H4C11	ESRRB
		ELFN1	ZDHHC14
		CDCP3	ALPG
		MMP1B	RPGRIP1
		GM9993	GYPB
		CASP14	CDC25B
		CD300C2	CYP4A11
		GM11937	CARD10
		GM4553	CPNE6
		GM43437	CABP5
		H3C2	PNP
		KCNH1	PTGER1
		STEAP1	ZNF747
		GM45714	SLC6A8
		CXCR6	CTNNA3
		D630023F18RIK	SLC22A11
		NCKAP5L	NKX2-1
		TMEM95	FRS3
		GM16316	AMHR2
		GM49319	NXPE4
		KLK10	SLC22A18AS
		CYBB	ADRA2B
		PRAM1	DHX38
		VSIG8	PYGL
		GM7392	DENND6B
		KLK8	IL1B
		GM8162	PRG3
		HGFAC	OR10H1
		H2AC10	VN1R1
		GM38157	MFSD10
		GM49786	PNOC
		GM12551	MORN1
		GM47697	HP1BP3
		IGSF3	MYO5A
		TCHH	GRIK3
		GM5414	PRICKLE3
		ERICH3	SH2D2A
		BTBD18	AMBN
		LY9	OAS1
		KIFC5C-PS	CLEC7A
		CCNB1IP1	HCRTR1
		UPK1B	HNF1B
		EDN2	DEFB126
		GM49083	REG1CP
		HPSE2	ITM2C
		HVCN1	SPTLC2
		URAH	GAS8-AS1
		PLPP4	FAM110D
		CSTB	KLHDC8A
		SPRR4	GIP
		CES2E	DNAJA4
		GK	RFXAP
		SLC9B2	RNASEH2A
		SERPINA10	MYT1
		GM10229	OCM2
		GM8378	PCDHGA3
		TGM3	IFIT3
		CLEC4N	NKG7
		ADAM12	ZMAT5
		GM33103	MEAK7
		HSD17B2	FBXO40
		CHN2	C2
		MRTO4-PS2	CA8
		SNORA78	APOL6
		GM11568	NOS3
		TMEM266	SERPINH1
		GM32914	IGLJ3
		TRGC1	ASCL3
		KRT28	TREH
		ADGRL3	TAP2
		GM38312	TAS2R1
		PSRC1	BIN1
		GM26737	SLC22A1
		GM25131	GPR1
		GM4353	FUT3
		QRFP	TACC3
		GM29326	DLGAP2
		LYZ2	KIR2DS4
		GM38336	ZBTB32
		SNORD58B	IL12RB2
		SORCS2	FAM120C
		TSLP	NPY6R
		ALDH3B3	PRDM16
		H3C3	PFKFB4
		SLC26A10	ADAMTSL2
		GM19283	CRHR1
		AASS	CHST3
		ADA	LAMB3
		OLR1	EYA1
		GM29994	CDH7
		BDH1	LPCAT1
		C920021L13RIK	ALAS2
		1700007K13RIK	FGF3
		GM39326	KCNH4
		GM5149	IGHD
		GM42544	ZG16
		CD80	PITPNC1
		CCL17	NDRG4
		D5ERTD605E	PRSS2
		GM29125	AGER
		HIST1H2AO	ABCC8
		LURAP1L	COL19A1
		TTC22	EHBP1L1
		RNU3B4	CYAT1
		SNORD65	IL7R
		GM23639	TNFRSF12A
		NKX2-9	TNFRSF10D
		GPR85	MC3R
		GALNT9	IGLL1
		GM45853	CDA
		LZTS1	EPS8L3
		GM8514	KRT12
		RLN3	TNFRSF21
		GM44249	MX2
		GM17833	ELF4
		MMP9	NEUROD6
		CAPN12	SLC9A7
		A630023A22RIK	ISG20
		GM44206	ADAM23
		PLET1	ASF1B
		FGFBP3	DCLRE1A
		GM47794	SEL1L3
		TTLL9	ATF6B
		ARFGEF3	CCL5
		SPRR1A	CEACAM4
		GM37696	DLL3
		GM45737	DLX6
		H2AC14	NCAPH
		GM47283	CDC45
		CES2G	MZB1
		PRR7	ELL2
		NT5DC2	ANKFY1
		WNT7A	IRF2BP1
		MIR6989	TRABD
		CALD1	PTPRT
		2210406O10RIK	SDK2
		GM47026	CHST11
		GM13697	XAF1
		SLC5A8	FOLR3
		RN7S1	REN
		GM13694	MACO1
		2210406H18RIK	CNTNAP2
		GM3912	SERPINE1
		KIF26B	IFI44
		LINGO1	PROC
		GSAP	BST2
		MMP25	UPP1
		DACT2	OASL
		GPR55	SERPINA3
		ITGB2	HS3ST3A1
		KCNF1	RHCG
		ANKRD66	CSAG3
		IGFL3	SPRR2C
		RN7S2	PTHLH
		C1QTNF3
		SPTBN4
		SLC35F2
		GM26448
		GM50037
		LGI2
		ARL11
		4732465J04RIK
		PTGER2
		GM48536
		SLC39A12
		SYT8
		KRTAP14
		KCNN4
		TIMP1
		FYB2
		PSPN
		PLA2G7
		ELOVL7
		SELENOK-PS6
		NPPB
		GM38103
		KLK9
		TDRD9
		GM3793
		TRDC
		KLK7
		2900064F13RIK
		ARHGAP27OS1
		GM4755
		RAET1D
		GM8675
		SLC37A2
		TIGIT
		VNN3
		IRX4
		GM49528
		GM13691
		CX3CR1
		GM38699
		B3GALT5
		CASP1
		HSPB9
		GM6567
		CTSL
		KRT14
		2810047C21RIK1
		CCDC88B
		GCH1
		TNFSF11
		CTSC
		RPSA-PS9
		LIF
		GM48496
		GM34093
		GM8934
		GM14165
		HNF1AOS1
		HIST1H2AN
		CASKIN1
		ANO4
		GM7344
		GM47078
		SMOX
		BASP1
		MIR1291
		A030014E15RIK
		GM10648
		KRTAP4-2
		GM50103
		GM49313
		MIR100HG
		A730061H03RIK
		GM35611
		G930009F23RIK
		GM8401
		2010110K18RIK
		SNORD83B
		DNM3OS
		DISP2
		DNAJB13
		GM17377
		GM14206
		MGAT5B
		AI506816
		GM32486
		GM26685
		GM43430
		AKR1B8
		HGF
		SLC26A9
		F730043M19RIK
		GP5
		LPO
		GM25679
		GM47173
		GM47445
		GSTO1
		MKRN2OS
		SRMS
		GM13693
		KRTAP16-1
		GM43375
		TSPAN10
		ATP12A
		GM47955
		CARMIL2
		LIME1
		GM4316
		EIF4A3L2
		ICOSL
		SAMD12
		2210017I01RIK
		IL4RA
		CCDC68
		RAB31
		A730085K08RIK
		TAC4
		ANKLE1
		4930447K03RIK
		EVL
		IER5L
		MARCKSL1
		KCNV2
		GM28578
		GM37137
		GM39327
		GM5936
		SP7
		GM17120
		CTSS
		GM4887
		AV039307
		PMAIP1
		GM5424
		GLRX
		DNAH2OS
		NFE2L3
		CELF5
		QRICH2
		GM49037
		SLC10A6
		GSDMA
		GM50203
		B4GALNT4
		SLC5A1
		GM45351
		HILPDA
		PTGES
		GM26642
		SNN
		GM5532
		GM15764
		SHF
		ACOX2
		IFITM10
		BNC1
		CATSPERZ
		HK1OS
		FBLIM1
		LILRA5
		GM4419
		GM3076
		CST6
		GM5865
		PLAC1
		MAFB
		2310034G01RIK
		NDP
		TMEM269
		GM24727
		MIR692-2
		GM28386
		GM41662
		AQP3
		BCL2L15
		KRT79
		9430085M18RIK
		BEND4
		GM11714
		GM13935
		CFAP299
		GM15873
		COTL1
		MIR6991
		PDCD1LG2
		ITGB8
		CHRNA2
		GM43558
		GM5855
		GM26595
		SOX7
		GNGT2
		MAPK6
		TNFSF9
		DUSP9
		KRTAP9-3
		AMMECR1
		ZMYND15
		CPNE4
		GM15964
		RPL38-PS1
		PORCN
		E230025N22RIK
		GM8670
		GPR135
		RNASEL
		GM16372
		BGN
		GM7850
		FAM43A
		GM48275
		2010204K13RIK
		FAM184A
		GM6551
		SNORA73A
		LYZ1
		AVPI1
		GM49774
		MGST2
		DCDC2B
		KCTD11
		GM49442
		SLC9A5
		H2AC12
		MFSD2A
		SERPINB12
		BCL2A1A
		GM4972
		SERPINA3M
		PCDHGB7
		GM13032
		GM26558
		APOL8
		1700092M07RIK
		GM26714
		TMIGD1
		GM9432
		MIR6939
		A530010L16RIK
		PRKG2
		KRTAP6-5
		PTK6
		KRT1
		GM8587
		GM6158
		SLC4A7
		EVI2B
		RSKR
		CTSK
		SNORA73B
		AU020206
		PPP1R3B
		GM17907
		CACNA1G
		9930017N22RIK
		GM50282
		EME1
		GM47749
		SNORA61
		CEACAM18
		BC106179
		GM44414
		TBX10
		GM47127
		GM15991
		GM45399
		SKOR1
		RUNX1
		TRPV1
		SLC5A10
		AXDND1
		GM15601
		SFN
		5430437J10RIK
		POLR2K
		GM26315
		CCR10
		ZFP941
		GM25777
		TOMM6
		SLC38A5
		GM11496
		WFDC2
		DYRK3
		4930556C24RIK
		GM9944
		CORIN
		BNIP5
		GM48704
		GM47079
		GM9696
		GM11520
		GM45397
		RPL30-PS1
		KRTAP15
		DGAT2L6
		GM19610
		PLD1
		GM25911
		GM5640
		GM13698
		ALPL
		SNORD73A
		BTBD19
		LPCAT4
		GM12248
		STOM
		B4GALNT1
		MAB21L3
		DEPDC1B
		GM24187
		TRBJ2-3
		TMPRSS7
		LRRC66
		9530056E24RIK
		DCBLD1
		SPIRE2
		LLPH-PS1
		GM20056
		4930578I06RIK
		GM13695
		ENTPD7
		ADGRG1
		COL5A3
		ARC
		GTSE1
		HEYL
		DUOXA1
		GM266
		MASP2
		CTSD
		PIF1
		IL1F5
		FAM131B
		GM44851
		FN1
		TUBB2A
		PARP9
		TRDV4
		COL12A1
		GM35363
		GM44291
		SAMD5
		JUNB
		CLEC2F
		GNG5-PS
		PMEL
		SLC20A1
		ETV4
		RNF207
		ERO1L
		TSPEAR
		SULT2B1
		GM29362
		PXDC1
		IGSF9B
		GM11989
		A430057M04RIK
		GM36961
		GM24447
		DUOX1
		GM24270
		GLIS1
		SLC25A13
		GM16353
		GM44751
		H4F16
		GM9736
		TMEM121
		SLC6A20A
		RET
		GM12525
		CCL22
		CHST5
		GM4735
		ERFE
		GM26316
		GM17194
		H3C11
		MEX3A
		NKPD1
		MAP3K6
		GM13193
		GM15420
		ENO1B
		DNASE1L2
		SNORD35A
		GM46379
		GM47991
		GM10561
		SNORA41
		ZFP385B
		6030440G07RIK
		FXYD2
		E2F7
		SCPEP1OS
		GM20482
		TNNC1
		GM15759
		1700069B07RIK
		FAM20A
		SYCE1L
		EPOP
		SNORA57
		DANCR
		GM17300
		DNAH7C
		S100A3
		TRAF4
		BCL2A1B
		CNBD2
		GM6593
		GM43006
		MT-TF
		NOS1AP
		PLK2
		GM37490
		AHCY
		PRSS30
		PROSER2
		GM22634
		GM24888
		STON2
		GM30042
		KCNQ2
		GM14719
		VANGL1
		9130230L23RIK
		SLC15A2
		ENO1
		GM44949
		IDI1
		GM24616
		2010016I18RIK
		1110008P14RIK
		CSTA1
		WASF1
		DBF4
		GM41293
		MIR5136
		GM15789
		AA914427
		GM11942
		UQCRH-PS1
		RNF128
		FABP7
		SLC25A48
		PTGR1
		GM10434
		GM13767
		NRADD
		CENPE
		GM33432
		LCA5L
		PPARD
		GM36638
		GM5686
		4933421A08RIK
		SNORD49A
		GM15452
		H2AC11
		ORAI2
		XDH
		GM33699
		PDE12
		GM11166
		GM28071
		SNORD34
		RPSA-PS7
		GM13082
		IGSF8
		KIF2C
		SLC35F6
		GM43566
		BUB1
		CT010467
		DNAH2
		GSG1L
		PGF
		DUSP6
		TRIM62
		GM11706
		HMGCR
		FAM171A2
		SCRG1
		SCD2
		SNORD43
		GM44957
		PIK3R5
		SNORD17
		1110025L11RIK
		CD5
		ABHD12B
		TFPI2
		TARM1
		GM26397
		GPR150
		ZBTB8B
		5930409G06RIK
		PCDH1
		MIR6913
		CD33
		GM49888
		LYPD3
		DHRS7
		MLKL
		GM3788
		GM15795
		REEP2
		CDHR5
		MYL2
		SLC9A3R1
		A2M
		GM48678
		UNC13C
		GM10340
		DHCR24
		BC037039
		GM17826
		GM13624
		ZFP92
		GM13398
		ITGA2B
		SOCS5
		GM12352
		GM43062
		GM4811
		H2BC11
		GM50184
		DEPDC1A
		SLC7A1
		WNT11
		ELK3
		GM11222
		CBR3
		SLC5A9
		CPLANE2
		GM12704
		AQP9
		FAM83C
		TTYH3
		NME1
		IL1F9
		ZFP365
		TRPV3
		GM23935
		LARS2
		BCO2
		1500009L16RIK
		MIR27B
		FMNL2
		MIR5620
		ST6GAL1
		CYP4F16
		GRID2IP
		GM13226
		GM12349
		GM45644
		UCP2
		GM22478
		TCIM
		OSGIN1
		HMGA1B
		ITGAE
		RDH12
		SOCS1
		STAB1
		BGLAP3
		GM11110
		AWAT1
		IL2RA
		LCE1H
		GRASP
		TGFA
		GM37795
		GM48146
		RHOF
		UBE2C
		CDC25C
		GGH
		SPECC1
		2700029L08RIK
		CAPG
		GJB4
		GM50223
		PARPBP
		MANBA
		KIR3DL2
		GM6375
		GM26394
		TLE6
		SEMA6A
		PLA2G4F
		4632411P08RIK
		RNPEP
		GM46649
		SLC34A2
		SCPEP1
		TRIM15
		ADAMTS15
		LGI3
		SKA1
		BLMH
		GM44570
		GM48137
		ATP1A1
		GM10259
		GM5436
		LAMC2
		MIR7058
		GM36079
		LCE1K
		C1QTNF5
		LAMB1
		GM3699
		GM6967
		LRRC8C
		GPR183
		DCXR
		FBLN1
		CKB
		TUBA1C
		DLGAP5
		KCNMB4
		IL12RB1
		GM19557
		DDHD1
		GM49739
		IER5
		KIF21B
		2810408I11RIK
		ZWILCH
		GM2164
		GM37192
		GPX1
		GM50373
		MPV17L
		CHSY1
		PCDHGA7
		LY6G6D
		SLC43A2
		TMEM45B
		RCN1
		GJA1
		OACYL
		PCDHB6
		KIF18B
		FAM162A
		TMEM229B
		CNFN
		TRIM11
		EVA1A
		PRICKLE2
		PM20D1
		GM20554
		A330009N23RIK
		SLC27A4
		GM31363
		FBP1
		DDIAS
		EGR2
		NCF1
		K230015D01RIK
		RAB24
		MAOA
		KIRREL
		GM11946
		RASSF9
		CPT1C
		RN7SK
		GM47232
		GM38021
		GAS5
		CHGA
		BUB1B
		BORA
		IGHG2C
		APON
		ATP6V1B2
		TROAP
		PDZD4
		SPC24
		CLSTN3
		TTC36
		SNORD32A
		TWF1
		LGALS7
		TUBB2B
		A730020E08RIK
		GM10184
		SMTN
		2610035D17RIK
		MCM10
		MARK1
		CKAP4
		KPNA2
		COQ8B
		GM46620
		GM13204
		CKAP2
		CES4A
		CCDC116
		COL18A1
		ALCAM
		CDK5R1
		DEGS1
		KIF1A
		PIGF
		CDK17
		MAL2
		NFKBIZ
		PMM1
		OAF
		GPR176
		NUDT10
		TAX1BP3
		LCE1F
		TTPA
		COMTD1
		SNORA31
		D130058E05RIK
		MARCKS
		TMEM40
		RIPK3
		GM11605
		REEP4
		ATP6V1A
		CIT
		MAP4K4
		MPP7
		CEBPB
		IER2
		MYD88
		GM9826
		SPRED3
		PRR11
		GM49131
		TSSK4
		HMCN1
		GM2420
		CERS4
		EPHX3
		ATG9B
		KLK11
		GM37116
		TXN1
		APRT
		GTF3C1
		TRIM46
		GCHFR
		SLC22A23
		PSPH
		DUBR
		2700038G22RIK
		MSN
		A930001C03RIK
		5033430I15RIK
		TPCN2
		GM16069
		ALDH3B2
		SLC25A45
		MFGE8
		PLAC9A
		ESD
		GM12774
		GM13597
		ATP6V0C-PS2
		CT868690
		EPHA7
		ACAT2
		ITPK1
		1110038B12RIK
		GM44867
		SLC16A11
		GM9974
		GM29156
		1700012P22RIK
		ATP6V1C2
		BIN2
		CTSA
		HOXC13
		GM37277
		SDC1
		TRAIP
		CD101
		HIST1H4M
		C4A
		GM13502
		FBXW9
		ALDH18A1
		DSG1B
		TRIM13
		GM6599
		5430403N17RIK
		LAMC3
		GM45110
		CD44
		HYAL1
		GM50322
		SLC39A4
		PRAG1
		DEFB14
		TMSB10
		FASL
		2310008N11RIK
		QTRT1
		GM12496
		PIMREG
		PCYOX1L
		MORRBID
		GM5824
		SNORA43
		SKA3
		1700023B13RIK
		ACP7
		TSTD1
		TLCD2
		TRIB3
		GPR153
		RAB26OS
		AADAC
		TFAP2A
		PTTG1
		EBP
		GM6043
		ACOT4
		GM47071
		DBN1
		PLCD1
		TAGLN2
		ATP6V0C
		GM16087
		TMEM139
		FA2H
		NBEAL2
		RNF122
		LARGE2
		PGAM1-PS2
		GEN1

## Sheet: Fig.3C right pannel
SCCvsNormal Down regulation	Down regulation AKvsNormal	SSLTOPKvsSSLWTUP	SCCvsNormal Down regulation|Down regulation AKvsNormal	SCCvsNormal Down regulation|SSLTOPKvsSSLWTUP	Down regulation AKvsNormal |SSLTOPKvsSSLWTUP	SCCvsNormal Down regulation|Down regulation AKvsNormal |SSLTOPKvsSSLWTUP
RNF125	ADGRF1	PPTC7	GSTA3	FAM110B	SLC6A2	TNNI2
KRT4	GTF3C5	FAHD1	MSMB	EMX2	ACKR4	PIK3C2G
HTR2B	TREM2	PIK3IP1	HIST1H2BO	CRY2	TPPP	SYT17
SULT1E1	TFPI2	PER3	MGAM	FAM13C	CUEDC1	BTC
LINC00302	TANC2	LPL	GPR22	RAMP2	DUOX2	CLDN8
ZNF571	CXCL6	GM50439	SLC9A3R2	ADRB1	CAP2	ETV2
SPATA6	ZNF549	GM20186	HOXA2	PLLP	IQSEC3	CDK5R2
SLC47A1	LEP	H60C	IL37	RIPPLY3	SLC4A8	NR3C2
HIST1H1T	KIF26B	GM49518	GNRH1	CYP4B1	ARHGEF10	SLC26A3
LAMB4	TMEM209	LIMS2	ZNF204P	TMOD1	ART4	PPP1R3A
MEOX2	PPP4R4	GM33280	CFP	AR	TGFB2	ADGRV1
CYSLTR2	ERVH-6	H2-M5	CCL27	SNTB1	NTF3	NPY1R
IL7	NSD2	SLC41A3	TNNC1	LIFR	HOXB9	PLCB4
RTN1	ZNF83	THRA	ZNF214	COBL	PDLIM3	FGF13
POU2F3	TMC7	AIRN	CRISP3	LRP4	FERMT2	MYOM2
TRAT1	TFPI	CRYBG3	GPR171	HPGDS	ADORA1	NPTX2
CP	HIST1H2AM	FAM227A	USP49	FMO5	SPEG	ATP1A2
RNASE4	CENPI	GANC	C9	FAM13A	TNFRSF11B	PPARA
MYB	C1orf112	H2-Q7	PGAM2	TSPAN12	BANK1	WIF1
CEACAM8	COL10A1	ACSL1	MAGEA11	ASPA	PAPPA	ANKRD2
ACSF2	THAP10	NPHP1	IKZF3	PEG3	DNAJB4	DLG2
TMEM144	KCTD13	GM31024	ANGPTL8	HLF	LEPR	TRDN
ZNF230	YIPF4	FOXRED2	NRIP2	TFAP2B	SIX1	ZFP37
NRG2	THAP9-AS1	DIP2C	TIGD6	ITM2A	ABLIM3	CLMN
EFHC1	GEMIN2	CFAP300	LINC00328	ISL1	KCNJ16	TSPAN8
ACADSB	DOP1B	ERMAP	FKBP10	MCF2L	ADGRA3	MYRIP
PDZD2	SND1-IT1	ADRA1B	GRP	DOCK3	PHKB	NMNAT2
FOSB	SLC25A37	2010300C02RIK	SYCP2	ANGPTL7	PLS1	SGCG
ZNF652	NOX4	TMEM100	ZNF667	CDON	COL4A4	NAP1L3
ZNF682	ATG16L1	2310015A10RIK	CMAHP	FRY		MRAS
NYNRIN	RAB33A	SCCPDH	TPH1	HNMT		PCOLCE2
P2RY14	PAN2	HEPH	C5	CPEB3		DNAJC6
RGS13	ADH1A	HIVEP3	CFAP43	DNAJC28		RELN
N4BP2L1	KCNC4	ZFP318	ZFP2	ATP6V0E2		HOXC8
ZNF184	LOC389906	LHX6	NANOG	BCHE		PRKAA2
PDE5A	ESF1	MYCL	NACAD	KIF5C		GFRA1
SOX5	GTF2H2B	GM39090	ZNF471	ASAP3		CYP39A1
POU1F1	SYCP1	LYPLAL1	CASP17P	PLP1		GPR37
METTL2B	CNTN5	CBR2	KIAA0895	RGS11		PPP1R9A
PIK3CG	GNAL	METTL15	LINC00472	STXBP6		KLHL41
LGI1	NAA15	IFNGR1	ABCA3	ZSCAN18		PELI2
MYH3	NOL10	KRT80	AKAP5	DGKB		KANSL1L
C2orf68	ERC2-IT1	PDE6D	AFDN-DT	TBX3		B3GALT2
ANKMY1	PRR3	VMN2R85	ZNF385D	NPR2		SGCA
PCOTH	CHRND	LETM2	ARHGAP4	LRRC2		SERPINA5
CYP2J2	ARSJ	ARL4C	ZNF493	RIC3		EGF
ZNF345	CCL21	ANXA6	DKK2	PAIP2B		UPB1
TIE1	AVPR2	ALDOA	PPM1H	ATRNL1		CPEB1
B4GALT6	BCCIP	ZFHX4	EGOT	CD207		PRKD1
DHRS2	TAS2R7	GM15675	OGN	ARHGEF26		ENPP4
CYP4F3	POLI	NDRG1	PPARGC1A	KLK1		ESRRG
GIPC2	TPPP3	VEZF1	SCN9A	ADCY2		ZC2HC1C
TENM1	ADGRG6	LRP3	DPY19L2P2	MT4		TSPAN2
SPICE1	SALL1	AA467197	COL21A1	RRAGD		CYSLTR1
GABRA6	METTL18	LPIN1	ZNF492	ITGA8		PRKAR2B
ARHGAP24	SSUH2	CLASP2	SUSD5	NTRK2		XK
GATM	LRRC37A3	KCTD21	ZNF135	NEB		SLC27A2
RAB40A	ABCA11P	AW011738	PSG7	HMGCS2		PLCE1
LINC00597	EEF1A2	GM11827	ABCA6	IGFBP5		GSTT2
C3orf52	MSLN	PRKAG2	BPESC1	VASH2		ADRA2C
ZNF280D	KNTC1	ULK2	GREM2	HSPA1L		MSTN
CYP27A1	GALK2	ZFP367	FAM174B	PYGO1		ITGA7
ACACB	FCRL2	CCDC57	STAMBPL1	AGO4		PCP4
TRAPPC13	MIP	NEDD4L	GAS2	NNT		SCN3A
ZNF43	PDGFC	GM48350	CATR1	ANKRD6		PRKG1
SCARF1	ZFYVE21	TFEB	CXCL5	SORBS1		SIM1
LRP6	TLX2	MRVI1	TRMT9B	SCUBE2		ZBTB16
FGF9	STXBP2	JPX	GULP1	PLAAT1		SEMA3E
VHL	LMO1	GPR19	BHLHB9	ARMCX1		CPED1
EFHC2	EIF2S3	HMGB1	GYS2	GATA3		PCK1
L1CAM	ZNF343	2810029C07RIK	MYOZ2	MYOZ3		ADAMTSL3
SLC3A1	PTBP2	GPD1L	FAM224A	DMD		MYH8
SLC27A6	CDH12	GM5276	GLS2	SLC16A10		PODXL2
MAP4K3	FGF20	ZC3H6	OLFM4	GNG7		UST
PNPLA3	FAM216A	PFKFB1	ANG	LMO7		AMOT
MFAP3L	ZNF551	SYNPO	LILRB5	IL20RA		TSGA10
PPARG	ZNF329	JAM2	SPINK1	ORM1		ESPN
KLHL29	RASAL2	GM10638	ZNF415	MACROD1		SBSPON
ID4	C9orf40	ARL4A	SORCS3	TMC5		SOX30
LOC441204	CNOT3	CDKAL1	UGT2B17	FBP2		NPTX1
CFAP69	ARFGAP3	SLC1A5	TMEM156	CD226		FAM189A2
PTH	CMAS	INPP5A	CLGN	AQP4		NME5
ATP8A1	DNMT3A	PLPP7	CD69	TMEM255A		ITGB1BP2
SYTL2	NUDT21	TJAP1	TNMD	ELL3		AGT
ZNF37BP	LRRTM4	PIGP	ANO2	TSPOAP1		SCAI
CERNA1	LRRC17	ANKRD29	ACADL	PKIA		XPNPEP2
PTCH1	MAP3K20	5830418P13RIK	PKP2	FAM107A		PLEKHB1
SMAD5-AS1	CSPG4	DNAJB5	GGT5	GABRA3		ITIH4
SI	WARS2	EGFL8	HNF4G	EMID1		TMEM238L
PAQR3	ESM1	DAGLB	GCM2	FUT8		LRP2BP
LRRTM2	AGR2	CDK15	LRP5L	HOXC6		SEMA3D
TMEM47	ZBED4	PLB1	MGAT4C	PRODH		CDO1
CDHR1	THBS4	GM6123	SCN7A	PPP1R3D		KCNA2
HTR1E	HHLA3	SEC22C	CCL23	ALDH6A1		GLI1
KERA	CDH8	SHISA2	PSCA	NR4A1		GLRB
MGAT4A	GAGE1	DYNLL2	MGC2889	RALGPS1		ENPP1
CCPG1	ERO1A	ZFP975	TBCEL	MKRN3		BEX1
ZNF273	SRPX2	ZFP820	KIAA1107			ST6GALNAC5
FAM149A	ADH1C	AHNAK2	PCDHGB6
USP53	VEGFC	SEMA5A	PLAG1
IGHV5-78	ZNF780B	YBX2	CCDC170
CAPN10	GEMIN8	ANKRD55	MAK
DHFRP3	FAH	STIM1	CACNA1C
SNAP91	EMSY	MAP2K6	ABI3BP
GPR18	LOC100130331	NDRG2	CNGA1
RFPL1S	CDH2	ZRSR1	LPA
WSCD2	RBM12B	TEAD1	PTGER2
SLC18A2	ATF2	MBOAT2	ENPP3
CBX4	CASP8AP2	JADE2	MBL2
TAS2R14	CDK14	LRRC20	ZFPM2
NRTN	RAI14	GM2436	SLCO4C1
RPA4	BRIX1	EBF3	TRHDE
TAS2R8	ACTR3B	TMEM38B	FABP7
VPS13A	LGR5	GM15417	CSN1S1
CYP1B1	WDCP	PDGFD	ZNF268
BEX4	ITGAX	RPL31-PS15	CASC1
ARPP21	SLC16A2	2700046G09RIK	PAK3
EPHX2	ADIRF	SOCS2	SLC25A21
RAB33B	UTS2	CCDC187	FBXW4P1
CDH22	RBMS3	MLLT11	SPATA7
EZH1	ZNF239	GM43720	HSD11B2
FABP3	LAMC2	SIX5	KIF1A
MNS1	RCOR1	USHBP1	COCH
RIMBP2	BAG4	SBF2	LOC100506282
PLAGL1	MICAL3	GM44321	CNIH3
CARF	TRDMT1	ZFP831	GABRA2
CRY1	DIAPH3	ITPKB	GPRASP1
ATP7A	FZD7	SCEL	GC
DMXL1	IL1A	MTMR11	RRAGB
ZNF254	GRIA3	DCAF6	SYBU
ADRB3	GSTM5	VAMP2	DMP1
CCND1	ZMYM1	ARHGAP18	FGF2
DTWD1	MAGOH	SLC22A5	LINC00260
RNFT1	CHCHD7	CLSTN1	PGAP1
LINC00894	LAMA4	C1QTNF9	CBLIF
PEX12	ZNF7	GM17057	DPPA4
IRAK3	UGT2A3	CAVIN2	ZNF442
SPRY2	PYHIN1	CYFIP2	LHCGR
UGT2B4	SIGLEC1	PHTF2	ZBTB33
RETREG1	MAGOH2P	KCNN1	VIP
IQCC	WFDC8	ZFP467	ITGA9
GPR157	IBSP	ZFP943	ANKH
LONRF1	SPEF1	TJP3	CSRNP3
PNLIPRP2	IFT140	SUGCT	SLC13A1
PHF14	SHARPIN	ZFP455	CA3
SSBP2	MPHOSPH9	CTF1	GABRG2
MIPEP	CALB1	GM45428	NR5A1
ASTN1	CTNNAL1	SLC7A6	GATA6
CENPJ	ERBB4	GM4575	TTBK2
SLC26A4	HOOK1	RAMP3	ZNF529
TYRP1	LECT2	KLHL7	PDE6C
RHOT1	HTN1	RMND1	CHRD
SCN5A	ATP2B1	IVNS1ABP	KCNAB1
MAB21L4	NPBWR2	NUDT16	BAGE
RUNDC3B	ANO1	SMYD4	LOC100294145
PIGZ	HOXD1	TXNDC16	SPATA31C2
NAA16	TRIO	TBC1D19	LOC202181
CUX2	TOX	SEMA6C	ANP32D
SV2B	PTCD2	CAR8	TOX3
ISOC1	ITFG2	CALM2	OMD
MDM1	WLS	RGS6	SYCE1L
FLCN	TLR3	GCA	GRIK2
CEL	ZBED8	PTHLH	CNTLN
ZNF141	GPALPP1	EIF5A2	CCZ1B
KCNJ13	CERS6	CAMK1	MATN3
BIRC3	LINC01140	CRYL1	THSD7A
CACNA2D2	CASP6	DAGLA	SCUBE3
SLC35A1	RBM41	DPF3	NUDT6
TRIM36	IGF2BP2	A330041J22RIK	RERGL
SOX17	ATP11A	CACNA1A	TRIM9
PKDREJ	MIS18BP1	TMEM159	SERPINA10
C1orf115	GRWD1	ZFP229	NAALADL1
RPL23AP32	SOX13	PWWP3B	KCNJ1
SCN11A	PRAF2	RAG1	ALOX15
NFASC	LOC100287387	4430402I18RIK	INE1
AADAC	MBIP	CD109	ANP32A-IT1
FLJ13224	BACH1	CCDC50	VGLL3
RAVER2	SLC25A22	GM46404	SPIN1
LRP1B	PAK1	GM47879	ASB9
FBXO4	FUT9	GM8750	ADD3-AS1
LAMC3	DPYSL3	CSRNP2	NSG2
CDC14A	IRS4	E330013P04RIK	LGSN
NSUN6	LSM14B	LYNX1	NLGN1
TBXAS1	IPP	OPHN1	PAMR1
ITGAL	2025-03-02	STRIP2	KLF3-AS1
CLIP3	ADAMTS20	EN2	MARCO
ETFDH	THNSL1	CREBL2	ZNF675
PDZK1	SOGA1	PARVB	RP2
GVINP1	MMP20	EIF3S6-PS2	SLC37A1
TUBB2B	ALG13	AMD-PS4	RGSL1
DCAF1	CLSPN	FYCO1	LIF
AVIL	EN1	TENT5C	DIRAS3
PHYH	CTRC	GM25789	SHCBP1L
MAN2A2	IMPACT	TEX19	JHY
TONSL	C11orf1	PTPRD	LGR4
KIT	MED7	RHBDL3	HYMAI
CDKN2C	RCBTB1	SIX4	PKN1
RND2	NSD3	PFKFB3	TAT
TSPAN7	MSH2	SOX8	GPC4
NSUN7	EFNB2	GM20443	BHMT2
EGR3	FBXO11	ZKSCAN4	FAM184A
NRXN2	BMPR1A	BC035947	USH2A
GAN	HOXB6	RNLS	CYP2B6
MFSD11	FAM66D	FSTL3	SAA3P
CYP3A43	DENND2A	ZFP202	NR2F1
ZBTB3	ABCC4	GM10222	PRR14L
CCN3	THBS3	MT-ND4L	KIAA0087
BTK	CMC4	CD59A	IL17B
ABCA8	VPS53	BDH2	CCDC30
NTM	SUN1	GPAM	PSORS1C1
XYLB	ECT2	RRM2B	ABCG2
LILRB2	LPAR1	SGMS2	PCF11
NIPSNAP3B	CSPG5	RAC3	RAG2
LOC100505498	DOCK5	GM31583	CLCN4
GH2	SREK1IP1	NTRK3	GFRA2
MYCT1	FBXW4	SEMA5B	RYR2
RUNX1T1	C5AR1	TRIM34A	KLRC4
HEXA-AS1	PRSS16	GM8990	TEX14
MST1L	SKP2	TSPYL5	CNTN6
LY75	TDRD3	MEGF6	HESX1
PCSK2	ADGB	ENTPD2	LINC00950
PSPH	TNRC6B	CAMTA1	PPEF2
C5AR2	MPPED2	E030030I06RIK	SETMAR
CYP46A1	LRIG1	CAR11	ADAM29
PBOV1	LMAN1	ANO5	PCDH9
INSM1	AGTPBP1	F630042J09RIK	CD40LG
CCDC144A	ZNF468	CCDC88C	SLC5A12
PNISR	ZNF84	SAT2	CADPS
F2R	XRCC1	DZIP1	RFPL1
NTS	PIGR	GM47599	SCD5
NMT2	ZNF217	NFIC	PCDH8
ZBTB18	PALM	GM11127	ZKSCAN7
RC3H1	FAAP24	MERTK	SLC14A1
C14orf132	EPCAM	EFEMP1	RNF32
RAB3A		ACTL6B	NLGN3
PIK3CB		ZFP3	ANKRD7
IL11RA		FNIP1	ELANE
OLAH		GUCY1A1	BCAR3
SMR3A		SERPINB6A	ST8SIA1
TRIM46		ZFP667	LOC101929148
BTAF1		ZFP704	DYNC2LI1
SEMA3G		9330102E08RIK	BST1
DNASE2B		PLATR6	CES1P1
SLC2A11		SCN4B	PCDHA9
ALCAM		ALOX12	PENK
C6		GM3252	KCNN2
SPAG16		GM5113	SEMG1
MTMR7		GM31545	LINC00939
UBXN2B		PHLDB1	ZNF573
GP5		ANKRD44	GPC3
SLC10A1		GNPDA1	KHDRBS3
APOOL		GM7308	ZNF37A
SMARCA2		CRIM1	ARID3A
ZNF518A		PHF20	ZNF536
ACVR2A		CAMK2G	TBC1D29P
SOSTDC1		ATP2A1	RPARP-AS1
RPGRIP1L		CYP2J9	NBEA
AKR1D1		GM9484	CCDC71
OXR1		RGMB	CBR4
DCLK2		MYBPC2	CLCA3P
AKAP7		CCDC73	VPREB1
PGRMC2		5730455P16RIK	LINC00588
SYN2		H2BC6	ENPEP
SEC14L1P1		GM11613	TLL1
ITPR2		6230400D17RIK	LINC00963
SCRN3		RIC8B	ZKSCAN8
UNG		GM5144	OR2B6
HOXC4		GM42903	TM4SF20
DZANK1		SAMD11	NRDE2
CHL1		PIK3R1	DDX25
C5orf30		GM28557	NRXN1
EPHB6		GSTO2	WNT2
N4BP2L2		GM14383	F10
SERPINI2		GM8234	MYOC
CPS1		CUL9	PPIEL
ADAM3A		ZFP40	TBC1D8B
EXO5		GJC1	CRISP1
ZC2HC1A		HEXDC	CST1
NFIB		TTC3	LRRC31
SLC46A3		MICU2	RHOBTB3
MAGEH1		H2BC21	GRIK1
ANKRD36		PCGF5	MAP3K7CL
LY9		AGL	PRR16
LOC100996756		NADK2	CYP7A1
PDE6A		CAMK2N1	DBF4B
TGM5		SULT1A1	CD160
CLCN5		PLCL2	SIM2
PROP1		SOX2OT	PCDHGA8
SATB2		D230049E03RIK	COL8A1
ASB8		1500026H17RIK	ZNF613
SYNGR1		ZFP931	PLG
HBZ		TDRD7	PTGDR
HNRNPA3P1		PIGG	PLEKHS1
TMEM231		BSN	KCNE4
ANK2		ZFP108	DYM
ALDH5A1		GM14419	ST18
KDM6A		PRSS23	TCEAL2
ZFP30		CYTL1	SLITRK5
PEX1		ASPH	FGF7
HHLA2		RYR1	RAB9BP1
SLC22A2		ARMCX4	SPO11
MAPT		AQP7	PTH2R
GAL3ST4		MORN2	SLC2A2
ARHGAP12		4932441J04RIK	CEP152
ZNF248		AGPAT4	ZEB2
FAN1		H2-M3	NDNF
FGF22		GM28609	ZNF157
ELAC1		A930037H05RIK	BARD1
ERAP1		APBB1	SLC12A1
SPACA9		LZTS3	IFNA2
IL2		SERPINB2	ZNF221
ELOVL6		PGM1	IGSF9B
NAP1L2		SLC25A4	CLSTN2
NFIX		TDRP	RPE65
NR1H4		CNNM1	CAMKMT
SESN1		MBP	SLC25A42
DRC3		MLXIPL	ST7L
MILR1		ACADM	PRKG2
ABCA4		CLCA2	SEMA3A
RBFADN		STAU2	TRIM52
PHYHIP		DGCR6	PRR5L
ICA1		GM17399	TERT
POGZ		THPO	LOC730101
DGKI		SRCIN1	TNFRSF17
ARHGEF40		GM43590	ADGRB3
HIST1H2AK		SPRY1	ROR2
SALL2		A430018G15RIK	EHHADH
SMAD4		AKAP12	DIO3
GABRD		4930506C21RIK	FNBP1L
FBXO24		NET1	ZNF80
CYP4F12		MAP9	UCN
PEX5L		P2RX6	MAT1A
PTGER3		ACER3	CPN2
EPYC		GM17597	TESMIN
MT3		A930024E05RIK	GNGT1
ASIC1		P4HTM	ATXN3L
LOC51145		IGDCC4	RADX
SEMA6D		LDAH	TNFSF4
ZNF175		ABCC8	ADAM15
LZTFL1		HSDL1	TRPC1
TAC1		PTGFR	MYLK3
KCNV1		PGM2L1	CCDC106
WDR78		RAPGEF2	FRRS1L
FLT4		MT-TL1	ZNF334
RARRES2		KLHDC2	RALGPS2
LRRC6		SIK1	FAM135A
VPS50		AAMDC	TAS2R10
		TMCC2	IFNA1
		D6ERTD527E	HAUS6
		PHF19	AMELY
		BRSK1	LRCH3
		GM16897	KLRA1P
		SDC2	FEZF2
		MTURN	NUDT13
		TMSB15L	TTLL7
		SFXN4	MICOS10P1
		CILP2	GRIA2
		CCDC69	KCNH6
		RPS6KA2	ZNF440
		LYSMD1	DPYS
		CCDC136	PMS2P4
		PER1	RBM48
		SEMA3C	PRIM2
		CHPT1	B3GALNT1
		FBXO27	ALB
		GM10814	PGR
		4930599N23RIK	RANBP17
		CHIT1	PIP5K1B
		GM4938	MOCS2
		SHOX2	CKMT2
		LRRC29	NOL4
		AC132288
		PLPP3
		VASH1
		GM12430
		SYT14
		METTL22
		ATP2B4
		PRRG1
		MORN1
		HOXD4
		TMEM220
		SLC1A6
		YPEL2
		PTP4A3
		SLC36A2
		OPCML
		MPP2
		FAM81A
		ZFP106
		GPAT3
		ST6GALNAC2
		GM4076
		1700025G04RIK
		CYP2J6
		KLF11
		GM15541
		AIF1L
		CAMKV
		PFKM
		GYG
		BBS2
		DHDH
		MOB3B
		ECI1
		FXR1
		SORBS2
		RIDA
		6330403L08RIK
		UNC79
		RIAN
		PINK1
		TRIM38
		EEPD1
		A530016L24RIK
		FN3K
		SLC44A3
		GM43848
		GM38300
		GABBR1
		RGS9BP
		LMO4
		GAS6
		ZBTB20
		IL18R1
		ALDH4A1
		CHRM4
		GM21955
		E330011O21RIK
		ZFP775
		9330104G04RIK
		HSD3B7
		KCTD12B
		GM13205
		KCNJ12
		NKAIN1
		N-R5S39
		H1F3
		IFI27L2A
		SELENBP1
		A230083G16RIK
		GM37829
		GM49893
		TRIM32
		GM32031
		HIC2
		H2-Q5
		PTPRR
		MANSC4
		ZFP629
		ZFP457
		FAM183B
		GM9378
		GM33489
		FGL2
		CYP2D22
		EDA2R
		GM43235
		CGNL1
		GM43668
		CDH9
		METTL7A1
		NXPH4
		GM47863
		SEPTIN3
		GM960
		PPP1R13B
		PYGM
		GM49417
		LIPE
		TENM2
		GYS1
		EML1
		ENTPD4B
		GM5628
		TRBJ2-1
		KCNH2
		GM37167
		MIEF2
		BTRC
		GAMT
		MPDZ
		ASTN2
		PIR
		LHFPL4
		AMIGO2
		ZBTB46
		ZNF41-PS
		G730003C15RIK
		EHBP1L1
		TNXB
		MEIS3
		GM7054
		FZD4
		RASGRP1
		ARL6IP5
		FUT1
		AWAT2
		IQCB1
		RPRML
		GM3883
		TRIM65
		GM16062
		GM9864
		ZEB1
		TNS2
		ELMOD1
		TRAF5
		GM13091
		1190005I06RIK
		SYNPR
		PDE1C
		1700108F19RIK
		ZIC3
		NR3C1
		ZFP874A
		ART3
		CAV1
		TMC4
		GDPD2
		ANKRD24
		GM9726
		RCAN2
		TMEM25
		ORM2
		NXNL1
		GM8055
		GM14287
		GM43180
		OPTN
		COL20A1
		LIN28A
		ARRB1
		SUCNR1
		PLSCR4
		FBXO17
		ZFP184
		UGP2
		PROB1
		F2RL3
		SNRPN
		DHTKD1
		PMP22
		IGF2BP3
		KCNA6
		GM37935
		SMARCD3
		BTNL2
		CRACR2B
		CALCRL
		DBP
		C130074G19RIK
		TAFA5
		PGM5
		GM6545
		ZFP934
		TMEM240
		VLDLR
		ROBO1
		RAPGEF4
		STK10
		2310015K22RIK
		C330018A13RIK
		ARID3B
		ARHGEF6
		VWA1
		GM29170
		KCNQ4
		CD99L2
		PDPR
		GM20878
		AC160336
		AP3M1-PS
		GRIN2C
		HS3ST6
		GM47898
		PAQR4
		GJC2
		SMIM1
		GPSM1
		GM20257
		EID1
		MTERF2
		TEF
		GM23264
		PRLR
		PRSS36
		ACTA1
		FXYD1
		KLHL13
		ARSA
		SCOC
		RNF165
		ECHDC3
		RXRG
		HJV
		FZD9
		GM17080
		TMOD4
		KLHDC1
		GM15533
		AKAP6
		GZMM
		ZBTB4
		NPTXR
		CMBL
		GM2974
		GM12319
		SERPINA3G
		UBD
		ASRGL1
		KCNB1
		DIRAS2
		GPLD1
		SORBS3
		GAP43
		PBXIP1
		PPP1R2-PS2
		ENKUR
		SPIN2C
		FOXD3
		FABP3-PS1
		GM44667
		GTDC1
		NFATC1
		PLEKHF1
		LINGO3
		NEURL1A
		GPIHBP1
		GAD1-PS
		GSTT3
		EFCAB2
		SERPINA3E-PS
		GM36266
		GM47087
		CCDC62
		AC241534
		RNF115
		KATNAL1
		TCEANC2
		MAP1A
		ESPNL
		SEL1L3
		CLDN15
		BTBD8
		DST
		GM8116
		ALDH1A1
		ZFP651
		BRD3OS
		EBF1
		SLC2A4
		IRS1
		CPT1B
		CLEC9A
		ITGB3BP
		FREM2
		GM12643
		WFDC1
		TNS1
		ACYP2
		GM13169
		ABTB2
		ABHD14B
		MYH11
		PREX2
		A030001D20RIK
		CXCR5
		H3F3AOS
		ZFP951
		HRC
		ARHGEF9
		DGKK
		F630040K05RIK
		GM12247
		TESC
		HR
		NUAK1
		GM37292
		P2RX1
		PRCD
		IFI203
		2810039B14RIK
		2810433D01RIK
		SRGAP3
		SKINT8
		GM17396
		C130046K22RIK
		AFF3
		ATP1B2
		CCDC149
		ID3
		GM13233
		SERPINB10
		ARVCF
		CORO6
		DRP2
		CD27
		LCE1L
		CABLES1
		SATB1
		SRGAP2
		FAM229B
		ADRA2A
		SKINT11
		CYP2F2
		CD34
		GM7452
		MIR3113
		HYAL3
		GM8276
		GM17501
		GM17511
		PKD1
		ZBTB10
		PAQR5
		STAC3
		TMEM38A
		EAR2
		4930563E18RIK
		GM35248
		H1F4
		TARSL2
		GM30571
		GM43820
		KCNC2
		5830408C22RIK
		CDNF
		LRRC39
		SERPINA3B
		GM36298
		RPL18A-PS1
		BC049715
		BAALC
		SLC35D3
		CBX7
		WIPF3
		EMP1
		DLK2
		PARP3
		HOXD8
		SERPINA12
		KY
		FAM221A
		GRIK5
		TMEM8B
		IFT57
		GM16185
		LGALS12
		USH1G
		SMCO1
		FCHSD2
		LUZP2
		CD55
		CES1D
		GALNT15
		TPBGL
		MMP28
		4933431K14RIK
		MEIOC
		MILL1
		CDK3
		9330179D12RIK
		TIGD4
		ASB16
		HDAC11
		PRKCZ
		GJB5
		WDR47
		COL4A5
		GM13421
		COLCA2
		TMEM117
		5430403G16RIK
		A930012L18RIK
		PTPRM
		GM10657
		UCHL1
		ADGRE4
		9530018F02RIK
		4930417O13RIK
		ASB12
		GM7162
		GM1980
		6330410L21RIK
		CNKSR1
		SELENBP2
		GM10687
		GM31166
		GM16576
		ASB11
		MLYCD
		GM15181
		HOXAAS2
		CFAP53
		SCHIP1
		SLC30A2
		DNAJC12
		FRMD3
		MIR99A
		PDE1A
		GBE1
		TUT4
		KANK4
		1810059H22RIK
		RBM38
		GALNT17
		GM43302
		GM49494
		KRT23
		TTLL11
		TXNIP
		DLC1
		OBSCN
		C530008M17RIK
		CD96
		WDR31
		SAXO2
		NKAIN4
		GM26592
		SCX
		GM44771
		KCNA7
		A330087D11RIK
		GM16011
		PADI2
		SFXN5
		GM10605
		4930516B21RIK
		2700054A10RIK
		LDLRAD3
		3425401B19RIK
		CYP4F37
		GM37800
		TMEM108
		SEC31B
		2810454H06RIK
		PRKAB2
		GPR146
		SFRP5
		ISM1
		GM35229
		GM19791
		6530409C15RIK
		PPP1R12B
		PDE7B
		RRAD
		GM7507
		GM15777
		4933440M02RIK
		IFI205
		GM49092
		SPNS2
		METAP1D
		PDE4DIP
		PNPLA2
		RBP4
		MYLPF
		SCN4A
		MARVELD2
		ARRDC3
		SNCA
		GM9869
		GM15753
		5330413P13RIK
		ZCWPW1
		GM49201
		4930429F24RIK
		SOBP
		CD300LG
		POPDC3
		GLB1L2
		F3
		4833419F23RIK
		GM19412
		GM47976
		ANKRD33B
		4930451G09RIK
		SORL1
		ZDHHC2
		2310040G24RIK
		WNK2
		GM4544
		CFL2
		MUP16
		TNNT3
		ZIM1
		MCU
		NAT8L
		KLHL34
		MIR8116
		KCNC1
		SLC25A47
		BMPER
		CARNS1
		SSPN
		ALPK3
		TCTE2
		GM5511
		UGT8A
		UNC13D
		GM48764
		SYPL2
		AMDHD1
		CACNA2D1
		PPP2R3A
		GM13244
		CHRNA1
		LRP11
		TMEM35A
		5033406O09RIK
		RGS7BP
		FAM57B
		FNDC3C1
		CLDN10
		MAPK12
		AI854703
		FITM1
		GM37847
		GM3587
		JPH2
		2310069B03RIK
		BVES
		SHC4
		GKAP1
		2310074N15RIK
		ARHGAP20
		GM35986
		D430041D05RIK
		KRT19
		WNT6
		ATF3
		SMIM10L2A
		RCSD1
		GM14416
		GM22753
		KBTBD12
		GM26779
		MRGPRH
		PRKAG3
		HOXB5OS
		RAI2
		ENO3
		RASGRF2
		IRF4
		EYA1
		GM17040
		FBXL16
		E130102H24RIK
		IL6RA
		RAB27A
		1810021B22RIK
		CADM2
		MYPN
		ZMAT1
		PRDM16OS
		KCNJ11
		SLC25A23
		MYOM1
		FILIP1
		AKAP17B
		D030025P21RIK
		SRPK3
		GM14400
		FAM81B
		TIAM2
		PLEKHA4
		LSMEM2
		UNC45B
		MLLT3
		CYP4V3
		RETN
		IP6K3
		ENPP5
		TCEAL1
		CAR1
		GM8941
		STAB2
		GM38403
		IFIT3B
		MYLF-PS
		SRL
		6720489N17RIK
		FSD2
		DMTN
		CRHR2
		CACNG6
		JPH1
		EPDR1
		GM49392
		GM26885
		SNHG14
		GM42929
		SLC38A4
		1700019D03RIK
		SLC35G3
		SERPINA3C
		1700123M08RIK
		ST3GAL6
		HOXA5
		NCTC1
		BNIP3
		MPZ
		DOK7
		YIPF7
		E530011L22RIK
		ANK1
		MYH14
		ESR1
		CAR14
		1700066B19RIK
		HSPB6
		A930005H10RIK
		H4C8
		MYADML2
		CALML4
		GNA14
		ZFP879
		MEF2C
		CMYA5
		GM26797
		HOXD9
		CACNB1
		G0S2
		WEE1
		OSR2
		GM43608
		RAB44
		TNK1
		CERS1
		INCA1
		LRRC61
		GM45833
		CHST1
		GHR
		GM7598
		SPAAR
		SNCAIP
		SEMA3B
		MIR23B
		MAFA
		GNAO1
		REEP1
		SUOX
		SEC14L5
		TNNC2
		ASB15
		CDH19
		LBX1
		B430219N15RIK
		SPTB
		ADPRHL1
		TBX15
		FIGN
		TDRKH
		CYYR1
		HOMER2
		CLEC4B1
		KANK1
		A930012O16RIK
		EPM2A
		2310014F06RIK
		9530020I12RIK
		LRGUK
		VNN1
		USP28
		SH3BGR
		CYB5R2
		TGM2
		PPP1R32
		SERPINB7
		DES
		SVIP
		AGFG2
		GM14421
		POU2AF1
		NRIP3
		HDAC9
		APC2
		E130307A14RIK
		GM34804
		MARCHF4
		HSF2
		HRCT1
		CHODL
		ADGRG2
		SULT5A1
		TET1
		PRICKLE4
		CALM5
		NAA11
		5430421F17RIK
		SLC38A3
		GM43598
		GM43868
		HIF3A
		CACNA1S
		FST
		ZFP652
		RTP3
		PHYHIPL
		ZFP454
		ANGPT1
		MICU1
		EPB41L4B
		GM8864
		GM32219
		TRGV2
		FBXO32
		ABCC9
		KCTD14
		9530077C05RIK
		OMP
		GM12279
		HOXA10
		JSRP1
		MLIP
		GM17552
		CAND2
		DUSP13
		GM29737
		CAMK2B
		HTR2A
		DPYD
		DNAJC27
		GM14130
		COL28A1
		LY6C2
		TTC16
		GM50221
		MYOT
		METTL24
		GM47414
		OTUD1
		1700022H01RIK
		GM5860
		CCL21D
		GM43798
		GM12568
		SH3D21
		GM44899
		WNT3
		PDK1
		EDAR
		CEP85L
		ASB4
		CLDN19
		SYNPO2
		DNAJA4
		HOPXOS
		PAQR8
		TRIM72
		MME
		BIN1
		MYL1
		ASB18
		CLEC1A
		TUB
		POPDC2
		OVOL2
		SMS-PS
		TNXA
		SLC22A4
		ABCB4
		LRRC30
		ADAMTSL2
		IGLJ1
		HOXA6
		RPS7-PS2
		GM38560
		GM45360
		GM4221
		HSPB2
		GM32089
		TBC1D16
		E030044B06RIK
		PNCK
		APCDD1
		SLC9B1
		NOTUM
		PER2
		NAT8F6
		FMO2
		CLDN14
		ALDH3A1
		KREMEN2
		GM19522
		P2RX2
		ABCD2
		SHISAL1
		LRRC3B
		SLCO5A1
		CLCA3A1
		2810414N06RIK
		GM20743
		MAMSTR
		GM49477
		FKBP5
		UTRN
		FSD1L
		TEDDM2
		4930550C14RIK
		MN1
		1600002D24RIK
		SIGLECG
		GM42600
		GSTT1
		GM47290
		KRT222
		HTRA4
		GM45187
		GM15526
		PHF24
		KCNA5
		GM10416
		SOX6
		CFAP74
		AGMO
		GM32391
		CTTNBP2
		SLC2A12
		GM8979
		SYNPO2L
		ADCY5
		RNF112
		SLC8A3
		UNC45BOS
		GM41760
		PPM1L
		ABLIM2
		CALR3
		SRRM4OS
		ACHE
		RTN4R
		SECTM1A
		RASD2
		KCNS1
		IKZF2
		1700006J14RIK
		GABRP
		WFIKKN2
		HIGD1B
		ZFP808
		CYSTM1
		SCIN
		RHPN2
		GM15943
		CAPN3
		GM7527
		GM43136
		HSPB3
		NTSR2
		ATP7B
		E230015B07RIK
		4930519P11RIK
		GM5141
		9230102O04RIK
		TFR2
		CLCN1
		2310016D23RIK
		GAL3ST1
		TCEAL5
		TMEM182
		MYOG
		CAMK2A
		GM20597
		GM6532
		HS3ST5
		PPIL6
		KLF9
		SLC36A1OS
		CHADL
		KRT78
		GPRIN2
		ZFP354A
		LMOD1
		SYNM
		GM9817
		RIMS4
		NPNT
		GM13889
		FLACC1
		TSC22D3
		SLC22A3
		SMTNL1
		SMYD1
		TOX2
		ADH1
		RASD1
		RAPSN
		CHRNB1
		TRIM55
		TRIM54
		0610012D04RIK
		GM7622
		TMEM246
		GM13219
		FXYD6
		HOGA1
		GM31814
		4632428C04RIK
		SMOC2
		TDRD1
		GM28535
		GM26705
		EDA
		GM40477
		FBXO40
		CAV3
		PDZD7
		ARXES2
		SMPX
		ACTN2
		GM12043
		BACH2
		RPL9-PS3
		GM12394
		ZFP990
		GM18517
		GM31305
		GM13301
		GCK
		GIMAP3
		CAMKK1
		KIF21A
		GM4949
		TESPA1
		GM49586
		GM28651
		MLF1
		FGFR2
		GM37371
		MKLN1OS
		SKINT4
		CDH13
		YPEL1
		ESRRB
		CYP26B1
		NEXN
		GM572
		PKNOX2
		APOL7A
		GABRR2
		SLC9A7
		GRB14
		SFRP4
		TNFRSF19
		AOC3
		TMTC1
		GM28527
		CIDEC
		CPEB1OS1
		GM28982
		KLB
		2310015A16RIK
		CCDC141
		PLA2G3
		TBC1D24
		SLC5A7
		NEFH
		EYA4
		MYO18B
		GM20403
		PPP1R3C
		H2-Q6
		CLVS1
		SLC6A13
		CCDC85A
		SCN2B
		SPOCK2
		ACSM3
		PLPP1
		ADCY6
		4930474M22RIK
		BBOX1
		RASGEF1C
		TRIM71
		MNDAL
		TSPYL4
		MRGPRF
		1700020N18RIK
		NKX3-1
		MZB1
		MYBPC1
		6330403K07RIK
		RORC
		CITED4
		CASR
		C030004G16RIK
		RTN4RL1
		SLC43A1
		HOXD3OS1
		BAIAP2L2
		TCEA3
		GM49300
		HHATL
		9430037O13RIK
		ESR2
		GPR174
		GM16150
		GM26740
		WNT7B
		KAZALD1
		KLHL23
		GM10475
		MIR6985
		PLIN5
		CNTNAP2
		GM26704
		1500009C09RIK
		SAP30BPOS
		CMTM5
		NOS1
		1110002E22RIK
		RSPH9
		HABP2
		CACNA1E
		FOXL1
		HID1
		ZFP991
		TRIM2
		GM15411
		HEPACAM2
		2410022M11RIK
		CDH15
		AU021092
		TXLNB
		GM49980
		FFAR2
		ATP2B2
		LDB3
		ADAM1B
		GM45212
		VIL1
		PLIN4
		BIK
		FAM169B
		5730419F03RIK
		LRRC74B
		HECW2
		SMS
		OSBPL6
		9330159F19RIK
		SCN3B
		C920006O11RIK
		GLT8D2
		MRGPRB2
		TNFSF18
		HSPD1-PS4
		NDUFA4L2
		AOX1
		LHFPL5
		ACSL6
		MYHAS
		CATSPERD
		ARHGEF28
		D2HGDH
		HOXD10
		MIR339
		SLC13A4
		CYP2E1
		TMEM177
		RBM20
		GM35853
		BMP4
		KLF15
		SCML2
		USP13
		POU3F3
		2310020H05RIK
		DMRT2
		CRISPLD1
		GM26902
		LMOD2
		LIMCH1
		RHOBTB1
		A330074K22RIK
		GM45819
		4933431C10RIK
		GM37308
		PRR29
		1700001K19RIK
		GM12439
		COLQ
		SYNE1
		MAL
		GM29773
		GM19590
		ZDHHC15
		RUFY4
		PLAAT3
		IGHD
		TFCP2L1
		GBX2
		FBXO2
		GM37385
		CGN
		CCDC92B
		KRTAP3-2
		VWA2
		DMPK
		SGCD
		TIMD4
		PDE4D
		TSHR
		KCNK10
		LSAMP
		5730507C01RIK
		LMOD3
		GM12840
		PRR32
		AMY1
		GPAT2
		ARG1
		RBM24
		GM21093
		IGLC3
		DOK5
		FAM117A
		SRRM4
		SERPINA3J
		ADAMTSL4
		PCDHAC2
		GM21586
		GABRA4
		GM19461
		RNF182
		ADRA1A
		APOBEC2
		PTPN21
		STK32B
		4930511M06RIK
		GM45441
		DRC1
		MAPK4
		MRGPRB13
		PRSS51
		VSTM2A
		DUSP27
		GULO
		TRBJ1-4
		A730020M07RIK
		STUM
		1700087I21RIK
		CLIC5
		ACSS3
		GPR88
		C1QL3
		INPP4B
		SLC7A15
		PITX2
		MYOM3
		GM49767
		CACNG1
		ZYG11A
		RASGRP3
		ODF3B
		SHISA4
		TLR11
		KCNG1
		DOC2B
		GM32255
		PPM1E
		SMTNL2
		VAT1L
		GM5849
		TMOD2
		OTOP1
		KCNMA1
		DAPL1
		SDK2
		ASB5
		1110046J04RIK
		ADHFE1
		GM15410
		CHRNE
		ARXES1
		ASCL2
		GM49590
		ZFP354B
		GM20655
		GM48274
		FAM124A
		GM37496
		GM12185
		PPP1R1A
		GM12266
		KATNAL2
		LRRC3
		ABRA
		SERPINA4-PS1
		BC034090
		CFD
		GM11517
		THSD1
		TMEM233
		SVOPL
		GM20621
		IL34
		GM26910
		TRPM3
		KCNJ14
		GM16118
		NEU2
		GM36860
		TNNI3K
		CHST3
		TMSB15B1
		GM8574
		HCN2
		CCDC146
		DYSF
		A930033H14RIK
		1700045I11RIK
		1700088E04RIK
		MAP3K21
		TRARG1
		9530053A07RIK
		DTNA
		GM45767
		GM30735
		CAR4
		HOXD3
		LTBP2
		WNT9B
		BC021767
		TNFRSF13C
		ADIPOQ
		GM16168
		GSTA2
		ECI3
		TRIM63
		2210409D07RIK
		PHOSPHO1
		LYVE1
		GM49355
		TNFAIP8L3
		TSPAN15
		MILL2
		FAM184B
		KLHL30
		HSPB8
		CD82
		GM31659
		CH25H
		PRIMA1
		LNX1
		STAG3
		CRLF1
		SLC6A4
		DNAIC2
		FABP4
		ZDBF2
		GM44421
		BEST3
		TIMP4
		GM9989
		ATP13A5
		GM9750
		GM19196
		GM5127
		TSPAN13
		ZFP641
		COL9A3
		MYLK4
		FCGBP
		9630001P10RIK
		IDI2
		GM50017
		A330069K06RIK
		CAVIN4
		GM32817
		OGDHL
		ATCAYOS
		SBK2
		PLIN1
		SYNC
		HSD17B14
		MYOD1
		CPXM2
		TIMP3
		TBX4
		FGF6
		GM12408
		IL12A
		CCL27A
		CDHR4
		RHO
		TTC9
		GM23638
		GNG13
		PGPEP1L
		ZFP114
		LTK
		MYF6
		LGR6
		GM5131
		BMP3
		GM49492
		KCNU1
		A230083N12RIK
		SLC25A31
		NRN1
		TH
		BTNL9
		SLC25A34
		4930458D05RIK
		NT5E
		CALCB
		GM12589
		MPP4
		9530052C20RIK
		SPEER5-PS1
		BMP8A
		ALPK2
		BMP6
		CCDC63
		GM53
		GM3807
		APOL6
		GM15953
		CCDC27
		2810030D12RIK
		GM31036
		NRAP
		PRR15L
		FHL1
		PTGDS
		SERPINB1C
		SGIP1
		GM14756
		HCAR1
		ACVR1C
		KLRI2
		A930036K24RIK
		HOXC9
		1110013H19RIK
		GM3604
		SNHG11
		HOXA7
		GM27252
		GM16020
		PACRG
		PKIB
		4930567K12RIK
		FBXL13
		RARB
		RASL10A
		UCP3
		TAL2
		PITX3
		TCEAL7
		GM10637
		LRRC14B
		GM15816
		BHLHA9
		KLHL38
		GM12224
		BC067074
		GM8734
		SYT1
		DIPK1C
		WASF3
		GM15378
		NECTIN3
		GM42847
		EXD1
		CUTAL
		SHISA7
		CFAP57
		PRKN
		C330011M18RIK
		SPNS3
		RBFOX1
		4933432I09RIK
		ABCA5
		WNT10B
		1700081N11RIK
		GM13687
		SKINT9
		B3GALT1
		IL1R2
		GNG4
		VIT
		RNASE2A
		NGEF
		LMCD1
		OXTR
		C2CD4D
		PTN
		FAM171B
		SNCG
		MESP2
		SOWAHA
		GM4876
		MCHR1
		BCL2L14
		GM12436
		CD5L
		LCTL
		GDNF
		LHX2
		THSD4
		YPEL4
		TMEM229A
		ZFP977
		GM46603
		OPN1MW
		XIRP2
		SH2D4B
		GM21013
		2310002L09RIK
		FOLH1
		RPL19-PS3
		GM14964
		OSTN
		CRIP3
		IL12RB2
		ANKEF1
		MIR708
		GM18427
		USP44
		GM29183
		ADAMTS14
		OLFR1033
		2700046A07RIK
		FLNC
		CCR4
		ADH6B
		CLCA3A2
		RAB17
		GM5481
		CLDN23
		PEG10
		GM5082
		HSPB7
		KCNQ5
		GBP11
		CEP112
		D7ERTD443E
		COL4A6
		KCNN3
		KLRA17
		SLC7A10
		CAR3
		E130310I04RIK
		KCTD12
		GM48843
		PAQR6
		GM9768
		GFRA3
		GM44710
		XIRP1
		AU022754
		GM3512
		GM6934
		KRT75
		UTS2R
		GRM2
		NPR3
		CCDC180
		CARMIL3
		TMEM116
		SKINT10
		GM31378
		GM7265
		IL1F10
		BCO1
		GM44792
		KCNH3
		GM8424
		GM15982
		BC006965
		IGFBP3
		GM12592
		CD79A
		GM12191
		CCN2
		RAB3B
		ARMC2
		CCL27B
		GPRASP2
		NELL2
		HECTD2OS
		GSTA1
		SHISA8
		ARHGAP44
		GM28231
		GM5105
		FLG2
		SMOC1
		RSPO3
		F2
		GM7582
		GM36634
		AQP5
		BB123696
		GM37375
		TRIM66
		HSF2BP
		GM19950
		ZFP125
		GM13392
		FAM180A
		GM13306
		CD200R4
		RASEF
		GM17121
		CCDC3
		GM17473
		GM17222
		FHAD1
		GM41757
		SPINK2
		ODF3L1
		KIRREL2
		FOXC2
		CHST13
		GKN3
		CRYAB
		KLHL40
		RPL30-PS9
		TMIE
		HEY1
		GM15406
		ATP8B5
		PAQR7
		RNASE12
		LYPD6
		NYAP1
		ACSM5
		UPK3B
		VIPR1
		AGBL1
		METTL21C
		CDH4
		PDK4
		DDN
		KRT32
		MIR7025
		GM4032
		PON1
		MIR196A-1
		CDKL4
		4932411K12RIK
		FER1L6
		COL8A2
		GM37389
		TMEM232
		GM42460
		GKN1
		GM17147
		GM28967
		ACKR2
		LCE1M
		BMP2
		DNAAF1
		BDNF
		ADH6A
		ADAMDEC1
		CTXN3
		CCR3
		GM13271
		EXOSC6
		GM11581
		CLCA1
		SLC26A7
		MUP3
		PPFIA4
		GM11775
		HSD17B1
		FAM220-PS
		MUSK
		2310081O03RIK
		GM13807
		MYBPH
		FBXO16
		CSRP3
		SECTM1B
		SCN2A
		WFDC21
		MEST
		0610033M10RIK
		DEPP1
		GM50222
		GM7442
		GM13667
		GREM1
		SMAD9
		SKINT6
		GM34590
		GM46401
		SCD3
		HHIP
		KRT15
		CES1F
		CLDN3
		ALDH1A7
		FGF1
[truncated: 49 more rows]
